# Supplementary material for: Haplotype-Based Genome-Wide Association Analysis Using Exome Capture Assay and Digital Phenotyping Identifies Genetic Loci Underlying Salt Tolerance Mechanisms in Wheat
Source: Plants (Basel). 2023 Jun 19;12(12):2367. doi: 10.3390/plants12122367 (PMC10301518; doi:10.3390/plants12122367)
Supplement: Supplementary file 1 [file plants-12-02367-s001.zip]

Archive with 5 entries (5 files):
- Wheat Salinity_Supplementary Figures.pptx
- Wheat Salinity_Supplementary Table 1.xlsx
- Wheat Salinity_Supplementary Table 4_5_6_7.xlsx
- Wheat Salinity_Supplementary_Table 2.xlsx
- Wheat Salinity_Supplementary_Table 3.xlsx
