# Supplementary material for: Haplotype-Based Genome-Wide Association Analysis Using Exome Capture Assay and Digital Phenotyping Identifies Genetic Loci Underlying Salt Tolerance Mechanisms in Wheat
Source: Plants (Basel). 2023 Jun 19;12(12):2367. doi: 10.3390/plants12122367 (PMC10301518; doi:10.3390/plants12122367)
Supplement: Supplementary file 1 [file plants-12-02367-s001.zip › Wheat Salinity_Supplementary Table 1.xlsx]

## Sheet: Supp_Table1
Supplementary Table S1: List of accessions screened for salinity tolerance. Columns indicate accession name, exome sequenced accessions, domestication status, country of origin, geographical region, and location of salinity screening in PPV-B and PPV-H. Susceptible and tolerant accessions.
Entry_ID	Exome_Data	Common_name	Status	Country of origin	Continent	PPV-B	PPV-H	Susceptible	Tolerant
WSNP92K.182.17106	.	EGAHume	cultivar	AUSTRALIA	OCEANIA	Yes	Yes	WSNP92K.182.17106	.
WSNP92K.182.17100	.	Chara	cultivar	AUSTRALIA	OCEANIA	Yes	Yes	WSNP92K.182.17100	.
WSNP92K.169.15856	.	Aus26545	Landraces	MOROCCO	AfricaN	Yes	Yes	WSNP92K.169.15856	.
WSNP92K.148.13820	.	Aus28270	Landraces	FORMERSOVIETUNION	AsiaMiddle	Yes	Yes	WSNP92K.148.13820	.
WSNP92K.148.13792	.	Aus28220	Landraces	YUGOSLAVIA	EuropeEast	Yes	Yes	WSNP92K.148.13792	.
WSNP92K.147.13745	.	Aus28148	Landraces	SPAIN	EuropeWest	Yes	Yes	WSNP92K.147.13745	.
WSNP92K.147.13721	.	Aus28111	Landraces	IRAQ	AsiaMiddle	Yes	Yes	WSNP92K.147.13721	.
WSNP92K.144.13420	.	Aus27388	Landraces	CHINA	AsiaEast	Yes	Yes	WSNP92K.144.13420	.
WSNP92K.142.13179	.	Aus26411	Landraces	GREECE	EuropeEast	Yes	Yes	WSNP92K.142.13179	.
WSNP92K.118.10980	.	WESTBRED911	cultivar	UNITEDSTATES	AmericaN	Yes	Yes	WSNP92K.118.10980	.
WSNP92K.112.10453	Exclude	1150/83	cultivar	Israel	AsiaMiddle	Yes	Yes	WSNP92K.112.10453	.
WSNP92K.112.10446	.	358-P.6.A	cultivar	Kenya	AfricaS	Yes	Yes	WSNP92K.112.10446	.
WSNP92K.111.10342	.	3564	unknown	Mozambique	AfricaS	Yes	Yes	WSNP92K.111.10342	.
WSNP92K.109.10162	.	INAYAMA	cultivar	JAPAN	AsiaEast	Yes	Yes	WSNP92K.109.10162	.
WSNP92K.109.10103	.	BUCKCIMARRON	cultivar	ARGENTINA	AmericaL	Yes	Yes	WSNP92K.109.10103	.
WSNP92K.108.10087	.	ACA320	cultivar	ARGENTINA	AmericaL	Yes	Yes	WSNP92K.108.10087	.
WSNP92K.101.09412	.	KUKRI	cultivar	AUSTRALIA	OCEANIA	Yes	Yes	WSNP92K.101.09412	.
WSNP92K.100.09240	.	24B-55	cultivar	Peru	AmericaL	Yes	Yes	WSNP92K.100.09240	.
WSNP92K.098.09125	Exclude	HORSCONCOURS	cultivar	POLAND	EuropeEast	Yes	Yes	WSNP92K.098.09125	.
WSNP92K.098.09051	.	GRAECUM114	cultivar	FORMERSOVIETUNION	SOVIETUNION	Yes	Yes	WSNP92K.098.09051	.
WSNP92K.097.09040	.	Cornerstone	cultivar	Australia	OCEANIA	Yes	Yes	WSNP92K.097.09040	.
WSNP92K.095.08830	.	66BSR	Landraces	Armenia	AsiaMiddle	Yes	Yes	WSNP92K.095.08830	.
WSNP92K.095.08775	.	CIGM91.344-1	cultivar	Mexico	AmericaL	Yes	Yes	WSNP92K.095.08775	.
WSNP92K.093.08623	.	898/1-IX/1	Landraces	BosniaandHerzegovina	EuropeEast	Yes	Yes	WSNP92K.093.08623	.
WSNP92K.092.08537	Exclude	37	Landraces	SaudiArabia	AsiaMiddle	Yes	Yes	WSNP92K.092.08537	.
WSNP92K.092.08491	Exclude	F430K20	cultivar	SouthAfrica	AfricaS	Yes	Yes	WSNP92K.092.08491	.
WSNP92K.090.08318	.	CIGM91.345-5	cultivar	Mexico	AmericaL	Yes	Yes	WSNP92K.090.08318	.
WSNP92K.089.08185	.	CI8118	unknown	Unknown	Unknown	Yes	Yes	WSNP92K.089.08185	.
WSNP92K.089.08184	.	166-2-M-M	cultivar	SouthAfrica	AfricaS	Yes	Yes	WSNP92K.089.08184	.
WSNP92K.088.08119	.	Barbaro789	cultivar	Portugal	EuropeWest	Yes	Yes	WSNP92K.088.08119	.
WSNP92K.004.00382	.	Frigui	Landraces	Tunisia	AfricaN	Yes	Yes	WSNP92K.004.00382	.
WSNP92K.004.00373	.	BetDagan	cultivar	Israel	AsiaMiddle	Yes	Yes	WSNP92K.004.00373	.
WSNP92K.003.00285	.	396	Landraces	Bolivia	AmericaL	Yes	Yes	WSNP92K.003.00285	.
WSNP92K.183.17182	.	Ava	cultivar	AUSTRALIA	OCEANIA	Yes	Yes	.	WSNP92K.183.17182
WSNP92K.182.17089	.	EGAWylie	cultivar	AUSTRALIA	OCEANIA	Yes	Yes	.	WSNP92K.182.17089
WSNP92K.182.17045	.	Yitpi	cultivar	AUSTRALIA	OCEANIA	Yes	Yes	.	WSNP92K.182.17045
WSNP92K.182.17013	.	Carnamah	cultivar	AUSTRALIA	OCEANIA	Yes	Yes	.	WSNP92K.182.17013
WSNP92K.148.13802	.	Aus28235	Landraces	TUNISIA	AfricaN	Yes	Yes	.	WSNP92K.148.13802
WSNP92K.148.13752	.	Aus28156	Landraces	SPAIN	EuropeWest	Yes	Yes	.	WSNP92K.148.13752
WSNP92K.147.13668	.	Aus28032	Landraces	BULGARIA	EuropeEast	Yes	Yes	.	WSNP92K.147.13668
WSNP92K.146.13585	.	Aus27920	Landraces	SPAIN	EuropeWest	Yes	Yes	.	WSNP92K.146.13585
WSNP92K.145.13474	.	Aus27472	Landraces	YUGOSLAVIA	EuropeEast	Yes	Yes	.	WSNP92K.145.13474
WSNP92K.144.13396	.	Aus27344	Landraces	AZERBAIJAN	AsiaMiddle	Yes	Yes	.	WSNP92K.144.13396
WSNP92K.143.13334	.	Aus27258	cultivar	AUSTRALIA	OCEANIA	Yes	Yes	.	WSNP92K.143.13334
WSNP92K.143.13312	.		Landraces	YUGOSLAVIA	EuropeEast	Yes	Yes	.	WSNP92K.143.13312
WSNP92K.143.13302	.		Landraces	AFGHANISTAN	AsiaMiddle	Yes	Yes	.	WSNP92K.143.13302
WSNP92K.142.13242	.	Aus27916	Landraces	SPAIN	EuropeWest	Yes	Yes	.	WSNP92K.142.13242
WSNP92K.142.13184	.		Landraces	Unknown	Unknown	Yes	Yes	.	WSNP92K.142.13184
WSNP92K.139.12940	.	Aus28177	cultivar	BRAZIL	AmericaL	Yes	Yes	.	WSNP92K.139.12940
WSNP92K.123.11453	.	RUSSIANW.W.176	cultivar	Russia	SOVIETUNION	Yes	Yes	.	WSNP92K.123.11453
WSNP92K.118.11029	.	VALKI38-R-E-MG	cultivar	FORMERSOVIETUNION	SOVIETUNION	Yes	Yes	.	WSNP92K.118.11029
WSNP92K.118.10999	.	POLAND11	Landraces	POLAND	EuropeEast	Yes	.	.	WSNP92K.118.10999
WSNP92K.118.10975	.	USSRW94457	Landraces	FORMERSOVIETUNION	SOVIETUNION	Yes	Yes	.	WSNP92K.118.10975
WSNP92K.115.10716	.	POLAND21	Landraces	POLAND	EuropeEast	Yes	Yes	.	WSNP92K.115.10716
WSNP92K.115.10677	.	VARNA11	Landraces	BULGARIA	EuropeEast	Yes	Yes	.	WSNP92K.115.10677
WSNP92K.112.10455	.	CEP75336	cultivar	Brazil	AmericaL	Yes	Yes	.	WSNP92K.112.10455
WSNP92K.112.10452	.	Corriente	unknown	Guatemala	AmericaL	Yes	Yes	.	WSNP92K.112.10452
WSNP92K.107.09920	.	ERYTHROSPERMUM917	cultivar	FORMERSOVIETUNION	SOVIETUNION	Yes	Yes	.	WSNP92K.107.09920
WSNP92K.106.09887	.	AVRORA	cultivar	FORMERSOVIETUNION	SOVIETUNION	Yes	Yes	.	WSNP92K.106.09887
WSNP92K.106.09818	.	NEUZUCHT	cultivar	ROMANIA	EuropeEast	Yes	Yes	.	WSNP92K.106.09818
WSNP92K.101.09393	.	KUBANSKAJA24	cultivar	FORMERSOVIETUNION	SOVIETUNION	Yes	Yes	.	WSNP92K.101.09393
WSNP92K.099.09231	.	JANGKWANG	cultivar	KOREA,SOUTH	AsiaEast	Yes	Yes	.	WSNP92K.099.09231
WSNP92K.099.09154	.	HILGENDORF61	cultivar	NEWZEALAND	OCEANIA	Yes	Yes	.	WSNP92K.099.09154
WSNP92K.095.08815	.	69Z108.39	Landraces	Austria	EuropeWest	Yes	Yes	.	WSNP92K.095.08815
WSNP92K.094.08661	Exclude	TU85-048-03-1	Landraces	Turkey	AsiaMiddle	Yes	Yes	.	WSNP92K.094.08661
WSNP92K.093.08595	.	914	Landraces	Croatia	EuropeEast	Yes	Yes	.	WSNP92K.093.08595
WSNP92K.092.08513	.	268-VII/16	Landraces	Macedonia	EuropeEast	Yes	Yes	.	WSNP92K.092.08513
WSNP92K.091.08438	.	ZG884/73	cultivar	Croatia	EuropeEast	Yes	Yes	.	WSNP92K.091.08438
WSNP92K.091.08402	.	76	Landraces	Iraq	AsiaMiddle	Yes	Yes	.	WSNP92K.091.08402
WSNP92K.090.08343	.	1258	Landraces	Morocco	AfricaN	Yes	Yes	.	WSNP92K.090.08343
WSNP92K.090.08311	.	1730	Landraces	Macedonia	EuropeEast	Yes	Yes	.	WSNP92K.090.08311
WSNP92K.087.08047	Exclude	16224	cultivar	Uruguay	AmericaL	Yes	Yes	.	WSNP92K.087.08047
WSNP92K.004.00346	.	MaiadoVale	cultivar	Angola	AfricaS	Yes	Yes	.	WSNP92K.004.00346
WSNP92K.002.00181	.	Komchatka	Landraces	Turkmenistan	AsiaMiddle	Yes	Yes	.	WSNP92K.002.00181
WSNP92K.002.00156	.	Opal	cultivar	Germany	EuropeWest	Yes	Yes	.	WSNP92K.002.00156
WSNP92K.001.00096	.	Grekum105	cultivar	Kazakhstan	AsiaMiddle	Yes	Yes	.	WSNP92K.001.00096
WSNP92K.001.00020	.	Tunis23	Landraces	Tunisia	AfricaN	Yes	Yes	.	WSNP92K.001.00020
WSNP92K.182.17092	.	Gladius	cultivar	AUSTRALIA	OCEANIA	Yes	Yes	.	.
WSNP92K.148.13830	.		Landraces	Unknown	Unknown	Yes	Yes	.	.
WSNP92K.148.13816	.		Landraces	AZERBAIJAN	AsiaMiddle	Yes	Yes	.	.
WSNP92K.148.13766	.	Aus28180	Landraces	IRAN	AsiaMiddle	Yes	Yes	.	.
WSNP92K.148.13764	.	Aus28174	Landraces	IRAN	AsiaMiddle	Yes	Yes	.	.
WSNP92K.144.13448	.		Landraces	CHINA	AsiaEast	Yes	Yes	.	.
WSNP92K.144.13445	.		Landraces	CHINA	AsiaEast	Yes	Yes	.	.
WSNP92K.144.13434	.		cultivar	MEXICO	AmericaL	Yes	Yes	.	.
WSNP92K.144.13418	.	Aus27386	Landraces	CHINA	AsiaEast	Yes	Yes	.	.
WSNP92K.144.13409	.		Landraces	FORMERSOVIETUNION	SOVIETUNION	Yes	Yes	.	.
WSNP92K.143.13341	.		Landraces	Unknown	Unknown	Yes	Yes	.	.
WSNP92K.143.13327	.	Aus27245	Landraces	YUGOSLAVIA	EuropeEast	Yes	Yes	.	.
WSNP92K.142.13244	Exclude	Aus28044	cultivar	INDIA	AsiaEast	Yes	Yes	.	.
WSNP92K.142.13241	.	Aus27919	Landraces	SPAIN	EuropeWest	Yes	Yes	.	.
WSNP92K.141.13125	.	Aus28163	Landraces	IRAN	AsiaMiddle	Yes	Yes	.	.
WSNP92K.139.12943	.	Aus28187	Landraces	IRAN	AsiaMiddle	Yes	Yes	.	.
WSNP92K.139.12939	.	Aus28164	cultivar	ZIMBABWE	AfricaS	Yes	Yes	.	.
WSNP92K.123.11518	.	SPINKCOTA	cultivar	UNITEDSTATES	AmericaN	Yes	Yes	.	.
WSNP92K.118.11005	.	POLAND18	Landraces	POLAND	EuropeEast	Yes	Yes	.	.
WSNP92K.118.10971	.	TOTA63	cultivar	COLOMBIA	AmericaL	Yes	Yes	.	.
WSNP92K.115.10693	.	TOKAI66	cultivar	JAPAN	AsiaEast	Yes	Yes	.	.
WSNP92K.113.10568	.	B262	cultivar	Switzerland	EuropeWest	Yes	Yes	.	.
WSNP92K.112.10431	Exclude	557.L.I.R.2	cultivar	Kenya	AfricaS	Yes	Yes	.	.
WSNP92K.112.10411	.	CI7040	cultivar	Portugal	EuropeWest	Yes	Yes	.	.
WSNP92K.111.10293	.	3	cultivar	Japan	AsiaEast	Yes	Yes	.	.
WSNP92K.110.10233	Exclude	Currawa	cultivar	Australia	OCEANIA	Yes	Yes	.	.
WSNP92K.110.10199	.	10180-27-36	unknown	Burundi	AfricaS	Yes	Yes	.	.
WSNP92K.109.10148	.	DAN	cultivar	AUSTRALIA	OCEANIA	Yes	Yes	.	.
WSNP92K.108.10054	.	BENZENGUBSKAIA	cultivar	FORMERSOVIETUNION	SOVIETUNION	Yes	Yes	.	.
WSNP92K.108.10030	.	BELOKOLOSKA	cultivar	FORMERSOVIETUNION	AsiaMiddle	Yes	Yes	.	.
WSNP92K.106.09839	.	GIRCA0274	cultivar	FORMERSOVIETUNION	SOVIETUNION	Yes	Yes	.	.
WSNP92K.106.09812	.	KLEIN157	cultivar	ARGENTINA	AmericaL	Yes	Yes	.	.
WSNP92K.101.09396	.	MALAKOF?	cultivar	FORMERSOVIETUNION	SOVIETUNION	Yes	Yes	.	.
WSNP92K.101.09383	.	BANKUTI1201	cultivar	HUNGARY	EuropeEast	Yes	Yes	.	.
WSNP92K.098.09062	Exclude	KLEIN38MA	cultivar	ARGENTINA	AmericaL	Yes	Yes	.	.
WSNP92K.097.09034	.	DetenickaCervenaVouska	cultivar	CzechRepublic	EuropeEast	Yes	Yes	.	.
WSNP92K.097.09025	Exclude	403	Landraces	Greece	EuropeEast	Yes	Yes	.	.
WSNP92K.097.08989	.	CI14087	unknown	Unknown	Unknown	Yes	Yes	.	.
WSNP92K.097.08948	.	2338	unknown	FormerSovietUnion	SOVIETUNION	Yes	Yes	.	.
WSNP92K.096.08874	Exclude	Odzi	cultivar	Zimbabwe	AfricaS	Yes	Yes	.	.
WSNP92K.094.08707	.	Ballobar	Landraces	Spain	EuropeWest	Yes	Yes	.	.
WSNP92K.094.08668	.	178/89	cultivar	Bulgaria	EuropeEast	Yes	Yes	.	.
WSNP92K.093.08620	Exclude	NamKwang	cultivar	SouthKorea	AsiaEast	Yes	Yes	.	.
WSNP92K.093.08583	.	15067	unknown	SaudiArabia	AsiaMiddle	Yes	Yes	.	.
WSNP92K.092.08530	.	Colorado	unknown	Ecuador	AmericaL	Yes	Yes	.	.
WSNP92K.092.08519	.	3CX3C	unknown	Spain	EuropeWest	Yes	Yes	.	.
WSNP92K.091.08378	.	B359	cultivar	Switzerland	EuropeWest	Yes	Yes	.	.
WSNP92K.091.08372	.	7992	Landraces	China	AsiaEast	Yes	Yes	.	.
WSNP92K.089.08258	Exclude	5466	Landraces	Iran	AsiaMiddle	Yes	Yes	.	.
WSNP92K.089.08243	Exclude	63-569	cultivar	Uruguay	AmericaL	Yes	Yes	.	.
WSNP92K.089.08214	.	FAO26.430	Landraces	Afghanistan	AsiaMiddle	Yes	Yes	.	.
WSNP92K.089.08201	.	13340	unknown	Colombia	AmericaL	Yes	Yes	.	.
WSNP92K.089.08188	Exclude	Coruche	Landraces	Spain	EuropeWest	Yes	Yes	.	.
WSNP92K.088.08141	Exclude	65o	Landraces	Iran	AsiaMiddle	Yes	Yes	.	.
WSNP92K.087.08063	.	Romano	Landraces	Italy	EuropeWest	Yes	Yes	.	.
WSNP92K.087.08006	.	410-IV/63	Landraces	BosniaandHerzegovina	EuropeEast	Yes	Yes	.	.
WSNP92K.086.07963	.	1130	Landraces	Morocco	AfricaN	Yes	Yes	.	.
WSNP92K.086.07954	.	CIGM98.748-1	cultivar	Mexico	AmericaL	Yes	Yes	.	.
WSNP92K.004.00380	.	P-9916-9T-1B-2T-1B	cultivar	Mexico	AmericaL	Yes	Yes	.	.
WSNP92K.003.00274	.	Emma	cultivar	Netherlands	EuropeWest	Yes	Yes	.	.
WSNP92K.003.00252	.	176	Landraces	India	AsiaEast	Yes	Yes	.	.
WSNP92K.184.17206	.	Alpowa	cultivar	UNITEDSTATES	AmericaN	Yes	Yes	.	.
WSNP92K.183.17188	.	ShawVB	cultivar	Unknown	Unknown	Yes	Yes	.	.
WSNP92K.183.17184	.	Emmit	cultivar	AUSTRALIA	OCEANIA	Yes	Yes	.	.
WSNP92K.183.17180	.	Cara	cultivar	MEXICO	AmericaL	Yes	Yes	.	.
WSNP92K.183.17126	Exclude	Strzelecki	cultivar	AUSTRALIA	OCEANIA	Yes	Yes	.	.
WSNP92K.183.17120	.	Hartog	cultivar	AUSTRALIA	OCEANIA	Yes	.	.	.
WSNP92K.183.17114	.	Sunco	cultivar	AUSTRALIA	OCEANIA	Yes	Yes	.	.
WSNP92K.183.17112	.	QalBis	cultivar	AUSTRALIA	OCEANIA	Yes	Yes	.	.
WSNP92K.183.17111	.	Baxter	cultivar	AUSTRALIA	OCEANIA	Yes	Yes	.	.
WSNP92K.182.17099	Exclude	Lang	cultivar	AUSTRALIA	OCEANIA	Yes	Yes	.	.
WSNP92K.182.17098	.	Kennedy	cultivar	AUSTRALIA	OCEANIA	Yes	Yes	.	.
WSNP92K.182.17095	.	Axe	cultivar	AUSTRALIA	OCEANIA	Yes	Yes	.	.
WSNP92K.182.17093	.	Braham	cultivar	AUSTRALIA	OCEANIA	Yes	Yes	.	.
WSNP92K.182.17044	.	Wyalkatchem	cultivar	AUSTRALIA	OCEANIA	Yes	Yes	.	.
WSNP92K.182.17036	.	Frame	cultivar	AUSTRALIA	OCEANIA	Yes	Yes	.	.
WSNP92K.182.17034	.	Derrimut	cultivar	AUSTRALIA	OCEANIA	Yes	Yes	.	.
WSNP92K.182.17033	.	Correll	cultivar	AUSTRALIA	OCEANIA	Yes	Yes	.	.
WSNP92K.182.17018	.	Westonia	cultivar	Australia	OCEANIA	Yes	Yes	.	.
WSNP92K.170.15898	.		Landraces	CHINA	AsiaEast	Yes	Yes	.	.
WSNP92K.170.15897	.		Landraces	BRAZIL	AmericaL	Yes	Yes	.	.
WSNP92K.150.13993	.	Aus28824	Landraces	YUGOSLAVIA	EuropeEast	Yes	Yes	.	.
WSNP92K.148.13829	.	Aus28767	Landraces	TUNISIA	AfricaN	Yes	.	.	.
WSNP92K.148.13812	.		cultivar	AUSTRALIA	OCEANIA	Yes	Yes	.	.
WSNP92K.148.13809	.		Landraces	AFGHANISTAN	AsiaMiddle	Yes	Yes	.	.
WSNP92K.148.13808	.	Aus28248	Landraces	BULGARIA	EuropeEast	Yes	Yes	.	.
WSNP92K.148.13804	.	Aus28239	Landraces	BULGARIA	EuropeEast	Yes	Yes	.	.
WSNP92K.148.13787	.	Aus28211	Landraces	GREECE	EuropeEast	Yes	Yes	.	.
WSNP92K.148.13759	.	Aus28167	cultivar	FRANCE	EuropeWest	Yes	Yes	.	.
WSNP92K.147.13746	.	Aus28149	cultivar	CANADA	AmericaN	Yes	Yes	.	.
WSNP92K.147.13734	.	Aus28131	Landraces	SPAIN	EuropeWest	Yes	Yes	.	.
WSNP92K.147.13728	.	Aus28121	Landraces	MOROCCO	AfricaN	Yes	Yes	.	.
WSNP92K.147.13727	.	Aus28120	cultivar	CANADA	AmericaN	Yes	Yes	.	.
WSNP92K.147.13722	.	Aus28113	Landraces	SPAIN	EuropeWest	Yes	Yes	.	.
WSNP92K.147.13719	.	Aus28108	Landraces	IRAQ	AsiaMiddle	Yes	Yes	.	.
WSNP92K.147.13698	.	Aus28073	Landraces	INDIA	AsiaEast	Yes	Yes	.	.
WSNP92K.147.13684	.	Aus28054	Landraces	INDIA	AsiaEast	Yes	Yes	.	.
WSNP92K.147.13675	.	Aus28040	Landraces	SPAIN	EuropeWest	Yes	Yes	.	.
WSNP92K.147.13666	.	Aus28030	Landraces	BULGARIA	EuropeEast	Yes	Yes	.	.
WSNP92K.147.13662	.	Aus28025	Landraces	SPAIN	EuropeWest	Yes	Yes	.	.
WSNP92K.146.13639	.	Aus27990	Landraces	GREECE	EuropeEast	Yes	Yes	.	.
WSNP92K.146.13617	.		Landraces	PORTUGAL	EuropeWest	Yes	Yes	.	.
WSNP92K.146.13598	.	Aus27937	cultivar	CANADA	AmericaN	Yes	Yes	.	.
WSNP92K.146.13583	.	Aus27917	Landraces	SPAIN	EuropeWest	Yes	Yes	.	.
WSNP92K.146.13579	.	Aus27910	Landraces	SPAIN	EuropeWest	Yes	Yes	.	.
WSNP92K.146.13577	.	Aus27908	Landraces	SPAIN	EuropeWest	Yes	Yes	.	.
WSNP92K.146.13562	.	Aus27888	Landraces	ITALY	EuropeWest	Yes	Yes	.	.
WSNP92K.145.13500	.		Landraces	EGYPT	AfricaN	Yes	Yes	.	.
WSNP92K.145.13494	.		Landraces	FRANCE	EuropeWest	Yes	Yes	.	.
WSNP92K.145.13479	.	Aus27485	cultivar	AUSTRALIA	OCEANIA	Yes	Yes	.	.
WSNP92K.145.13471	.	Aus27467	cultivar	AUSTRALIA	OCEANIA	Yes	Yes	.	.
WSNP92K.145.13463	.		Landraces	CHINA	AsiaEast	Yes	Yes	.	.
WSNP92K.145.13461	.		Landraces	CHINA	AsiaEast	Yes	Yes	.	.
WSNP92K.144.13450	.		Landraces	CHINA	AsiaEast	Yes	Yes	.	.
WSNP92K.144.13446	.		Landraces	CHINA	AsiaEast	Yes	Yes	.	.
WSNP92K.144.13443	.		Landraces	CHINA	AsiaEast	Yes	Yes	.	.
WSNP92K.144.13429	.	Aus27398	cultivar	MEXICO	AmericaL	Yes	Yes	.	.
WSNP92K.144.13426	.	Aus27394	Landraces	CHINA	AsiaEast	Yes	Yes	.	.
WSNP92K.144.13406	.		Landraces	SPAIN	EuropeWest	Yes	Yes	.	.
WSNP92K.144.13370	.	Aus27311	Landraces	FORMERSOVIETUNION	AsiaMiddle	Yes	Yes	.	.
WSNP92K.143.13359	.		Landraces	ALGERIA	AfricaN	Yes	Yes	.	.
WSNP92K.143.13348	.		Landraces	AFGHANISTAN	AsiaMiddle	Yes	Yes	.	.
WSNP92K.143.13308	.		cultivar	AUSTRALIA	OCEANIA	Yes	Yes	.	.
WSNP92K.143.13301	.		Landraces	AFGHANISTAN	AsiaMiddle	Yes	Yes	.	.
WSNP92K.143.13291	.	Aus26670	cultivar	AUSTRALIA	OCEANIA	Yes	Yes	.	.
WSNP92K.143.13289	.	Aus26656	Landraces	TURKEY	AsiaMiddle	Yes	Yes	.	.
WSNP92K.142.13259	.	Aus28050	Landraces	INDIA	AsiaEast	Yes	Yes	.	.
WSNP92K.142.13247	.	Aus28014	Landraces	FORMERSOVIETUNION	SOVIETUNION	Yes	Yes	.	.
WSNP92K.142.13230	.	Aus27900	Landraces	MOROCCO	AfricaN	Yes	Yes	.	.
WSNP92K.142.13217	.	Aus27477	Landraces	YUGOSLAVIA	EuropeEast	Yes	Yes	.	.
WSNP92K.142.13215	.	Aus27802	Landraces	INDIA	AsiaEast	Yes	Yes	.	.
WSNP92K.142.13206	.		Landraces	CHINA	AsiaEast	Yes	Yes	.	.
WSNP92K.142.13203	.	Aus27375	cultivar	MEXICO	AmericaL	Yes	Yes	.	.
WSNP92K.142.13190	.		Landraces	YUGOSLAVIA	EuropeEast	Yes	Yes	.	.
WSNP92K.141.13165	.		Landraces	FORMERSOVIETUNION	SOVIETUNION	Yes	Yes	.	.
WSNP92K.141.13132	.	Aus26558	cultivar	AUSTRALIA	OCEANIA	Yes	Yes	.	.
WSNP92K.141.13118	.	Aus28028	cultivar	INDIA	AsiaEast	Yes	Yes	.	.
WSNP92K.141.13114	.		Landraces	PORTUGAL	EuropeWest	Yes	Yes	.	.
WSNP92K.141.13081	.		cultivar	ARGENTINA	AmericaL	Yes	Yes	.	.
WSNP92K.139.12970	.		Landraces	INDIA	AsiaEast	Yes	Yes	.	.
WSNP92K.139.12959	.	Aus28232	Landraces	TURKEY	AsiaMiddle	Yes	Yes	.	.
WSNP92K.139.12947	.	Aus28245	Landraces	BULGARIA	EuropeEast	Yes	Yes	.	.
WSNP92K.123.11536	.	POLAND8	Landraces	POLAND	EuropeEast	Yes	Yes	.	.
WSNP92K.123.11504	.	UKRAINEW94508	Landraces	FORMERSOVIETUNION	AsiaMiddle	Yes	Yes	.	.
WSNP92K.123.11483	.	SARATOVSKAJA39	cultivar	FORMERSOVIETUNION	SOVIETUNION	Yes	Yes	.	.
WSNP92K.123.11475	.	PLISKA	cultivar	BULGARIA	EuropeEast	Yes	Yes	.	.
WSNP92K.123.11454	.	YENISEIW43319	Landraces	FORMERSOVIETUNION	SOVIETUNION	Yes	Yes	.	.
WSNP92K.119.11130	.	RUMANIA14	Landraces	ROMANIA	EuropeEast	Yes	Yes	.	.
WSNP92K.118.11046	.	ODESSA	cultivar	FORMERSOVIETUNION	SOVIETUNION	Yes	Yes	.	.
WSNP92K.118.11041	.	STEPINATCHKA	cultivar	FORMERSOVIETUNION	SOVIETUNION	Yes	Yes	.	.
WSNP92K.118.11032	.	ZOLOTAVA	cultivar	UKRAINE	SOVIETUNION	Yes	Yes	.	.
WSNP92K.118.11016	.	TRINTANI	cultivar	BRAZIL	AmericaL	Yes	Yes	.	.
WSNP92K.118.10981	.	PODOLJANSKAJA	cultivar	FORMERSOVIETUNION	SOVIETUNION	Yes	Yes	.	.
WSNP92K.118.10976	.	WARREN	cultivar	AUSTRALIA	OCEANIA	Yes	Yes	.	.
WSNP92K.118.10969	.	RUSSIAN	cultivar	FORMERSOVIETUNION	SOVIETUNION	Yes	Yes	.	.
WSNP92K.117.10943	.	SARY-BIDAJ	cultivar	FORMERSOVIETUNION	SOVIETUNION	Yes	Yes	.	.
WSNP92K.117.10924	.	RUSSIAN9	cultivar	FORMERSOVIETUNION	SOVIETUNION	Yes	Yes	.	.
WSNP92K.117.10913	.	UKRAINKA	cultivar	FORMERSOVIETUNION	SOVIETUNION	Yes	Yes	.	.
WSNP92K.117.10892	.	YRODY1006	cultivar	FORMERSOVIETUNION	SOVIETUNION	Yes	Yes	.	.
WSNP92K.117.10891	.	YENISEIW43320	Landraces	FORMERSOVIETUNION	SOVIETUNION	Yes	Yes	.	.
WSNP92K.117.10882	.	USSRW94454	Landraces	FORMERSOVIETUNION	SOVIETUNION	Yes	Yes	.	.
WSNP92K.115.10763	.	SKALA	cultivar	FORMERSOVIETUNION	SOVIETUNION	Yes	Yes	.	.
WSNP92K.115.10755	.	RUSSIA21	cultivar	FORMERSOVIETUNION	SOVIETUNION	Yes	Yes	.	.
WSNP92K.115.10743	.	USSRW61101	Landraces	FORMERSOVIETUNION	SOVIETUNION	Yes	Yes	.	.
WSNP92K.115.10738	.	OMSKAJA2078	cultivar	FORMERSOVIETUNION	SOVIETUNION	Yes	Yes	.	.
WSNP92K.115.10729	.	ONOHOISKAJA4	cultivar	FORMERSOVIETUNION	SOVIETUNION	Yes	Yes	.	.
WSNP92K.115.10689	.	TIMIRIASEV2453	cultivar	FORMERSOVIETUNION	SOVIETUNION	Yes	Yes	.	.
WSNP92K.115.10678	.	POLAND5	Landraces	POLAND	EuropeEast	Yes	Yes	.	.
WSNP92K.115.10676	.	POLAND9	Landraces	POLAND	EuropeEast	Yes	Yes	.	.
WSNP92K.112.10450	Exclude	263.27.2	cultivar	Switzerland	EuropeWest	Yes	Yes	.	.
WSNP92K.112.10441	.	CIGM98.752-1	cultivar	Mexico	AmericaL	Yes	Yes	.	.
WSNP92K.112.10433	.	1182	unknown	Yemen	AsiaMiddle	Yes	Yes	.	.
WSNP92K.112.10430	.	9808-4B-4T-1B-2T-1B	cultivar	Ecuador	AmericaL	Yes	Yes	.	.
WSNP92K.112.10420	.	1097	unknown	Yemen	AsiaMiddle	Yes	Yes	.	.
WSNP92K.111.10367	.	5946-2	cultivar	Bulgaria	EuropeEast	Yes	Yes	.	.
WSNP92K.111.10360	.	8475-59	cultivar	Brazil	AmericaL	Yes	.	.	.
WSNP92K.111.10301	.	Bairrao	cultivar	Angola	AfricaS	Yes	Yes	.	.
WSNP92K.110.10277	Exclude	LATHROP	cultivar	UNITEDSTATES	AmericaN	Yes	Yes	.	.
WSNP92K.110.10272	.	GRAECUM29686	cultivar	FORMERSOVIETUNION	SOVIETUNION	Yes	Yes	.	.
WSNP92K.110.10247	.	HATIFINVERSABLE	cultivar	FRANCE	EuropeWest	Yes	Yes	.	.
WSNP92K.110.10227	.	86	Landraces	Iran	AsiaMiddle	Yes	Yes	.	.
WSNP92K.110.10219	.	3144-19	Landraces	Tunisia	AfricaN	Yes	Yes	.	.
WSNP92K.110.10204	Exclude	C10854	cultivar	Kenya	AfricaS	Yes	Yes	.	.
WSNP92K.109.10105	.	BUCKHUANCHEN	cultivar	ARGENTINA	AmericaL	Yes	Yes	.	.
WSNP92K.108.10051	.	BUCK75ANIVERSARIO	cultivar	ARGENTINA	AmericaL	Yes	Yes	.	.
WSNP92K.108.10037	.	HUNYANI	cultivar	ZIMBABWE	AfricaS	Yes	Yes	.	.
WSNP92K.108.10032	.	IRKUTSKW43322	unknown	FORMERSOVIETUNION	SOVIETUNION	Yes	Yes	.	.
WSNP92K.108.10004	.	IRKUTSKW43325	Landraces	FORMERSOVIETUNION	SOVIETUNION	Yes	Yes	.	.
WSNP92K.107.09994	.	BELOCERKOVSKAJA198	cultivar	FORMERSOVIETUNION	SOVIETUNION	Yes	Yes	.	.
WSNP92K.107.09981	.	DACHNAYA7	cultivar	UKRAINE	SOVIETUNION	Yes	Yes	.	.
WSNP92K.107.09934	.	KLEINFORTIN	cultivar	ARGENTINA	AmericaL	Yes	Yes	.	.
WSNP92K.107.09913	.	KLEINPROTEO	cultivar	ARGENTINA	AmericaL	Yes	Yes	.	.
WSNP92K.106.09903	.	ACA903B	cultivar	ARGENTINA	AmericaL	Yes	Yes	.	.
WSNP92K.106.09895	.	KZYL-CAS	cultivar	FORMERSOVIETUNION	SOVIETUNION	Yes	Yes	.	.
WSNP92K.106.09881	.	BROVKI	Landraces	FORMERSOVIETUNION	SOVIETUNION	Yes	Yes	.	.
WSNP92K.105.09803	.	DAGHESTAN171	cultivar	FORMERSOVIETUNION	SOVIETUNION	Yes	Yes	.	.
WSNP92K.105.09752	.	KOLLEKTIVNAJA	cultivar	FORMERSOVIETUNION	SOVIETUNION	Yes	Yes	.	.
WSNP92K.105.09720	.	MOROCCO426	unknown	MOROCCO	AfricaN	Yes	Yes	.	.
WSNP92K.101.09374	.	CHARA	cultivar	AUSTRALIA	OCEANIA	Yes	Yes	.	.
WSNP92K.101.09371	.	BUCKMATACO	cultivar	ARGENTINA	AmericaL	Yes	Yes	.	.
WSNP92K.101.09356	.	KLEINTRIUNFO	cultivar	ARGENTINA	AmericaL	Yes	.	.	.
WSNP92K.101.09333	.	BJELOKOLOOKANO2999	cultivar	FORMERSOVIETUNION	SOVIETUNION	Yes	Yes	.	.
WSNP92K.100.09292	.	AkakkowaAka	unknown	Japan	AsiaEast	Yes	Yes	.	.
WSNP92K.100.09288	.	BarbelaGrosso	Landraces	Portugal	EuropeWest	Yes	Yes	.	.
WSNP92K.100.09283	.	3-18-57	cultivar	Peru	AmericaL	Yes	Yes	.	.
WSNP92K.100.09281	.	20B-55	cultivar	Peru	AmericaL	Yes	Yes	.	.
WSNP92K.100.09279	.	1164	unknown	Yemen	AsiaMiddle	Yes	Yes	.	.
WSNP92K.100.09241	.	63/1-7-15-12	cultivar	Denmark	EuropeWest	Yes	Yes	.	.
WSNP92K.100.09237	.	Fritissa	Landraces	Tunisia	AfricaN	Yes	Yes	.	.
WSNP92K.099.09210	.	BIRIUSKINKA	cultivar	FORMERSOVIETUNION	SOVIETUNION	Yes	Yes	.	.
WSNP92K.099.09144	Exclude	LUTESCENS12681	cultivar	FORMERSOVIETUNION	SOVIETUNION	Yes	Yes	.	.
WSNP92K.098.09081	.	DANKOVITRITICUMAESTIVUMVARALBIDUM	cultivar	FORMERSOVIETUNION	SOVIETUNION	Yes	Yes	.	.
WSNP92K.098.09061	Exclude	GRAZUCAJ	cultivar	FORMERSOVIETUNION	SOVIETUNION	Yes	Yes	.	.
WSNP92K.097.09002	.	D.I.V.6714	cultivar	Argentina	AmericaL	Yes	Yes	.	.
WSNP92K.097.08982	.	60GRR108	cultivar	Canada	AmericaN	Yes	Yes	.	.
WSNP92K.096.08938	.	1864	Landraces	Ethiopia	AfricaS	Yes	Yes	.	.
WSNP92K.096.08925	Exclude	13440	unknown	Colombia	AmericaL	Yes	Yes	.	.
WSNP92K.096.08912	.	69Z108.40	Landraces	Austria	EuropeWest	Yes	Yes	.	.
WSNP92K.096.08903	.	A4920-52P-2P-2P	cultivar	Chile	AmericaL	Yes	Yes	.	.
WSNP92K.096.08885	Exclude	Funone	cultivar	Italy	EuropeWest	Yes	Yes	.	.
WSNP92K.096.08884	.	Aga	cultivar	Belgium	EuropeWest	Yes	Yes	.	.
WSNP92K.096.08861	.	505.M.I.D.7	cultivar	Kenya	AfricaS	Yes	Yes	.	.
WSNP92K.096.08856	.	79	cultivar	Peru	AmericaL	Yes	Yes	.	.
WSNP92K.095.08827	.	2083	cultivar	Spain	EuropeWest	Yes	Yes	.	.
WSNP92K.095.08793	Exclude	896-IX/1	Landraces	BosniaandHerzegovina	EuropeEast	Yes	Yes	.	.
WSNP92K.095.08778	.	Esteana	cultivar	Brazil	AmericaL	Yes	Yes	.	.
WSNP92K.095.08762	.	FurutsuMasari	cultivar	Japan	AsiaEast	Yes	Yes	.	.
WSNP92K.094.08733	.	CIGM90.1291	cultivar	Mexico	AmericaL	Yes	Yes	.	.
WSNP92K.094.08702	.	2821-3B-1B-2B-5T	cultivar	Colombia	AmericaL	Yes	Yes	.	.
WSNP92K.093.08621	.	1668	Landraces	Iran	AsiaMiddle	Yes	Yes	.	.
WSNP92K.093.08602	.	Chorol	Landraces	RussianFederation	SOVIETUNION	Yes	Yes	.	.
WSNP92K.093.08580	.	900192	cultivar	UnitedStates	AmericaN	Yes	Yes	.	.
WSNP92K.092.08552	.	Mahlut	Landraces	Turkey	AsiaMiddle	Yes	Yes	.	.
WSNP92K.092.08550	.	CH-7790-12P-9P-1P-1P	cultivar	Chile	AmericaL	Yes	Yes	.	.
WSNP92K.092.08526	.	1B-55	cultivar	Peru	AmericaL	Yes	Yes	.	.
WSNP92K.092.08507	.	Bic386	unknown	Morocco	AfricaN	Yes	Yes	.	.
WSNP92K.092.08492	Exclude	P921696	cultivar	UnitedStates	AmericaN	Yes	Yes	.	.
WSNP92K.091.08454	.	1656	Landraces	Macedonia	EuropeEast	Yes	Yes	.	.
WSNP92K.091.08440	.	Dikwa2	unknown	Nigeria	AfricaS	Yes	Yes	.	.
WSNP92K.091.08432	.	572	Landraces	Iraq	AsiaMiddle	Yes	Yes	.	.
WSNP92K.091.08414	.	31B-55	cultivar	Peru	AmericaL	Yes	Yes	.	.
WSNP92K.091.08410	Exclude	1014	unknown	Egypt	AfricaN	Yes	Yes	.	.
WSNP92K.090.08365	.	Trigo	Landraces	Peru	AmericaL	Yes	Yes	.	.
WSNP92K.090.08361	Exclude	771-VII/12	Landraces	Macedonia	EuropeEast	Yes	Yes	.	.
WSNP92K.090.08359	.	142-929	cultivar	Uruguay	AmericaL	Yes	Yes	.	.
WSNP92K.090.08346	.	G-29-14-0-3-1-0	cultivar	Australia	OCEANIA	Yes	Yes	.	.
WSNP92K.090.08345	Exclude	6009	unknown	Yemen	AsiaMiddle	Yes	Yes	.	.
WSNP92K.090.08337	.	C10859	cultivar	Kenya	AfricaS	Yes	Yes	.	.
WSNP92K.090.08326	.	99ID388	cultivar	UnitedStates	AmericaN	Yes	Yes	.	.
WSNP92K.090.08312	.	123-364	cultivar	Uruguay	AmericaL	Yes	Yes	.	.
WSNP92K.090.08302	.	C.C.C.	unknown	Jordan	AsiaMiddle	Yes	Yes	.	.
WSNP92K.090.08295	.	Americano44D	cultivar	Uruguay	AmericaL	Yes	Yes	.	.
WSNP92K.090.08290	Exclude	CriolloSantaIrene	Landraces	Guatemala	AmericaL	Yes	Yes	.	.
WSNP92K.090.08284	Exclude	9067-2B-1T-1B-1T-1B-2T	cultivar	Ecuador	AmericaL	Yes	Yes	.	.
WSNP92K.090.08281	Exclude	Restorer75R182	cultivar	UnitedStates	AmericaN	Yes	Yes	.	.
WSNP92K.089.08274	.	Sel.49-2852H1073	cultivar	Argentina	AmericaL	Yes	Yes	.	.
WSNP92K.089.08239	.	CI7092	Landraces	Georgia	AsiaMiddle	Yes	Yes	.	.
WSNP92K.089.08225	Exclude	13895-5T-1B-1T	cultivar	Colombia	AmericaL	Yes	Yes	.	.
WSNP92K.089.08218	.	Kammah	Landraces	Algeria	AfricaN	Yes	Yes	.	.
WSNP92K.088.08173	Exclude	4	unknown	Venezuela	AmericaL	Yes	Yes	.	.
WSNP92K.088.08169	Exclude	122	Landraces	Sudan	AfricaS	Yes	Yes	.	.
WSNP92K.088.08117	Exclude	Aleppo28	Landraces	Syria	AsiaMiddle	Yes	Yes	.	.
WSNP92K.087.08050	.	G-54326	cultivar	Greece	EuropeEast	Yes	Yes	.	.
WSNP92K.087.08001	.	Gabo	Landraces	Bolivia	AmericaL	Yes	Yes	.	.
WSNP92K.086.07962	Exclude	4453/31	cultivar	Germany	EuropeWest	Yes	Yes	.	.
WSNP92K.086.07922	Exclude	NWX008109	cultivar	UnitedStates	AmericaN	Yes	Yes	.	.
WSNP92K.086.07905	.	3886	cultivar	Sweden	EuropeWest	Yes	Yes	.	.
WSNP92K.086.07897	Exclude	Edirne	Landraces	Turkey	AsiaMiddle	Yes	Yes	.	.
WSNP92K.008.00673	.	Hudeiba154	unknown	Sudan	AfricaS	Yes	Yes	.	.
WSNP92K.007.00588	.		cultivar	MEXICO	AmericaL	Yes	Yes	.	.
WSNP92K.004.00334	.	145-7	unknown	Burundi	AfricaS	Yes	Yes	.	.
WSNP92K.004.00331	.	Kharchia	Landraces	India	AsiaEast	Yes	Yes	.	.
WSNP92K.004.00314	.	Lathrop	cultivar	UnitedStates	AmericaN	Yes	Yes	.	.
WSNP92K.004.00297	Exclude	B192	unknown	Tanzania	AfricaS	Yes	Yes	.	.
WSNP92K.003.00254	.	ELS6404-128-1	Landraces	Eritrea	AfricaS	Yes	Yes	.	.
WSNP92K.003.00242	Exclude	KenyaCheetah	cultivar	Kenya	AfricaS	Yes	Yes	.	.
WSNP92K.003.00238	.	100-93-54	unknown	Burundi	AfricaS	Yes	Yes	.	.
WSNP92K.003.00222	Exclude	No.6-Indonesia	unknown	Indonesia	AsiaEast	Yes	Yes	.	.
WSNP92K.003.00220	.	3418	Landraces	Honduras	AmericaL	Yes	Yes	.	.
WSNP92K.003.00200	.	Nowinka	cultivar	Netherlands	EuropeWest	Yes	Yes	.	.
WSNP92K.003.00194	.	TJK03-196	Landraces	Tajikistan	AsiaMiddle	Yes	Yes	.	.
WSNP92K.002.00192	.	1117/83	cultivar	Israel	AsiaMiddle	Yes	Yes	.	.
WSNP92K.002.00187	Exclude	Apex83	cultivar	UnitedStates	AmericaN	Yes	Yes	.	.
WSNP92K.002.00174	.	OK75Abd-380	cultivar	UnitedStates	AmericaN	Yes	Yes	.	.
WSNP92K.002.00151	.	Croisement	unknown	Cyprus	AsiaMiddle	Yes	Yes	.	.
WSNP92K.002.00149	.	Ranjaja73	cultivar	Ukraine	SOVIETUNION	Yes	Yes	.	.
WSNP92K.002.00122	.	Terra	cultivar	Australia	OCEANIA	Yes	Yes	.	.
WSNP92K.002.00121	.	EquatorKTI	cultivar	Kenya	AfricaS	Yes	Yes	.	.
WSNP92K.002.00116	.	Inca	cultivar	Argentina	AmericaL	Yes	Yes	.	.
WSNP92K.002.00104	.	Rang	cultivar	Sweden	EuropeWest	Yes	Yes	.	.
WSNP92K.002.00100	Exclude	876	unknown	Egypt	AfricaN	Yes	Yes	.	.
WSNP92K.002.00097	.	99ID389	cultivar	UnitedStates	AmericaN	Yes	Yes	.	.
WSNP92K.001.00085	.	Dirk	unknown	Pakistan	AsiaEast	Yes	Yes	.	.
WSNP92K.001.00084	.		cultivar	UnitedStates	AmericaN	Yes	Yes	.	.
WSNP92K.001.00083	Exclude	Khosti	unknown	Lebanon	AsiaMiddle	Yes	Yes	.	.
WSNP92K.001.00076	.	7442	Landraces	Oman	AsiaMiddle	Yes	Yes	.	.
WSNP92K.001.00060	.	KaraBugdai	Landraces	Uzbekistan	AsiaMiddle	Yes	Yes	.	.
WSNP92K.001.00054	.	PI351993-sel-fhb	cultivar	UnitedStates	AmericaN	Yes	Yes	.	.
WSNP92K.001.00043	Exclude	18127	unknown	Philippines	AsiaEast	Yes	Yes	.	.
WSNP92K.001.00039	.	KarnI	cultivar	Sweden	EuropeWest	Yes	Yes	.	.
WSNP92K.001.00011	Exclude	Hawasia	Landraces	Iraq	AsiaMiddle	Yes	Yes	.	.
WSNP92K.110.10221	.	AS	cultivar	Norway	EuropeWest	Yes	.	.	.
WSNP92K.090.08314	Exclude	109	Landraces	Sudan	AfricaS	Yes	.	.	.
WSNP92K.184.17254	Exclude	Sunguard	cultivar	AUSTRALIA	OCEANIA	Yes	.	.	.
WSNP92K.182.17087	.	Espada	cultivar	AUSTRALIA	OCEANIA	Yes	.	.	.
WSNP92K.182.17084	.	Ellison	cultivar	AUSTRALIA	OCEANIA	Yes	.	.	.
WSNP92K.170.15905	.	Aus28110	Landraces	IRAQ	AsiaMiddle	Yes	.	.	.
WSNP92K.170.15896	.		Landraces	AUSTRALIA	OCEANIA	Yes	.	.	.
WSNP92K.170.15895	.	Aus27301	Landraces	SPAIN	EuropeWest	Yes	.	.	.
WSNP92K.169.15858	.	Aus27262	Landraces	GREECE	EuropeEast	Yes	.	.	.
WSNP92K.147.13708	.	Aus28092	cultivar	AUSTRALIA	OCEANIA	Yes	.	.	.
WSNP92K.147.13700	.	Aus28075	Landraces	INDIA	AsiaEast	Yes	.	.	.
WSNP92K.146.13648	.		Landraces	FORMERSOVIETUNION	SOVIETUNION	Yes	.	.	.
WSNP92K.146.13638	.	Aus27988	Landraces	GREECE	EuropeEast	Yes	.	.	.
WSNP92K.146.13635	.	Aus27985	Landraces	SPAIN	EuropeWest	Yes	.	.	.
WSNP92K.146.13633	.	Aus27983	Landraces	SPAIN	EuropeWest	Yes	.	.	.
WSNP92K.146.13630	.		Landraces	ROMANIA	EuropeEast	Yes	.	.	.
WSNP92K.146.13625	.		Landraces	ROMANIA	EuropeEast	Yes	.	.	.
WSNP92K.145.13555	.	Aus27875	cultivar	MEXICO	AmericaL	Yes	.	.	.
WSNP92K.145.13546	.	Aus27864	Landraces	INDIA	AsiaEast	Yes	.	.	.
WSNP92K.145.13519	.	Aus27813	Landraces	INDIA	AsiaEast	Yes	.	.	.
WSNP92K.144.13428	.	Aus27397	Landraces	CHINA	AsiaEast	Yes	.	.	.
WSNP92K.144.13417	.	Aus27385	Landraces	CHINA	AsiaEast	Yes	.	.	.
WSNP92K.144.13414	.	Aus27378	Landraces	CHINA	AsiaEast	Yes	.	.	.
WSNP92K.144.13407	.		Landraces	FORMERSOVIETUNION	SOVIETUNION	Yes	.	.	.
WSNP92K.144.13404	.		Landraces	SPAIN	EuropeWest	Yes	.	.	.
WSNP92K.144.13392	.		Landraces	AUSTRALIA	OCEANIA	Yes	.	.	.
WSNP92K.144.13384	.		Landraces	AUSTRALIA	OCEANIA	Yes	.	.	.
WSNP92K.144.13376	.		Landraces	AUSTRALIA	OCEANIA	Yes	.	.	.
WSNP92K.144.13374	.		cultivar	AUSTRALIA	OCEANIA	Yes	.	.	.
WSNP92K.143.13355	.		Landraces	AFGHANISTAN	AsiaMiddle	Yes	.	.	.
WSNP92K.143.13333	.	Aus27257	Landraces	GREECE	EuropeEast	Yes	.	.	.
WSNP92K.143.13329	.	Aus27253	cultivar	AUSTRALIA	OCEANIA	Yes	.	.	.
WSNP92K.143.13325	.	Aus27243	Landraces	GREECE	EuropeEast	Yes	.	.	.
WSNP92K.143.13318	.		cultivar	ARGENTINA	AmericaL	Yes	.	.	.
WSNP92K.143.13290	.	Aus26669	Landraces	TUNISIA	AfricaN	Yes	.	.	.
WSNP92K.143.13286	.	Aus26649	Landraces	TURKEY	AsiaMiddle	Yes	.	.	.
WSNP92K.143.13272	.	Aus26446	Landraces	SYRIA	AsiaMiddle	Yes	.	.	.
WSNP92K.142.13248	.	Aus28009	Landraces	EGYPT	AfricaN	Yes	.	.	.
WSNP92K.142.13235	.	Aus27861	Landraces	INDIA	AsiaEast	Yes	.	.	.
WSNP92K.142.13219	.	Aus27474	Landraces	YUGOSLAVIA	EuropeEast	Yes	.	.	.
WSNP92K.141.13157	.	Aus27858	Landraces	INDIA	AsiaEast	Yes	.	.	.
WSNP92K.141.13145	.		cultivar	MEXICO	AmericaL	Yes	.	.	.
WSNP92K.141.13112	.		Landraces	PORTUGAL	EuropeWest	Yes	.	.	.
WSNP92K.141.13104	.	Aus27851	Landraces	INDIA	AsiaEast	Yes	.	.	.
WSNP92K.141.13090	.	Aus27367	Landraces	FORMERSOVIETUNION	SOVIETUNION	Yes	.	.	.
WSNP92K.141.13089	.		Landraces	SPAIN	EuropeWest	Yes	.	.	.
WSNP92K.141.13076	.	Aus26414	Landraces	GREECE	EuropeEast	Yes	.	.	.
WSNP92K.124.11600	.	VALKI141-R-E-34	cultivar	FORMERSOVIETUNION	SOVIETUNION	Yes	.	.	.
WSNP92K.124.11553	.	ZARIA	cultivar	FORMERSOVIETUNION	SOVIETUNION	Yes	.	.	.
WSNP92K.123.11499	.	VOSTOK	cultivar	FORMERSOVIETUNION	SOVIETUNION	Yes	.	.	.
WSNP92K.119.11149	.	RYSELKA	cultivar	POLAND	EuropeEast	Yes	.	.	.
WSNP92K.119.11145	.	RUSSIAN3000	cultivar	FORMERSOVIETUNION	SOVIETUNION	Yes	.	.	.
WSNP92K.119.11125	.	TOKWE	cultivar	SOUTHAFRICA	AfricaS	Yes	.	.	.
WSNP92K.119.11108	.	ULIANOVKA	cultivar	FORMERSOVIETUNION	SOVIETUNION	Yes	.	.	.
WSNP92K.119.11107	.	USSR1	Landraces	FORMERSOVIETUNION	SOVIETUNION	Yes	.	.	.
WSNP92K.118.11052	.	VELUTINUM	cultivar	FORMERSOVIETUNION	SOVIETUNION	Yes	.	.	.
WSNP92K.118.11045	.	POLAND2	Landraces	POLAND	EuropeEast	Yes	.	.	.
WSNP92K.118.11038	.	SINCRON	cultivar	ROMANIA	EuropeEast	Yes	.	.	.
WSNP92K.118.10995	.	U.S.S.R.41853	cultivar	FORMERSOVIETUNION	SOVIETUNION	Yes	.	.	.
WSNP92K.118.10987	.	TULUN408	cultivar	FORMERSOVIETUNION	SOVIETUNION	Yes	.	.	.
WSNP92K.118.10964	.	TRANSILVANIA	cultivar	ROMANIA	EuropeEast	Yes	.	.	.
WSNP92K.117.10951	.	POLAND19	Landraces	POLAND	EuropeEast	Yes	.	.	.
WSNP92K.117.10948	.	UKRAINEW94472	Landraces	FORMERSOVIETUNION	SOVIETUNION	Yes	.	.	.
WSNP92K.117.10915	.	QUIMORI	cultivar	AUSTRALIA	OCEANIA	Yes	.	.	.
WSNP92K.117.10900	Exclude	RUSSIAN1	cultivar	FORMERSOVIETUNION	SOVIETUNION	Yes	.	.	.
WSNP92K.117.10894	.	RUMANIA11	Landraces	ROMANIA	EuropeEast	Yes	.	.	.
WSNP92K.117.10886	.	RUMANIA3	Landraces	ROMANIA	EuropeEast	Yes	.	.	.
WSNP92K.117.10876	.	POLAND1	Landraces	POLAND	EuropeEast	Yes	.	.	.
WSNP92K.117.10873	.	RUSSIA9	cultivar	FORMERSOVIETUNION	SOVIETUNION	Yes	.	.	.
WSNP92K.115.10732	.	SRMNOGAL	cultivar	ARGENTINA	AmericaL	Yes	.	.	.
WSNP92K.115.10691	.	SKOROSPELKA36	cultivar	FORMERSOVIETUNION	SOVIETUNION	Yes	.	.	.
WSNP92K.115.10690	.	WESTBRED906	cultivar	UNITEDSTATES	AmericaN	Yes	.	.	.
WSNP92K.112.10447	Exclude	81003	cultivar	Australia	OCEANIA	Yes	.	.	.
WSNP92K.111.10372	.	5520	Landraces	Iran	AsiaMiddle	Yes	.	.	.
WSNP92K.111.10365	.	Belocerkovskaja198	cultivar	Ukraine	SOVIETUNION	Yes	.	.	.
WSNP92K.111.10317	.	DamianoChiesa	cultivar	Italy	EuropeWest	Yes	.	.	.
WSNP92K.110.10279	.	DALNEVOSTOCNAJA	cultivar	FORMERSOVIETUNION	SOVIETUNION	Yes	.	.	.
WSNP92K.110.10234	.	EinDor	cultivar	Israel	AsiaMiddle	Yes	.	.	.
WSNP92K.110.10212	.	NWX008075	cultivar	UnitedStates	AmericaN	Yes	.	.	.
WSNP92K.109.10186	.	KLEINCACIQUE	cultivar	ARGENTINA	AmericaL	Yes	.	.	.
WSNP92K.109.10178	.	DONSKAJAPOLUKARLIKOVAJA	cultivar	RUSSIA	SOVIETUNION	Yes	.	.	.
WSNP92K.109.10141	.	HALDONI	cultivar	FORMERSOVIETUNION	SOVIETUNION	Yes	.	.	.
WSNP92K.109.10121	.	BUCKRANQUEL	cultivar	ARGENTINA	AmericaL	Yes	.	.	.
WSNP92K.108.10096	.	KLEINANIVERSARI	cultivar	ARGENTINA	AmericaL	Yes	.	.	.
WSNP92K.108.10086	.	BUCKMALEVO	cultivar	ARGENTINA	AmericaL	Yes	.	.	.
WSNP92K.108.10085	.	BALANDEFIGANESTI	cultivar	ROMANIA	EuropeEast	Yes	.	.	.
WSNP92K.108.10084	.	HOPE	cultivar	FORMERSOVIETUNION	SOVIETUNION	Yes	.	.	.
WSNP92K.108.10077	.	ERYTHROSPERMUM341	cultivar	FORMERSOVIETUNION	SOVIETUNION	Yes	.	.	.
WSNP92K.108.10076	.	FASAN	cultivar	MEXICO	AmericaL	Yes	.	.	.
WSNP92K.108.10064	.	KUBANSKAJA24S	cultivar	FORMERSOVIETUNION	SOVIETUNION	Yes	.	.	.
WSNP92K.108.10061	.	HANSEN'S131	cultivar	FORMERSOVIETUNION	SOVIETUNION	Yes	.	.	.
WSNP92K.108.10059	.	CDCRAMA	cultivar	CANADA	AmericaN	Yes	.	.	.
WSNP92K.108.10055	.	BUCKMANANTIALES	cultivar	ARGENTINA	AmericaL	Yes	.	.	.
WSNP92K.108.10020	.	AUSSIE	cultivar	AUSTRALIA	OCEANIA	Yes	.	.	.
WSNP92K.108.10013	.	FAVORITO	cultivar	ARGENTINA	AmericaL	Yes	.	.	.
WSNP92K.108.10009	.	KLEINDONENRIQUE	cultivar	ARGENTINA	AmericaL	Yes	.	.	.
WSNP92K.108.10007	.	CHINOLI70	cultivar	BOLIVIA	AmericaL	Yes	.	.	.
WSNP92K.107.09996	.	KLEINLEON	cultivar	ARGENTINA	AmericaL	Yes	.	.	.
WSNP92K.107.09995	.	MAGPIES	cultivar	MEXICO	AmericaL	Yes	.	.	.
WSNP92K.107.09993	.	KLEINEXITO	cultivar	ARGENTINA	AmericaL	Yes	.	.	.
WSNP92K.107.09966	.	MT8192	cultivar	UNITEDSTATES	AmericaN	Yes	.	.	.
WSNP92K.107.09952	.	DOINA	cultivar	ROMANIA	EuropeEast	Yes	.	.	.
WSNP92K.107.09931	.	ERYTHROSPERMUM29666	cultivar	FORMERSOVIETUNION	SOVIETUNION	Yes	.	.	.
WSNP92K.106.09884	.	KLEINESCORPION	cultivar	ARGENTINA	AmericaL	Yes	.	.	.
WSNP92K.106.09860	.	ERYTHROSPERMUM3036-384	cultivar	FORMERSOVIETUNION	SOVIETUNION	Yes	.	.	.
WSNP92K.106.09837	.	HOSTIANUM	cultivar	FORMERSOVIETUNION	SOVIETUNION	Yes	.	.	.
WSNP92K.106.09824	.	DIAMOND	cultivar	FINLAND	EuropeWest	Yes	.	.	.
WSNP92K.105.09802	.	BAROVITSCHKAJA	cultivar	FORMERSOVIETUNION	SOVIETUNION	Yes	.	.	.
WSNP92K.105.09757	.	EKANOWA	cultivar	POLAND	EuropeEast	Yes	.	.	.
WSNP92K.105.09748	.	BOINTA2004	cultivar	ARGENTINA	AmericaL	Yes	.	.	.
WSNP92K.105.09745	.	AZERBAJDZANSKAJA2	cultivar	FORMERSOVIETUNION	SOVIETUNION	Yes	.	.	.
WSNP92K.105.09735	.	AMARELODEBARBABRANCA	cultivar	PORTUGAL	EuropeWest	Yes	.	.	.
WSNP92K.101.09420	.	KUBANSKAJA29	cultivar	FORMERSOVIETUNION	SOVIETUNION	Yes	.	.	.
WSNP92K.101.09350	.	KLEINTAURO	cultivar	ARGENTINA	AmericaL	Yes	.	.	.
WSNP92K.099.09230	.	6S50AT41.1	Landraces	MEXICO	AmericaL	Yes	.	.	.
WSNP92K.099.09208	.	DUTOIT	cultivar	SOUTHAFRICA	AfricaS	Yes	.	.	.
WSNP92K.099.09200	Exclude	HINDI12	cultivar	EGYPT	AfricaN	Yes	.	.	.
WSNP92K.099.09199	.	KLEINCOMPACTA	cultivar	ARGENTINA	AmericaL	Yes	.	.	.
WSNP92K.098.09098	Exclude	LUTESCENSALEF3254	cultivar	FORMERSOVIETUNION	SOVIETUNION	Yes	.	.	.
WSNP92K.098.09078	.	CRONOX	cultivar	ARGENTINA	AmericaL	Yes	.	.	.
WSNP92K.098.09075	Exclude	ELISABETH	cultivar	NETHERLANDS	EuropeWest	Yes	.	.	.
WSNP92K.097.08965	.	407-IV/60	Landraces	BosniaandHerzegovina	EuropeEast	Yes	.	.	.
WSNP92K.097.08964	Exclude	1198a	unknown	Morocco	AfricaN	Yes	.	.	.
WSNP92K.097.08961	.	400	Landraces	Israel	AsiaMiddle	Yes	.	.	.
WSNP92K.097.08958	.	GentilRosso	Landraces	Italy	EuropeWest	Yes	.	.	.
WSNP92K.096.08937	Exclude	508	cultivar	Australia	OCEANIA	Yes	.	.	.
WSNP92K.096.08921	.	DN-2297	unknown	Denmark	EuropeWest	Yes	.	.	.
WSNP92K.096.08907	.	4617	Landraces	Afghanistan	AsiaMiddle	Yes	.	.	.
WSNP92K.096.08851	Exclude	AW6637A/87	Landraces	Georgia	AsiaMiddle	Yes	.	.	.
WSNP92K.095.08799	Exclude	5135	cultivar	Australia	OCEANIA	Yes	.	.	.
WSNP92K.095.08770	.	Prima	cultivar	Belgium	EuropeWest	Yes	.	.	.
WSNP92K.094.08705	.	60	cultivar	Peru	AmericaL	Yes	.	.	.
WSNP92K.093.08606	.	D.I.V.6723	cultivar	Argentina	AmericaL	Yes	.	.	.
WSNP92K.092.08471	.	SSL91-94	cultivar	UnitedStates	AmericaN	Yes	.	.	.
WSNP92K.091.08417	.	C9458	cultivar	Australia	OCEANIA	Yes	.	.	.
WSNP92K.090.08370	.	17	cultivar	Japan	AsiaEast	Yes	.	.	.
WSNP92K.090.08320	.	CH4301-7	unknown	UnitedStates	AmericaN	Yes	.	.	.
WSNP92K.089.08251	Exclude	FAO51.874	Landraces	Nepal	AsiaEast	Yes	.	.	.
WSNP92K.089.08195	Exclude	Miana	cultivar	France	EuropeWest	Yes	.	.	.
WSNP92K.088.08167	.	428	cultivar	Australia	OCEANIA	Yes	.	.	.
WSNP92K.088.08153	.	696/70	cultivar	Croatia	EuropeEast	Yes	.	.	.
WSNP92K.086.07913	Exclude	BahriSirhosha	Landraces	Afghanistan	AsiaMiddle	Yes	.	.	.
WSNP92K.086.07901	.	Gzal.Mitre	unknown	Argentina	AmericaL	Yes	.	.	.
WSNP92K.008.00734	.	Snogg	cultivar	Norway	EuropeWest	Yes	.	.	.
WSNP92K.008.00724	.	Amazonas	cultivar	Ecuador	AmericaL	Yes	.	.	.
WSNP92K.008.00711	.	RedEgyptian	unknown	Egypt	AfricaN	Yes	.	.	.
WSNP92K.008.00698	.	KM780-92	cultivar	CzechRepublic	EuropeEast	Yes	.	.	.
WSNP92K.004.00383	.	Shashi	cultivar	Zimbabwe	AfricaS	Yes	.	.	.
WSNP92K.004.00381	.	Idaho1880NRBB	cultivar	Zambia	AfricaS	Yes	.	.	.
WSNP92K.004.00371	.	KurturNo.1	cultivar	Ecuador	AmericaL	Yes	.	.	.
WSNP92K.004.00365	.	Barbilla	Landraces	Spain	EuropeWest	Yes	.	.	.
WSNP92K.004.00360	.	CCC	unknown	Angola	AfricaS	Yes	.	.	.
WSNP92K.004.00347	.	Hunyani	cultivar	Zimbabwe	AfricaS	Yes	.	.	.
WSNP92K.004.00344	.	Mufsegha	Landraces	Oman	AsiaMiddle	Yes	.	.	.
WSNP92K.004.00343	.	Idaho1880NRBA	cultivar	Zambia	AfricaS	Yes	.	.	.
WSNP92K.004.00336	.	SakigakeKomugi	cultivar	Japan	AsiaEast	Yes	.	.	.
WSNP92K.004.00329	.	II-2809-1c1xmx10x(405)x	cultivar	Guatemala	AmericaL	Yes	.	.	.
WSNP92K.004.00327	.	69Z108.1	Landraces	Austria	EuropeWest	Yes	.	.	.
WSNP92K.004.00307	.	Florio	cultivar	Italy	EuropeWest	Yes	.	.	.
WSNP92K.004.00298	.	Sel.18	cultivar	Canada	AmericaN	Yes	.	.	.
WSNP92K.004.00296	Exclude	Arawa	cultivar	NewZealand	OCEANIA	Yes	.	.	.
WSNP92K.004.00295	.	HardRedCalcutta	unknown	Canada	AmericaN	Yes	.	.	.
WSNP92K.003.00287	.	Gaspino	unknown	Portugal	EuropeWest	Yes	.	.	.
WSNP92K.003.00273	.	GrandedelNorte	Landraces	Venezuela	AmericaL	Yes	.	.	.
WSNP92K.003.00267	.	Jhiasevava	unknown	Paraguay	AmericaL	Yes	.	.	.
WSNP92K.003.00262	Exclude	Idaho1877NRBJ	cultivar	Zambia	AfricaS	Yes	.	.	.
WSNP92K.003.00257	.	VI121.2.13B.2T.2B	cultivar	Colombia	AmericaL	Yes	.	.	.
WSNP92K.003.00251	.	TaichungNo.2	cultivar	Taiwan	AsiaEast	Yes	.	.	.
WSNP92K.003.00247	.	TremesArroxeado	Landraces	Portugal	EuropeWest	Yes	.	.	.
WSNP92K.003.00227	.	Napo63	cultivar	Colombia	AmericaL	Yes	.	.	.
WSNP92K.003.00221	.	SSL87-88	cultivar	UnitedStates	AmericaN	Yes	.	.	.
WSNP92K.003.00213	.	CanaRoxa	Landraces	Angola	AfricaS	Yes	.	.	.
WSNP92K.003.00208	.	10180-54-29	unknown	Burundi	AfricaS	Yes	.	.	.
WSNP92K.003.00199	Exclude	RegionalMocho	unknown	Angola	AfricaS	Yes	.	.	.
WSNP92K.003.00197	.	Sakha8	cultivar	Egypt	AfricaN	Yes	.	.	.
WSNP92K.002.00190	.	91IBRST-12	cultivar	Syria	AsiaMiddle	Yes	.	.	.
WSNP92K.002.00189	.	BohrGamh	unknown	Yemen	AsiaMiddle	Yes	.	.	.
WSNP92K.002.00169	.	93	cultivar	Bulgaria	EuropeEast	Yes	.	.	.
WSNP92K.002.00166	.	IDO599	cultivar	UnitedStates	AmericaN	Yes	.	.	.
WSNP92K.002.00161	.	Sonop	cultivar	SouthAfrica	AfricaS	Yes	.	.	.
WSNP92K.002.00157	Exclude	Ideal	cultivar	Portugal	EuropeWest	Yes	.	.	.
WSNP92K.002.00148	.	RhodesianSabanero	cultivar	Kenya	AfricaS	Yes	.	.	.
WSNP92K.002.00145	.	Serrano	cultivar	Portugal	EuropeWest	Yes	.	.	.
WSNP92K.002.00141	.	Norin36	cultivar	Japan	AsiaEast	Yes	.	.	.
WSNP92K.002.00139	.	CJ9311	cultivar	China	AsiaEast	Yes	.	.	.
WSNP92K.002.00137	.	MG27973	Landraces	Greece	EuropeEast	Yes	.	.	.
WSNP92K.002.00111	Exclude	SE381-4S-1S-6S-OS	cultivar	Syria	AsiaMiddle	Yes	.	.	.
WSNP92K.002.00098	.	JC73Selection	unknown	Burundi	AfricaS	Yes	.	.	.
WSNP92K.001.00095	.	102	Landraces	Chile	AmericaL	Yes	.	.	.
WSNP92K.001.00080	.	Chinese166	cultivar	Netherlands	EuropeWest	Yes	.	.	.
WSNP92K.001.00077	.	ELS6404-125	Landraces	Eritrea	AfricaS	Yes	.	.	.
WSNP92K.001.00075	.	Yantagbay	Landraces	Uzbekistan	AsiaMiddle	Yes	.	.	.
WSNP92K.001.00073	Exclude	BOL-19	Landraces	Chad	AfricaS	Yes	.	.	.
WSNP92K.001.00069	.	Petirrojo	cultivar	Uruguay	AmericaL	Yes	.	.	.
WSNP92K.001.00067	.	Kimmo	cultivar	Finland	EuropeWest	Yes	.	.	.
WSNP92K.001.00062	.	Ning8319	cultivar	China	AsiaEast	Yes	.	.	.
WSNP92K.001.00049	.	Sel.49-2914H1096	cultivar	Argentina	AmericaL	Yes	.	.	.
WSNP92K.001.00048	.	Ofaie	cultivar	Brazil	AmericaL	Yes	.	.	.
WSNP92K.001.00040	.	Hipro	cultivar	UnitedStates	AmericaN	Yes	.	.	.
WSNP92K.001.00027	.	PR2360	cultivar	UnitedStates	AmericaN	Yes	.	.	.
WSNP92K.001.00026	Exclude	40272	unknown	Mali	AfricaS	Yes	.	.	.
WSNP92K.001.00022	.	IDO629	cultivar	UnitedStates	AmericaN	Yes	.	.	.
