# Supplementary material for: Haplotype-Based Genome-Wide Association Analysis Using Exome Capture Assay and Digital Phenotyping Identifies Genetic Loci Underlying Salt Tolerance Mechanisms in Wheat
Source: Plants (Basel). 2023 Jun 19;12(12):2367. doi: 10.3390/plants12122367 (PMC10301518; doi:10.3390/plants12122367)
Supplement: Supplementary file 1 [file plants-12-02367-s001.zip › Wheat Salinity_Supplementary Table 4_5_6_7.xlsx]

## Sheet: Suppl.Table4
Supplementary Table S4: List of Genes underlying 95 QTL regions detected by HGWAS analysis. Column names indicate Gene ID (IWGSc.v2), chromosome, start of the gene, end position of the gene, Blast hit, Gene function, GO-IDs and corresponding QTL name. Gene function, GO-IDs and corresponding QTL name.Gene function description indicating involvement in either sodium or potasssium transport or in io…
Gene_ID	Chr	Start (bp)	Stop (bp)	Blast-Hit-Accession	Gene function	GO-IDs	QTL_Id	Genes involved in sodium/Potassium transport	Genes involved in ion transport activity
TraesCS1A02G020800	1A	10126505	10128214	tr|Q33AM7|Q33AM7_ORYSJ	Cytochrome P450 family protein, expressed	GO:0005506 MF: iron ion binding;GO:0016705 MF: oxidoreductase activity, acting on paired donors, with incorporation or reduction of molecular oxygen;GO:0020037 MF: heme binding;GO:0055114 BP: oxidation-reduction process	QTL.1A.10_11	.	.
TraesCS1A02G020900	1A	10132632	10133075	tr|M7YH44|M7YH44_TRIUA	Bowman-Birk type trypsin inhibitor		QTL.1A.10_11	.	.
TraesCS1A02G021000	1A	10135659	10136038	tr|Q9AVS2|Q9AVS2_PEA	Trypsin inhibitor	GO:0004867 MF: serine-type endopeptidase inhibitor activity;GO:0005576 CC: extracellular region	QTL.1A.10_11	.	.
TraesCS1A02G021100	1A	10150917	10152296	tr|M8CRM6|M8CRM6_AEGTA	Anthocyanin 5-aromatic acyltransferase	GO:0016747 MF: transferase activity, transferring acyl groups other than amino-acyl groups	QTL.1A.10_11	.	.
TraesCS1A02G021200	1A	10155567	10160405	tr|G7IDC2|G7IDC2_MEDTR	Mechanosensitive ion channel family protein	GO:0016020 CC: membrane;GO:0055085 BP: transmembrane transport	QTL.1A.10_11	.	TraesCS1A02G021200
TraesCS1A02G021300	1A	10172749	10173080	AT1G80380.1	P-loop containing nucleoside triphosphate hydrolases superfamily protein		QTL.1A.10_11	.	.
TraesCS1A02G021400	1A	10210714	10211293	tr|Q84X88|Q84X88_VIGUU	Trypsin inhibitor	GO:0004867 MF: serine-type endopeptidase inhibitor activity;GO:0005576 CC: extracellular region	QTL.1A.10_11	.	.
TraesCS1A02G021500	1A	10227258	10241556	tr|C6G8A7|C6G8A7_MAIZE	MYB transcription factor	GO:0003677 MF: DNA binding	QTL.1A.10_11	.	.
TraesCS1A02G021600	1A	10423319	10424959	tr|B8XX43|B8XX43_HORVV	Cytochrome P450	GO:0005506 MF: iron ion binding;GO:0016705 MF: oxidoreductase activity, acting on paired donors, with incorporation or reduction of molecular oxygen;GO:0020037 MF: heme binding;GO:0055114 BP: oxidation-reduction process	QTL.1A.10_11	.	.
TraesCS1A02G021700	1A	10469232	10474310	tr|M7YIF8|M7YIF8_TRIUA	Disease resistance protein RPM1	GO:0043531 MF: ADP binding	QTL.1A.10_11	.	.
TraesCS1A02G021800	1A	10483013	10490956	tr|M7YIF8|M7YIF8_TRIUA	Disease resistance protein RPM1	GO:0043531 MF: ADP binding	QTL.1A.10_11	.	.
TraesCS1A02G021900	1A	10495329	10500017	tr|B8AC38|B8AC38_ORYSI	Aldo-keto reductase	GO:0016491 MF: oxidoreductase activity;GO:0055114 BP: oxidation-reduction process	QTL.1A.10_11	.	.
TraesCS1A02G022000	1A	10602386	10607440	tr|A9UIE3|A9UIE3_WHEAT	Bowman-Birk trypsin inhibitor-like protein	GO:0004867 MF: serine-type endopeptidase inhibitor activity;GO:0005576 CC: extracellular region	QTL.1A.10_11	.	.
TraesCS1A02G022100	1A	10696702	10696917	tr|A0A0F7DE45|A0A0F7DE45_ORYSJ	Inhibitor protein	GO:0004867 MF: serine-type endopeptidase inhibitor activity;GO:0009611 BP: response to wounding	QTL.1A.10_11	.	.
TraesCS1A02G022200	1A	10709502	10709744	tr|A0A0F7DE45|A0A0F7DE45_ORYSJ	Inhibitor protein	GO:0004867 MF: serine-type endopeptidase inhibitor activity;GO:0009611 BP: response to wounding	QTL.1A.10_11	.	.
TraesCS1A02G022300	1A	10715648	10716028	tr|N1QZ44|N1QZ44_AEGTA	Chymotrypsin inhibitor	GO:0004867 MF: serine-type endopeptidase inhibitor activity;GO:0009611 BP: response to wounding	QTL.1A.10_11	.	.
TraesCS1A02G022400	1A	10748846	10751344	tr|A0A061FW11|A0A061FW11_THECC	Core-2/I-branching beta-1,6-N-acetylglucosaminyltransferase family protein	GO:0008375 MF: acetylglucosaminyltransferase activity;GO:0016020 CC: membrane	QTL.1A.10_11	.	.
TraesCS1A02G022500	1A	10969860	10972867	AT1G34410.1	auxin response factor 21		QTL.1A.10_11	.	.
TraesCS1A02G022600	1A	11025585	11025879	tr|M7ZHZ7|M7ZHZ7_TRIUA	Protein transport protein Sec61 subunit gamma	GO:0006605 BP: protein targeting;GO:0006886 BP: intracellular protein transport;GO:0015031 BP: protein transport;GO:0015450 MF: P-P-bond-hydrolysis-driven protein transmembrane transporter activity;GO:0016020 CC: membrane	QTL.1A.10_11	.	TraesCS1A02G022600
TraesCS1A02G022700	1A	11229232	11231570	sp|Q9JJ79|DYHC2_RAT	Cytoplasmic dynein 2 heavy chain 1		QTL.1A.10_11	.	.
TraesCS1A02G022800	1A	11240745	11242067	sp|P63251|KCNJ3_RAT	G protein-activated inward rectifier potassium channel 1		QTL.1A.10_11	.	TraesCS1A02G022800
TraesCS1A02G022900	1A	11388647	11390028	sp|Q5KQI6|SNAT1_ORYSJ	Serotonin N-acetyltransferase 1, chloroplastic		QTL.1A.10_11	.	.
TraesCS1A02G023000	1A	11419014	11423065	AT4G23270.3	cysteine-rich RLK (RECEPTOR-like protein kinase) 19		QTL.1A.10_11	.	.
TraesCS1A02G023100	1A	11424279	11425433	tr|W8VTA3|W8VTA3_ORYSI	Low affinity cation transporter		QTL.1A.10_11	.	TraesCS1A02G023100
TraesCS1A02G023200	1A	11530243	11531259	tr|A0A1D5S2Y3|A0A1D5S2Y3_WHEAT	Sulfotransferase	GO:0008146 MF: sulfotransferase activity	QTL.1A.10_11	.	.
TraesCS1A02G023300	1A	11554764	11555923	tr|Q40862|Q40862_PICGL	Late embryogenesis abundant protein		QTL.1A.10_11	.	.
TraesCS1A02G023400	1A	11564464	11571858	tr|A0A061GKH0|A0A061GKH0_THECC	Serine/arginine repetitive matrix protein 2 isoform 1		QTL.1A.10_11	.	.
TraesCS1A02G023500	1A	11578714	11584546	AT5G45230.1	Disease resistance protein (TIR-NBS-LRR class) family	GO:0005515 MF: protein binding	QTL.1A.10_11	.	.
TraesCS1A02G023600	1A	11618236	11634050	tr|A0A072VDZ9|A0A072VDZ9_MEDTR	Disease resistance protein (TIR-NBS-LRR class), putative		QTL.1A.10_11	.	.
TraesCS1A02G023700	1A	11643640	11644752	tr|A0A103Y5W1|A0A103Y5W1_CYNCS	Phloem protein 2-like protein		QTL.1A.10_11	.	.
TraesCS1A02G023800	1A	11662758	11664980	tr|W9RDZ6|W9RDZ6_9ROSA	TBC1 domain family member		QTL.1A.10_11	.	.
TraesCS1A02G023900	1A	11670703	11672324	tr|M8CZN5|M8CZN5_AEGTA	SKP1-like protein 4		QTL.1A.10_11	.	.
TraesCS1A02G024000	1A	11729785	11731355	tr|M8CZN5|M8CZN5_AEGTA	SKP1-like protein 4		QTL.1A.10_11	.	.
TraesCS1A02G024100	1A	11811939	11815595	tr|M8AKA7|M8AKA7_AEGTA	Beta-galactosidase	GO:0004553 MF: hydrolase activity, hydrolyzing O-glycosyl compounds;GO:0005975 BP: carbohydrate metabolic process;GO:0030246 MF: carbohydrate binding	QTL.1A.10_11	.	.
TraesCS1A02G024200	1A	11819476	11825123	tr|B7EBV9|B7EBV9_ORYSJ	cDNA clone:J013058P10, full insert sequence		QTL.1A.10_11	.	.
TraesCS1A02G024300	1A	11894364	11895818	tr|B7EBV9|B7EBV9_ORYSJ	cDNA clone:J013058P10, full insert sequence		QTL.1A.10_11	.	.
TraesCS1A02G024400	1A	12003362	12006653	tr|B9SZK5|B9SZK5_RICCO	Receptor-kinase, putative	GO:0004672 MF: protein kinase activity;GO:0005515 MF: protein binding;GO:0005524 MF: ATP binding;GO:0006468 BP: protein phosphorylation	QTL.1A.10_11	.	.
TraesCS1A02G024500	1A	12089718	12093423	tr|M7ZTI1|M7ZTI1_TRIUA	Transcription initiation factor IIA subunit 2	GO:0005672 CC: transcription factor TFIIA complex;GO:0006367 BP: transcription initiation from RNA polymerase II promoter	QTL.1A.10_11	.	.
TraesCS1A02G304800	1A	497750128	497753226	tr|A0A072V2V0|A0A072V2V0_MEDTR	ATP-dependent Clp protease ATP-binding subunit	GO:0005524 MF: ATP binding	QTL.1A.499	.	.
TraesCS1A02G304900	1A	497760720	497762219	tr|A0A1E5W892|A0A1E5W892_9POAL	Xyloglucan galactosyltransferase KATAMARI1-like protein		QTL.1A.499	.	.
TraesCS1A02G305200	1A	497862939	497868355	tr|W4ZRS6|W4ZRS6_WHEAT	Protein DETOXIFICATION	GO:0006855 BP: drug transmembrane transport;GO:0015238 MF: drug transmembrane transporter activity;GO:0015297 MF: antiporter activity;GO:0016020 CC: membrane;GO:0055085 BP: transmembrane transport	QTL.1A.499	.	TraesCS1A02G305200
TraesCS1A02G305300	1A	497902268	497902698	AT3G24840.7	Sec14p-like phosphatidylinositol transfer family protein		QTL.1A.499	.	.
TraesCS1A02G305400	1A	498047045	498047740	tr|A0A0K9P0X9|A0A0K9P0X9_ZOSMR	Ribosomal protein L34e superfamily protein	GO:0003824 MF: catalytic activity	QTL.1A.499	.	.
TraesCS1A02G305500	1A	498048728	498050643	tr|M8AGL4|M8AGL4_TRIUA	Myb family transcription factor APL	GO:0003677 MF: DNA binding	QTL.1A.499	.	.
TraesCS1A02G305600	1A	498053317	498053762	AT1G78750.2	F-box/RNI-like superfamily protein		QTL.1A.499	.	.
TraesCS1A02G305700	1A	498138875	498141981	tr|W4ZUA0|W4ZUA0_WHEAT	NADH-cytochrome b5 reductase	GO:0016491 MF: oxidoreductase activity;GO:0055114 BP: oxidation-reduction process	QTL.1A.499	.	.
TraesCS1A02G305800	1A	498163906	498167778	tr|G7IDM2|G7IDM2_MEDTR	Type I inositol-1,4,5-trisphosphate 5-phosphatase	GO:0046856 BP: phosphatidylinositol dephosphorylation	QTL.1A.499	.	.
TraesCS1A02G305900	1A	498170216	498172827	tr|B9RSW4|B9RSW4_RICCO	Prolyl 4-hydroxylase alpha subunit, putative	GO:0005506 MF: iron ion binding;GO:0016491 MF: oxidoreductase activity;GO:0016705 MF: oxidoreductase activity, acting on paired donors, with incorporation or reduction of molecular oxygen;GO:0031418 MF: L-ascorbic acid binding;GO:0055114 BP: oxidation-reduction process	QTL.1A.499	.	.
TraesCS1A02G306000	1A	498174489	498175684	tr|B6TD92|B6TD92_MAIZE	Lipid-transfer protein		QTL.1A.499	.	.
TraesCS1A02G306100	1A	498177810	498180258	tr|M7ZP87|M7ZP87_TRIUA	GPN-loop GTPase 1-like protein		QTL.1A.499	.	.
TraesCS1A02G306200	1A	498451494	498454124	tr|Q76ME3|Q76ME3_WHEAT	ADP-ribosylation factor	GO:0005525 MF: GTP binding;GO:0005622 CC: intracellular;GO:0007264 BP: small GTPase mediated signal transduction	QTL.1A.499	.	.
TraesCS1A02G306300	1A	498533249	498536575	tr|Q6AVM5|Q6AVM5_ORYSJ	BZIP transcription factor	GO:0003700 MF: transcription factor activity, sequence-specific DNA binding;GO:0006355 BP: regulation of transcription, DNA-templated;GO:0043565 MF: sequence-specific DNA binding	QTL.1A.499	.	.
TraesCS1A02G306400	1A	498537124	498542103	tr|M7ZNN7|M7ZNN7_TRIUA	Histone H3	GO:0000786 CC: nucleosome;GO:0003677 MF: DNA binding;GO:0046982 MF: protein heterodimerization activity	QTL.1A.499	.	.
TraesCS1A02G306500	1A	498592650	498595124	tr|B6TPZ0|B6TPZ0_MAIZE	Histone H3	GO:0000786 CC: nucleosome;GO:0003677 MF: DNA binding;GO:0046982 MF: protein heterodimerization activity	QTL.1A.499	.	.
TraesCS1A02G306600	1A	498596775	498597572	tr|M7YTH1|M7YTH1_TRIUA	Chlorophyll a-b binding protein, chloroplastic		QTL.1A.499	.	.
TraesCS1A02G306700	1A	498666906	498668633	AT1G49610.1	F-box family protein	GO:0005515 MF: protein binding	QTL.1A.499	.	.
TraesCS1A02G306800	1A	498685524	498686167	tr|Q8HCP4|Q8HCP4_ORYSJ	Orf152b protein		QTL.1A.499	.	.
TraesCS1A02G306900	1A	498688951	498689472	tr|G4WUT2|G4WUT2_9LILI	Maturase K		QTL.1A.499	.	.
TraesCS1A02G307000	1A	498690625	498691064	sp|Q98631|RDRP_RDVF	RNA-directed RNA polymerase P1		QTL.1A.499	.	.
TraesCS1A02G307100	1A	498795668	498796721	AT5G44960.1	F-box/RNI-like/FBD-like domains-containing protein		QTL.1A.499	.	.
TraesCS1A02G307200	1A	498802476	498805462	AT1G49180.2	protein kinase family protein	GO:0004672 MF: protein kinase activity;GO:0005509 MF: calcium ion binding;GO:0005524 MF: ATP binding;GO:0006468 BP: protein phosphorylation	QTL.1A.499	.	.
TraesCS1A02G307300	1A	498806861	498809059	tr|A0A1D1Z208|A0A1D1Z208_9ARAE	Protein KRI1		QTL.1A.499	.	.
TraesCS1A02G307400	1A	498809405	498811345	tr|B6SYS9|B6SYS9_MAIZE	60S ribosomal protein L30		QTL.1A.499	.	.
TraesCS1A02G307500	1A	499175582	499176551	tr|A0A072VGY6|A0A072VGY6_MEDTR	Beta-1,3-N-acetylglucosaminyltransferase family protein		QTL.1A.499	.	.
TraesCS1A02G307600	1A	499178956	499179458	tr|A0A072VGY6|A0A072VGY6_MEDTR	Beta-1,3-N-acetylglucosaminyltransferase family protein		QTL.1A.499	.	.
TraesCS1A02G307700	1A	499183893	499190129	tr|A0A1E5VY87|A0A1E5VY87_9POAL	Endoplasmic reticulum-Golgi intermediate compartment protein 3		QTL.1A.499	.	TraesCS1A02G307700
TraesCS1A02G307800	1A	499194625	499195695	tr|A0A1E5VY85|A0A1E5VY85_9POAL	F-box protein	GO:0005515 MF: protein binding	QTL.1A.499	.	.
TraesCS1A02G307900	1A	499438826	499441429	AT1G07330.2	dentin sialophosphoprotein		QTL.1A.499	.	.
TraesCS1A02G308000	1A	499443193	499445394	tr|A0A199W6W3|A0A199W6W3_ANACO	UV radiation resistance-associated		QTL.1A.499	.	.
TraesCS1A02G308100	1A	499447147	499450453	tr|F1DJV3|F1DJV3_MAIZE	MYB transcription factor	GO:0003677 MF: DNA binding	QTL.1A.499	.	.
TraesCS1A02G308200	1A	499616444	499617673	tr|A0A1E5VVE8|A0A1E5VVE8_9POAL	tRNA uridine 5-carboxymethylaminomethyl modification enzyme MnmG	GO:0016491 MF: oxidoreductase activity;GO:0055114 BP: oxidation-reduction process	QTL.1A.499	.	.
TraesCS1A02G372000	1A	548724546	548728019	sp|Q28399|ALDH1_ELEED	Aldehyde dehydrogenase, cytosolic 1		QTL.1A.549_552	.	.
TraesCS1A02G372100	1A	548733372	548734700	AT1G25560.1	AP2/B3 transcription factor family protein	GO:0003677 MF: DNA binding;GO:0003700 MF: transcription factor activity, sequence-specific DNA binding;GO:0006355 BP: regulation of transcription, DNA-templated	QTL.1A.549_552	.	.
TraesCS1A02G372200	1A	548772420	548773661	AT1G25560.1	AP2/B3 transcription factor family protein	GO:0003677 MF: DNA binding;GO:0003700 MF: transcription factor activity, sequence-specific DNA binding;GO:0006355 BP: regulation of transcription, DNA-templated	QTL.1A.549_552	.	.
TraesCS1A02G372300	1A	548789335	548790513	AT1G25560.1	AP2/B3 transcription factor family protein	GO:0003677 MF: DNA binding;GO:0003700 MF: transcription factor activity, sequence-specific DNA binding;GO:0006355 BP: regulation of transcription, DNA-templated	QTL.1A.549_552	.	.
TraesCS1A02G372400	1A	548941369	548944886	tr|M7YYZ1|M7YYZ1_TRIUA	Lactation elevated protein 1	GO:0005524 MF: ATP binding	QTL.1A.549_552	.	.
TraesCS1A02G372500	1A	548989885	548992724	tr|A0A0B2RMI0|A0A0B2RMI0_GLYSO	Tyrosyl-DNA phosphodiesterase 2		QTL.1A.549_552	.	.
TraesCS1A02G372600	1A	549033961	549042378	tr|A0A0B2RMI0|A0A0B2RMI0_GLYSO	Tyrosyl-DNA phosphodiesterase 2		QTL.1A.549_552	.	.
TraesCS1A02G372700	1A	549061625	549064061	tr|A0A161CJM0|A0A161CJM0_KOSVI	Late embryogenesis abundant protein		QTL.1A.549_552	.	.
TraesCS1A02G372800	1A	549285977	549288085	tr|A0A199US23|A0A199US23_ANACO	Pentatricopeptide repeat-containing protein	GO:0005515 MF: protein binding	QTL.1A.549_552	.	.
TraesCS1A02G372900	1A	549301452	549303005	AT5G06710.1	homeobox leucine zipper protein	GO:0003677 MF: DNA binding;GO:0003700 MF: transcription factor activity, sequence-specific DNA binding;GO:0006355 BP: regulation of transcription, DNA-templated;GO:0043565 MF: sequence-specific DNA binding	QTL.1A.549_552	.	.
TraesCS1A02G373000	1A	549312696	549314670	tr|G7KV76|G7KV76_MEDTR	Lipid phosphate phosphatase-like protein		QTL.1A.549_552	.	.
TraesCS1A02G373100	1A	549358048	549360773	tr|F2E5K8|F2E5K8_HORVV	Phospholipase D	GO:0003824 MF: catalytic activity;GO:0004630 MF: phospholipase D activity;GO:0005509 MF: calcium ion binding;GO:0005515 MF: protein binding;GO:0016020 CC: membrane;GO:0046470 BP: phosphatidylcholine metabolic process	QTL.1A.549_552	.	.
TraesCS1A02G373200	1A	549418329	549420889	AT1G73760.1	RING/U-box superfamily protein	GO:0005515 MF: protein binding;GO:0008270 MF: zinc ion binding	QTL.1A.549_552	.	.
TraesCS1A02G373300	1A	549424218	549427545	tr|W4ZSW9|W4ZSW9_WHEAT	Serine/threonine-protein phosphatase	GO:0016787 MF: hydrolase activity	QTL.1A.549_552	.	.
TraesCS1A02G373400	1A	549430121	549431354	sp|O70157|TOP3A_MOUSE	DNA topoisomerase 3-alpha		QTL.1A.549_552	.	.
TraesCS1A02G373500	1A	549461718	549494735	AT5G38350.1	Disease resistance protein (NBS-LRR class) family	GO:0043531 MF: ADP binding	QTL.1A.549_552	.	.
TraesCS1A02G373600	1A	549463751	549465772	tr|C1KAE3|C1KAE3_HORVU	NBS-LRR disease resistance protein-like protein		QTL.1A.549_552	.	.
TraesCS1A02G373700	1A	549514878	549518927	AT5G38350.1	Disease resistance protein (NBS-LRR class) family	GO:0043531 MF: ADP binding	QTL.1A.549_552	.	.
TraesCS1A02G373800	1A	549523245	549524212	tr|W4ZSY0|W4ZSY0_WHEAT	Reticulon-like protein		QTL.1A.549_552	.	.
TraesCS1A02G373900	1A	549587856	549589789	tr|A0A1J3DJF2|A0A1J3DJF2_NOCCA	Kinesin-related protein 11	GO:0046983 MF: protein dimerization activity	QTL.1A.549_552	.	.
TraesCS1A02G374000	1A	549599167	549599583	AT1G07330.2	dentin sialophosphoprotein		QTL.1A.549_552	.	.
TraesCS1A02G374100	1A	549603988	549608146	tr|A0A1D1XXV8|A0A1D1XXV8_9ARAE	GRIP and coiled-coil domain-containing protein 2		QTL.1A.549_552	.	.
TraesCS1A02G374200	1A	549637965	549638255	tr|G7KV73|G7KV73_MEDTR	Lipid transfer protein		QTL.1A.549_552	.	.
TraesCS1A02G374300	1A	549666495	549666785	tr|G7KV73|G7KV73_MEDTR	Lipid transfer protein		QTL.1A.549_552	.	.
TraesCS1A02G374400	1A	549670550	549671049	tr|G7KV73|G7KV73_MEDTR	Lipid transfer protein		QTL.1A.549_552	.	.
TraesCS1A02G374500	1A	549695442	549695735	tr|G7KV73|G7KV73_MEDTR	Lipid transfer protein		QTL.1A.549_552	.	.
TraesCS1A02G374600	1A	549702523	549704689	tr|B9RT10|B9RT10_RICCO	Helicase, putative	GO:0005524 MF: ATP binding	QTL.1A.549_552	.	.
TraesCS1A02G374700	1A	549708416	549713315	AT5G38210.2	Protein kinase family protein	GO:0004672 MF: protein kinase activity;GO:0005524 MF: ATP binding;GO:0006468 BP: protein phosphorylation;GO:0030247 MF: polysaccharide binding	QTL.1A.549_552	.	.
TraesCS1A02G374800	1A	549837890	549846942	tr|Q5N7K2|Q5N7K2_ORYSJ	Zinc finger protein-like	GO:0005515 MF: protein binding;GO:0008270 MF: zinc ion binding	QTL.1A.549_552	.	.
TraesCS1A02G374900	1A	549853362	549857107	AT5G26910.2	GPI-anchored adhesin-like protein		QTL.1A.549_552	.	.
TraesCS1A02G375000	1A	549932099	549933031	tr|G7IC98|G7IC98_MEDTR	DUF1639 family protein		QTL.1A.549_552	.	.
TraesCS1A02G375100	1A	549942474	549943294	sp|Q8CNG0|ASP23_STAES	Alkaline shock protein 23		QTL.1A.549_552	.	.
TraesCS1A02G375200	1A	550109650	550111437	tr|Q6ZAJ7|Q6ZAJ7_ORYSJ	transporter-like protein	GO:0016021 CC: integral component of membrane;GO:0055085 BP: transmembrane transport	QTL.1A.549_552	.	TraesCS1A02G375200
TraesCS1A02G375300	1A	550135390	550138109	tr|A0A1D1YFY7|A0A1D1YFY7_9ARAE	Ubiquitin carboxyl-terminal hydrolase 12	GO:0005515 MF: protein binding	QTL.1A.549_552	.	.
TraesCS1A02G375400	1A	550216611	550219302	tr|A0A151SSK2|A0A151SSK2_CAJCA	Ubiquitin carboxyl-terminal hydrolase 12	GO:0005515 MF: protein binding	QTL.1A.549_552	.	.
TraesCS1A02G375500	1A	550298300	550301833	tr|A0A072VGZ9|A0A072VGZ9_MEDTR	Ubiquitin carboxyl-terminal hydrolase-like protein	GO:0005515 MF: protein binding	QTL.1A.549_552	.	.
TraesCS1A02G375600	1A	550311989	550314347	tr|A0A076L230|A0A076L230_GOSHI	Heat shock transcription factor	GO:0003700 MF: transcription factor activity, sequence-specific DNA binding;GO:0005634 CC: nucleus;GO:0006355 BP: regulation of transcription, DNA-templated;GO:0043565 MF: sequence-specific DNA binding	QTL.1A.549_552	.	.
TraesCS1A02G375700	1A	550338523	550338915	sp|Q87TR5|YIDC_VIBPA	Membrane protein insertase YidC		QTL.1A.549_552	.	.
TraesCS1A02G375800	1A	550342974	550344957	tr|A0A1D5RYH8|A0A1D5RYH8_WHEAT	1,2-dihydroxy-3-keto-5-methylthiopentene dioxygenase	GO:0010309 MF: acireductone dioxygenase [iron(II)-requiring] activity;GO:0016491 MF: oxidoreductase activity;GO:0019509 BP: L-methionine salvage from methylthioadenosine;GO:0055114 BP: oxidation-reduction process	QTL.1A.549_552	.	.
TraesCS1A02G375900	1A	550419590	550422515	tr|A0A1D5RU64|A0A1D5RU64_WHEAT	Thymidine kinase	GO:0004797 MF: thymidine kinase activity;GO:0005524 MF: ATP binding	QTL.1A.549_552	.	.
TraesCS1A02G376000	1A	550424474	550426687	AT1G60410.1	F-box family protein	GO:0005515 MF: protein binding	QTL.1A.549_552	.	.
TraesCS1A02G376100	1A	550442037	550445793	tr|M7YLL5|M7YLL5_TRIUA	U4/U6 small nuclear ribonucleoprotein Prp31		QTL.1A.549_552	.	.
TraesCS1A02G376200	1A	550446699	550446986	AT4G35600.2	Protein kinase superfamily protein	GO:0003676 MF: nucleic acid binding	QTL.1A.549_552	.	.
TraesCS1A02G376300	1A	550592585	550593766	tr|A0A0K9P8X8|A0A0K9P8X8_ZOSMR	tRNA dimethylallyltransferase	GO:0008033 BP: tRNA processing	QTL.1A.549_552	.	.
TraesCS1A02G376400	1A	550611654	550616190	tr|R7W6H0|R7W6H0_AEGTA	Chloroplastic group IIA intron splicing facilitator CRS1, chloroplastic	GO:0003723 MF: RNA binding	QTL.1A.549_552	.	.
TraesCS1A02G376500	1A	550622032	550630344	tr|A0A1J6J8I2|A0A1J6J8I2_NICAT	F-box protein		QTL.1A.549_552	.	.
TraesCS1A02G376600	1A	550633268	550637900	tr|B9A1G4|B9A1G4_ORYSJ	NBS-LRR disease resistance protein	GO:0043531 MF: ADP binding	QTL.1A.549_552	.	.
TraesCS1A02G376700	1A	550649769	550650011	sp|P0CN44|EIF3B_CRYNJ	Eukaryotic translation initiation factor 3 subunit B		QTL.1A.549_552	.	.
TraesCS1A02G376800	1A	550655534	550655776	AT5G14895.1	NHL domain protein		QTL.1A.549_552	.	.
TraesCS1A02G376900	1A	550661303	550661545	sp|P0CN44|EIF3B_CRYNJ	Eukaryotic translation initiation factor 3 subunit B		QTL.1A.549_552	.	.
TraesCS1A02G377000	1A	550669384	550669599	AT1G09530.6	phytochrome interacting factor 3		QTL.1A.549_552	.	.
TraesCS1A02G377100	1A	550674756	550674998	sp|P14778|IL1R1_HUMAN	Interleukin-1 receptor type 1		QTL.1A.549_552	.	.
TraesCS1A02G377200	1A	550695653	550695886	sp|Q9A3J3|DNAE2_CAUCR	Error-prone DNA polymerase		QTL.1A.549_552	.	.
TraesCS1A02G377300	1A	550700565	550701191	sp|B9KHC6|PTH_ANAMF	Peptidyl-tRNA hydrolase		QTL.1A.549_552	.	.
TraesCS1A02G377400	1A	550704192	550705044	AT1G73370.3	sucrose synthase 6		QTL.1A.549_552	.	.
TraesCS1A02G377500	1A	550793308	550794151	AT1G73370.3	sucrose synthase 6		QTL.1A.549_552	.	.
TraesCS1A02G377600	1A	550824539	550825404	sp|O35218|CPSF2_MOUSE	Cleavage and polyadenylation specificity factor subunit 2		QTL.1A.549_552	.	.
TraesCS1A02G377700	1A	550875750	550885901	tr|A0A199VT56|A0A199VT56_ANACO	General transcription factor 3C polypeptide 5		QTL.1A.549_552	.	.
TraesCS1A02G377800	1A	550893249	550895165	tr|B9T607|B9T607_RICCO	Pentatricopeptide repeat-containing protein, putative	GO:0005515 MF: protein binding	QTL.1A.549_552	.	.
TraesCS1A02G377900	1A	550968140	550969150	tr|A0A1D5RTT1|A0A1D5RTT1_WHEAT	Hexosyltransferase	GO:0006486 BP: protein glycosylation;GO:0008378 MF: galactosyltransferase activity;GO:0016020 CC: membrane	QTL.1A.549_552	.	.
TraesCS1A02G378000	1A	550969849	550972162	sp|P17343|GBB1_CAEEL	Guanine nucleotide-binding protein subunit beta-1	GO:0005515 MF: protein binding	QTL.1A.549_552	.	.
TraesCS1A02G378100	1A	551049165	551050516	tr|A0A061EGA0|A0A061EGA0_THECC	RING/FYVE/PHD zinc finger superfamily protein	GO:0008270 MF: zinc ion binding	QTL.1A.549_552	.	.
TraesCS1A02G378200	1A	551051310	551055402	tr|A0A1D5RXG1|A0A1D5RXG1_WHEAT	Sulfhydryl oxidase	GO:0016972 MF: thiol oxidase activity;GO:0045454 BP: cell redox homeostasis;GO:0055114 BP: oxidation-reduction process	QTL.1A.549_552	.	.
TraesCS1A02G378300	1A	551156048	551157457	tr|F2DZ19|F2DZ19_HORVV	Glycosyltransferase	GO:0008152 BP: metabolic process;GO:0016758 MF: transferase activity, transferring hexosyl groups	QTL.1A.549_552	.	.
TraesCS1A02G378400	1A	551195544	551198843	AT1G64290.1	F-box protein-like protein	GO:0005515 MF: protein binding	QTL.1A.549_552	.	.
TraesCS1A02G378500	1A	551213242	551214002	tr|G7IAV0|G7IAV0_MEDTR	DUF4228 domain protein		QTL.1A.549_552	.	.
TraesCS1A02G378600	1A	551278525	551281152	tr|A0A199WAV6|A0A199WAV6_ANACO	Oxygen-independent coproporphyrinogen-III oxidase-like protein	GO:0003824 MF: catalytic activity;GO:0004109 MF: coproporphyrinogen oxidase activity;GO:0005737 CC: cytoplasm;GO:0006779 BP: porphyrin-containing compound biosynthetic process;GO:0051536 MF: iron-sulfur cluster binding;GO:0055114 BP: oxidation-reduction process	QTL.1A.549_552	.	.
TraesCS1A02G378700	1A	551307376	551308572	tr|Q7XEA7|Q7XEA7_ORYSJ	BTB/POZ domain containing protein	GO:0005515 MF: protein binding	QTL.1A.549_552	.	.
TraesCS1A02G378800	1A	551311299	551312513	tr|Q7XEA4|Q7XEA4_ORYSJ	BTB/POZ domain containing protein	GO:0005515 MF: protein binding	QTL.1A.549_552	.	.
TraesCS1A02G378900	1A	551313979	551317594	tr|Q5N7P7|Q5N7P7_ORYSJ	Microtubule-associated protein-like		QTL.1A.549_552	.	.
TraesCS1A02G379000	1A	551320471	551323724	tr|A0A1D5SCJ1|A0A1D5SCJ1_WHEAT	ATP synthase subunit beta	GO:0000275 CC: mitochondrial proton-transporting ATP synthase complex, catalytic core F(1);GO:0005524 MF: ATP binding;GO:0006754 BP: ATP biosynthetic process;GO:0015986 BP: ATP synthesis coupled proton transport;GO:0015992 BP: proton transport;GO:0016887 MF: ATPase activity;GO:0045261 CC: proton-transporting ATP synthase complex, catalytic core F(1);GO:0046034 BP: ATP metabolic process;GO:0046933…	QTL.1A.549_552	.	TraesCS1A02G379000
TraesCS1A02G379100	1A	551443260	551463648	tr|A0A0U2S1W6|A0A0U2S1W6_ORYSA	NBS-LRR-like resistance protein	GO:0043531 MF: ADP binding	QTL.1A.549_552	.	.
TraesCS1A02G379200	1A	551479529	551482223	tr|M7ZTE0|M7ZTE0_TRIUA	Pre-rRNA-processing protein ESF2	GO:0003676 MF: nucleic acid binding	QTL.1A.549_552	.	.
TraesCS1A02G379300	1A	551484227	551487560	tr|B9I3P0|B9I3P0_POPTR	Nucleolar family protein		QTL.1A.549_552	.	.
TraesCS1A02G379400	1A	551493146	551494142	tr|Q53NC9|Q53NC9_ORYSJ	Harpin-induced protein 1 (Hin1), putative		QTL.1A.549_552	.	.
TraesCS1A02G379500	1A	551530397	551533425	tr|C6L7Y7|C6L7Y7_HORBU	F-box protein	GO:0005515 MF: protein binding	QTL.1A.549_552	.	.
TraesCS1A02G379600	1A	551539888	551543051	tr|B9HCD4|B9HCD4_POPTR	OLIGOPEPTIDE transportER family protein	GO:0055085 BP: transmembrane transport	QTL.1A.549_552	.	TraesCS1A02G379600
TraesCS1A02G379700	1A	551592118	551593136	tr|A0A072UKP5|A0A072UKP5_MEDTR	Myb transcription factor	GO:0003677 MF: DNA binding	QTL.1A.549_552	.	.
TraesCS1A02G379800	1A	551601795	551604857	tr|B9S0N2|B9S0N2_RICCO	Syntaxin, putative	GO:0005484 MF: SNAP receptor activity;GO:0005515 MF: protein binding;GO:0006886 BP: intracellular protein transport;GO:0016020 CC: membrane	QTL.1A.549_552	.	TraesCS1A02G379800
TraesCS1A02G379900	1A	551606770	551609906	AT5G57230.2	Thioredoxin superfamily protein		QTL.1A.549_552	.	.
TraesCS1A02G380000	1A	551632717	551634927	tr|N1QSM2|N1QSM2_AEGTA	Disease resistance protein RPM1	GO:0043531 MF: ADP binding	QTL.1A.549_552	.	.
TraesCS1A02G380100	1A	551632964	551633413	AT5G06170.1	sucrose-proton symporter 9		QTL.1A.549_552	.	.
TraesCS1A02G380200	1A	551641434	551641857	AT1G29020.2	Calcium-binding EF-hand family protein		QTL.1A.549_552	.	.
TraesCS1A02G380300	1A	551654939	551657073	tr|A0A151R766|A0A151R766_CAJCA	E3 ubiquitin-protein ligase SINA-like 10		QTL.1A.549_552	.	.
TraesCS1A02G380400	1A	551662498	551663107	AT3G13460.4	evolutionarily conserved C-terminal region 2		QTL.1A.549_552	.	.
TraesCS1A02G380500	1A	551671929	551673305	tr|B4FZ90|B4FZ90_MAIZE	F-box domain containing protein	GO:0005515 MF: protein binding	QTL.1A.549_552	.	.
TraesCS1A02G380600	1A	551679208	551680541	tr|W9QLB4|W9QLB4_9ROSA	BTB/POZ domain-containing protein	GO:0005515 MF: protein binding;GO:0051260 BP: protein homooligomerization	QTL.1A.549_552	TraesCS1A02G380600	TraesCS1A02G380600
TraesCS1A02G380700	1A	551744344	551746497	tr|A9TVI5|A9TVI5_PHYPA	Histone chaperone	GO:0005634 CC: nucleus;GO:0006333 BP: chromatin assembly or disassembly	QTL.1A.549_552	.	.
TraesCS1A02G380800	1A	551812639	551813208	tr|Q7XEG2|Q7XEG2_ORYSJ	BTB/POZ domain containing protein	GO:0005515 MF: protein binding	QTL.1A.549_552	.	.
TraesCS1A02G380900	1A	551874958	551879780	tr|A0A1D5RWF9|A0A1D5RWF9_WHEAT	Protein DETOXIFICATION	GO:0006855 BP: drug transmembrane transport;GO:0015238 MF: drug transmembrane transporter activity;GO:0015297 MF: antiporter activity;GO:0016020 CC: membrane;GO:0055085 BP: transmembrane transport	QTL.1A.549_552	.	TraesCS1A02G380900
TraesCS1A02G381200	1A	551982375	551984188	tr|A0A199VW91|A0A199VW91_ANACO	ER membrane protein complex subunit 6		QTL.1A.549_552	.	.
TraesCS1B02G036700	1B	17560062	17563297	sp|P93194|RPK1_IPONI	Receptor-like protein kinase	GO:0004672 MF: protein kinase activity;GO:0005524 MF: ATP binding;GO:0006468 BP: protein phosphorylation	QTL.1B.18_19	.	.
TraesCS1B02G036800	1B	17564886	17567432	AT5G38350.1	Disease resistance protein (NBS-LRR class) family	GO:0043531 MF: ADP binding	QTL.1B.18_19	.	.
TraesCS1B02G036900	1B	17623097	17624296	tr|A0A0K9NTE4|A0A0K9NTE4_ZOSMR	RING/U-box superfamily protein	GO:0005515 MF: protein binding;GO:0008270 MF: zinc ion binding	QTL.1B.18_19	.	.
TraesCS1B02G037000	1B	17681285	17685552	tr|W4ZYL7|W4ZYL7_WHEAT	Protein DETOXIFICATION	GO:0006855 BP: drug transmembrane transport;GO:0015238 MF: drug transmembrane transporter activity;GO:0015297 MF: antiporter activity;GO:0016020 CC: membrane;GO:0055085 BP: transmembrane transport	QTL.1B.18_19	.	TraesCS1B02G037000
TraesCS1B02G037100	1B	17730527	17732551	tr|I3TAJ6|I3TAJ6_MEDTR	NAD(P)-binding rossmann-fold protein		QTL.1B.18_19	.	.
TraesCS1B02G037200	1B	17734729	17738805	tr|B9HPF8|B9HPF8_POPTR	Scarecrow transcription factor family protein		QTL.1B.18_19	.	.
TraesCS1B02G037300	1B	17743746	17745933	tr|B9HPF8|B9HPF8_POPTR	Scarecrow transcription factor family protein		QTL.1B.18_19	.	.
TraesCS1B02G037400	1B	17767001	17771112	tr|B9HPF8|B9HPF8_POPTR	Scarecrow transcription factor family protein		QTL.1B.18_19	.	.
TraesCS1B02G037500	1B	17784865	17786106	tr|B9HPF8|B9HPF8_POPTR	Scarecrow transcription factor family protein		QTL.1B.18_19	.	.
TraesCS1B02G037600	1B	17788754	17792363	tr|A0A059PZP0|A0A059PZP0_9POAL	ATP-dependent RNA helicase	GO:0003676 MF: nucleic acid binding;GO:0005524 MF: ATP binding	QTL.1B.18_19	.	.
TraesCS1B02G037700	1B	17792923	17795176	AT5G59410.1	Rab5-interacting family protein		QTL.1B.18_19	.	.
TraesCS1B02G037800	1B	17796124	17798976	tr|A0A1D1Z4M4|A0A1D1Z4M4_9ARAE	Kinetochore protein spc25		QTL.1B.18_19	.	.
TraesCS1B02G037900	1B	17811094	17815800	tr|B6TW02|B6TW02_MAIZE	Serine/threonine-protein kinase 19		QTL.1B.18_19	.	.
TraesCS1B02G038000	1B	17884315	17885280	tr|A0A061ECK1|A0A061ECK1_THECC	50S ribosomal protein L2, putative	GO:0003723 MF: RNA binding;GO:0003735 MF: structural constituent of ribosome;GO:0005622 CC: intracellular;GO:0005840 CC: ribosome;GO:0006412 BP: translation;GO:0015934 CC: large ribosomal subunit;GO:0016740 MF: transferase activity	QTL.1B.18_19	.	.
TraesCS1B02G038100	1B	17890029	17892262	tr|A0A199VBS0|A0A199VBS0_ANACO	PGR5-like protein 1A, chloroplastic		QTL.1B.18_19	.	.
TraesCS1B02G038200	1B	17894256	17896564	tr|A0A0A8JXV7|A0A0A8JXV7_ORYSI	Pentatricopeptide repeat-containing protein		QTL.1B.18_19	.	.
TraesCS1B02G038300	1B	17964601	17966241	tr|A0A0A8JXV7|A0A0A8JXV7_ORYSI	Pentatricopeptide repeat-containing protein		QTL.1B.18_19	.	.
TraesCS1B02G038400	1B	18091427	18093253	tr|A0A0A8JXV7|A0A0A8JXV7_ORYSI	Pentatricopeptide repeat-containing protein		QTL.1B.18_19	.	.
TraesCS1B02G038500	1B	18116277	18118649	tr|A0A0A8JXV7|A0A0A8JXV7_ORYSI	Pentatricopeptide repeat-containing protein		QTL.1B.18_19	.	.
TraesCS1B02G038600	1B	18363375	18364466	tr|A0A0A8JXV7|A0A0A8JXV7_ORYSI	Pentatricopeptide repeat-containing protein		QTL.1B.18_19	.	.
TraesCS1B02G038700	1B	18385833	18387689	tr|A0A0B2PKB3|A0A0B2PKB3_GLYSO	Nitrate transporter 1.1	GO:0005215 MF: transporter activity;GO:0006810 BP: transport;GO:0006857 BP: oligopeptide transport;GO:0016020 CC: membrane	QTL.1B.18_19	.	TraesCS1B02G038700
TraesCS1B02G038800	1B	18419743	18422713	tr|A3RI54|A3RI54_SOLTU	Protein kinase	GO:0004672 MF: protein kinase activity;GO:0005524 MF: ATP binding;GO:0006468 BP: protein phosphorylation	QTL.1B.18_19	.	.
TraesCS1B02G038900	1B	18570469	18571791	tr|Q76CZ3|Q76CZ3_WHEAT	Cysteine protease	GO:0006508 BP: proteolysis;GO:0008234 MF: cysteine-type peptidase activity	QTL.1B.18_19	.	.
TraesCS1B02G039000	1B	18578626	18579746	tr|A0A078ECZ8|A0A078ECZ8_BRANA	Glycosyltransferase		QTL.1B.18_19	.	.
TraesCS1B02G039100	1B	18683381	18685732	tr|A0A0A8JXV7|A0A0A8JXV7_ORYSI	Pentatricopeptide repeat-containing protein	GO:0005515 MF: protein binding	QTL.1B.18_19	.	.
TraesCS1B02G039200	1B	18867715	18870069	tr|A0A0A8JXV7|A0A0A8JXV7_ORYSI	Pentatricopeptide repeat-containing protein	GO:0005515 MF: protein binding	QTL.1B.18_19	.	.
TraesCS1B02G039300	1B	19017819	19021020	tr|R7WFW5|R7WFW5_AEGTA	Oligopeptidase A		QTL.1B.18_19	.	.
TraesCS1B02G039400	1B	19025038	19025620	AT5G49780.3	Leucine-rich repeat protein kinase family protein		QTL.1B.18_19	.	.
TraesCS1B02G039500	1B	19038924	19043567	tr|Q9C8I7|Q9C8I7_ARATH	Receptor protein kinase, putative	GO:0004672 MF: protein kinase activity;GO:0005515 MF: protein binding;GO:0005524 MF: ATP binding;GO:0006468 BP: protein phosphorylation	QTL.1B.18_19	.	.
TraesCS1B02G039600	1B	19047408	19051551	tr|Q1EP43|Q1EP43_MUSBA	Protein kinase, putative	GO:0004672 MF: protein kinase activity;GO:0005515 MF: protein binding;GO:0005524 MF: ATP binding;GO:0006468 BP: protein phosphorylation	QTL.1B.18_19	.	.
TraesCS1B02G039700	1B	19073838	19075664	tr|A0A0A8JXV7|A0A0A8JXV7_ORYSI	Pentatricopeptide repeat-containing protein		QTL.1B.18_19	.	.
TraesCS1B02G039800	1B	19218054	19232577	tr|A0A1J3H834|A0A1J3H834_NOCCA	Receptor-like protein kinase	GO:0004672 MF: protein kinase activity;GO:0005515 MF: protein binding;GO:0005524 MF: ATP binding;GO:0006468 BP: protein phosphorylation	QTL.1B.18_19	.	.
TraesCS1B02G039900	1B	19314214	19315344	tr|Q2I2W0|Q2I2W0_CICAR	Defensin	GO:0006952 BP: defense response	QTL.1B.18_19	.	.
TraesCS1B02G043100	1B	22625273	22625884	tr|A0A1D6DK67|A0A1D6DK67_WHEAT	Dirigent protein		QTL.1B.24	.	.
TraesCS1B02G043200	1B	22701035	22707821	tr|N1QUZ6|N1QUZ6_AEGTA	Glucan 1,3-beta-glucosidase	GO:0004553 MF: hydrolase activity, hydrolyzing O-glycosyl compounds;GO:0005975 BP: carbohydrate metabolic process	QTL.1B.24	.	.
TraesCS1B02G043300	1B	22713428	22714495	tr|C1K3M2|C1K3M2_WHEAT	Pm3-like disease resistance protein	GO:0043531 MF: ADP binding	QTL.1B.24	.	.
TraesCS1B02G043400	1B	22821838	22825084	sp|P93194|RPK1_IPONI	Receptor-like protein kinase	GO:0004672 MF: protein kinase activity;GO:0005509 MF: calcium ion binding;GO:0005515 MF: protein binding;GO:0005524 MF: ATP binding;GO:0006468 BP: protein phosphorylation;GO:0030247 MF: polysaccharide binding	QTL.1B.24	.	.
TraesCS1B02G043600	1B	23597453	23599342	sp|P08753|GNAI3_RAT	Guanine nucleotide-binding protein G(k) subunit alpha		QTL.1B.24	.	.
TraesCS1B02G043700	1B	23817295	23818002	tr|G7I747|G7I747_MEDTR	Myb/SANT-like DNA-binding domain protein		QTL.1B.24	.	.
TraesCS1B02G043800	1B	23839706	23839957	sp|P83472|ICI_LUMTE	Chymotrypsin inhibitor	GO:0004867 MF: serine-type endopeptidase inhibitor activity;GO:0009611 BP: response to wounding	QTL.1B.24	.	.
TraesCS1B02G043900	1B	23896120	23898246	sp|Q9DC51|GNAI3_MOUSE	Guanine nucleotide-binding protein G(k) subunit alpha		QTL.1B.24	.	.
TraesCS1B02G044000	1B	23979840	23980973	tr|N1QWS2|N1QWS2_AEGTA	General transcription factor IIH subunit 5	GO:0000439 CC: core TFIIH complex;GO:0006289 BP: nucleotide-excision repair;GO:0006355 BP: regulation of transcription, DNA-templated	QTL.1B.24	.	.
TraesCS1B02G044100	1B	24143624	24152620	AT5G38350.1	Disease resistance protein (NBS-LRR class) family	GO:0043531 MF: ADP binding	QTL.1B.24	.	.
TraesCS1B02G044200	1B	24160058	24163502	tr|A0A0U2S1F4|A0A0U2S1F4_ORYSA	NBS-LRR-like resistance protein	GO:0043531 MF: ADP binding	QTL.1B.24	.	.
TraesCS1B02G044300	1B	24258801	24260185	sp|Q8E6A2|UXUA_STRA3	Mannonate dehydratase		QTL.1B.24	.	.
TraesCS1B02G044400	1B	24350423	24355320	AT2G45950.5	SKP1-like 20		QTL.1B.24	.	.
TraesCS1B02G044500	1B	24494418	24499592	AT4G12020.8	protein kinase family protein		QTL.1B.24	.	.
TraesCS1B02G044600	1B	24511227	24514305	AT5G21430.1	Chaperone DnaJ-domain superfamily protein		QTL.1B.24	.	.
TraesCS1B02G284900	1B	495094598	495095305	tr|Q9SRN4|Q9SRN4_ARATH	E3 ubiquitin-protein ligase		QTL.1B.494_497	.	.
TraesCS1B02G285000	1B	495415529	495416369	tr|A2WX90|A2WX90_ORYSI	MYB transcription factor	GO:0003677 MF: DNA binding	QTL.1B.494_497	.	.
TraesCS1B02G285100	1B	496069982	496071145	tr|A0A061GU56|A0A061GU56_THECC	NAC domain protein,	GO:0003677 MF: DNA binding;GO:0006355 BP: regulation of transcription, DNA-templated	QTL.1B.494_497	.	.
TraesCS1B02G285200	1B	496075865	496076852	tr|Q9SXQ0|Q9SXQ0_TOBAC	NAC-domain protein	GO:0003677 MF: DNA binding;GO:0006355 BP: regulation of transcription, DNA-templated	QTL.1B.494_497	.	.
TraesCS1B02G285300	1B	496095636	496100511	tr|M8AUK9|M8AUK9_AEGTA	Protein transport protein SEC24	GO:0006886 BP: intracellular protein transport;GO:0006888 BP: ER to Golgi vesicle-mediated transport;GO:0008270 MF: zinc ion binding;GO:0030127 CC: COPII vesicle coat	QTL.1B.494_497	.	TraesCS1B02G285300
TraesCS1B02G285400	1B	496504498	496506785	tr|B9SCU1|B9SCU1_RICCO	Glucan endo-1,3-beta-glucosidase, putative	GO:0004553 MF: hydrolase activity, hydrolyzing O-glycosyl compounds;GO:0005975 BP: carbohydrate metabolic process	QTL.1B.494_497	.	.
TraesCS1B02G285500	1B	496560830	496561285	tr|Q8S3J5|Q8S3J5_WHEAT	Ferredoxin	GO:0009055 MF: electron carrier activity;GO:0022900 BP: electron transport chain;GO:0051536 MF: iron-sulfur cluster binding;GO:0051537 MF: 2 iron, 2 sulfur cluster binding	QTL.1B.494_497	.	TraesCS1B02G285500
TraesCS1B02G285600	1B	496562942	496567991	tr|G7K3H9|G7K3H9_MEDTR	Syntaxin protein	GO:0016020 CC: membrane;GO:0016192 BP: vesicle-mediated transport;GO:0048193 BP: Golgi vesicle transport	QTL.1B.494_497	.	TraesCS1B02G285600
TraesCS1B02G285700	1B	496568655	496571904	tr|M8CD06|M8CD06_AEGTA	Cell division protein ftsZ	GO:0003924 MF: GTPase activity;GO:0005525 MF: GTP binding;GO:0005737 CC: cytoplasm	QTL.1B.494_497	.	.
TraesCS1B02G303700	1B	525894220	525897716	sp|Q0BH74|DADA_BURCM	D-amino acid dehydrogenase		QTL.1B.526_530	.	.
TraesCS1B02G303800	1B	526162138	526164116	tr|M8D8E3|M8D8E3_AEGTA	Zinc finger CCCH domain-containing protein 4		QTL.1B.526_530	.	.
TraesCS1B02G303900	1B	526190689	526193058	sp|Q83P87|MDTP_SHIFL	Multidrug resistance outer membrane protein MdtP		QTL.1B.526_530	.	.
TraesCS1B02G304000	1B	526260986	526261798	AT3G16210.1	F-box family protein	GO:0005515 MF: protein binding	QTL.1B.526_530	.	.
TraesCS1B02G304100	1B	526347985	526348892	AT2G25850.4	poly(A) polymerase 2		QTL.1B.526_530	.	.
TraesCS1B02G304200	1B	526377963	526379949	sp|Q8ZRW2|KEFC_SALTY	Glutathione-regulated potassium-efflux system protein KefC		QTL.1B.526_530	.	.
TraesCS1B02G304300	1B	526428369	526429768	AT5G49610.1	F-box family protein		QTL.1B.526_530	.	.
TraesCS1B02G304400	1B	526431567	526432789	tr|A0A1E5VI56|A0A1E5VI56_9POAL	GDSL esterase/lipase	GO:0016788 MF: hydrolase activity, acting on ester bonds	QTL.1B.526_530	.	.
TraesCS1B02G304500	1B	526557306	526564824	tr|G7JBW8|G7JBW8_MEDTR	UDP-glucose pyrophosphorylase	GO:0008152 BP: metabolic process;GO:0070569 MF: uridylyltransferase activity	QTL.1B.526_530	.	.
TraesCS1B02G304600	1B	526568699	526569490	AT4G15233.5	ABC-2 and Plant PDR ABC-type transporter family protein		QTL.1B.526_530	.	TraesCS1B02G304600
TraesCS1B02G304700	1B	527288314	527288625	tr|K7VQC2|K7VQC2_MAIZE	Histone H4	GO:0000786 CC: nucleosome;GO:0003677 MF: DNA binding;GO:0005634 CC: nucleus;GO:0006334 BP: nucleosome assembly;GO:0046982 MF: protein heterodimerization activity	QTL.1B.526_530	.	.
TraesCS1B02G304800	1B	527370862	527371626	tr|A0A072UGX9|A0A072UGX9_MEDTR	Phosphatidylethanolamine-binding protein		QTL.1B.526_530	.	.
TraesCS1B02G304900	1B	527647112	527648137	AT3G58030.4	RING/U-box superfamily protein	GO:0005515 MF: protein binding;GO:0008270 MF: zinc ion binding	QTL.1B.526_530	.	.
TraesCS1B02G305000	1B	527832692	527836372	tr|A0A0B2S280|A0A0B2S280_GLYSO	Sorting and assembly machinery component 50 like	GO:0019867 CC: outer membrane	QTL.1B.526_530	.	.
TraesCS1B02G305100	1B	527845367	527847101	tr|G7JCM3|G7JCM3_MEDTR	DUF688 family protein		QTL.1B.526_530	.	.
TraesCS1B02G305200	1B	527847266	527851376	tr|B9T7R3|B9T7R3_RICCO	Receptor protein kinase, putative	GO:0004672 MF: protein kinase activity;GO:0005524 MF: ATP binding;GO:0006468 BP: protein phosphorylation	QTL.1B.526_530	.	.
TraesCS1B02G305300	1B	527877957	527880706	AT1G57790.1	F-box family protein	GO:0005515 MF: protein binding	QTL.1B.526_530	.	.
TraesCS1B02G305400	1B	528357458	528360996	AT2G02030.1	F-box family protein	GO:0005515 MF: protein binding	QTL.1B.526_530	.	.
TraesCS1B02G305600	1B	528397124	528398093	tr|Q941V7|Q941V7_ORYSJ	Glutaredoxin-like	GO:0009055 MF: electron carrier activity;GO:0015035 MF: protein disulfide oxidoreductase activity;GO:0045454 BP: cell redox homeostasis	QTL.1B.526_530	.	.
TraesCS1B02G305700	1B	529208148	529212114	tr|B4G1N4|B4G1N4_MAIZE	CsAtPR5		QTL.1B.526_530	.	.
TraesCS1B02G305800	1B	529288091	529288807	AT1G07090.1	LIGHT-DEPENDENT SHORT HYPOCOTYLS-like protein (DUF640)		QTL.1B.526_530	.	.
TraesCS1B02G305900	1B	529392336	529397029	AT2G40280.1	S-adenosyl-L-methionine-dependent methyltransferases superfamily protein	GO:0008168 MF: methyltransferase activity	QTL.1B.526_530	.	.
TraesCS1B02G306000	1B	529439467	529440327	tr|B7EBV9|B7EBV9_ORYSJ	cDNA clone:J013058P10, full insert sequence		QTL.1B.526_530	.	.
TraesCS1B02G306100	1B	529501791	529509447	tr|M7YKY5|M7YKY5_TRIUA	Ribonuclease P protein subunit p29	GO:0000172 CC: ribonuclease MRP complex;GO:0003723 MF: RNA binding;GO:0004540 MF: ribonuclease activity;GO:0006364 BP: rRNA processing;GO:0006379 BP: mRNA cleavage;GO:0008033 BP: tRNA processing;GO:0030677 CC: ribonuclease P complex	QTL.1B.526_530	.	.
TraesCS1B02G306300	1B	529572881	529575849	tr|M7ZU05|M7ZU05_TRIUA	Ribonuclease P protein subunit p29		QTL.1B.526_530	.	.
TraesCS1B02G306400	1B	529705124	529706397	tr|A0EXR3|A0EXR3_9FABA	Zinc transporter protein	GO:0005385 MF: zinc ion transmembrane transporter activity;GO:0016020 CC: membrane;GO:0016021 CC: integral component of membrane;GO:0030001 BP: metal ion transport;GO:0046873 MF: metal ion transmembrane transporter activity;GO:0055085 BP: transmembrane transport;GO:0071577 BP: zinc II ion transmembrane transport	QTL.1B.526_530	.	TraesCS1B02G306400
TraesCS1B02G306500	1B	529708394	529709684	tr|A2YJN8|A2YJN8_ORYSI	Zinc transporter	GO:0005385 MF: zinc ion transmembrane transporter activity;GO:0016020 CC: membrane;GO:0016021 CC: integral component of membrane;GO:0030001 BP: metal ion transport;GO:0046873 MF: metal ion transmembrane transporter activity;GO:0055085 BP: transmembrane transport;GO:0071577 BP: zinc II ion transmembrane transport	QTL.1B.526_530	.	TraesCS1B02G306500
TraesCS1B02G306600	1B	529932868	529933929	tr|Q2R115|Q2R115_ORYSJ	BTB/POZ domain containing protein, expressed	GO:0005515 MF: protein binding	QTL.1B.526_530	.	.
TraesCS1B02G306700	1B	529948906	529949965	tr|Q7XED0|Q7XED0_ORYSJ	BTB/POZ domain containing protein, expressed	GO:0005515 MF: protein binding	QTL.1B.526_530	.	.
TraesCS1B02G306800	1B	529998098	529998682	tr|G7JKP6|G7JKP6_MEDTR	Abscisic acid receptor		QTL.1B.526_530	.	TraesCS1B02G306800
TraesCS1B02G306900	1B	529998432	529998758	AT1G43170.9	ribosomal protein 1		QTL.1B.526_530	.	.
TraesCS1B02G307000	1B	530045489	530048165	tr|W6FTE3|W6FTE3_9ROSA	Dehydration responsive element binding transcription factor	GO:0003677 MF: DNA binding;GO:0003700 MF: transcription factor activity, sequence-specific DNA binding;GO:0006355 BP: regulation of transcription, DNA-templated	QTL.1B.526_530	.	.
TraesCS1B02G307100	1B	530050481	530053172	tr|A0A0K9NPK0|A0A0K9NPK0_ZOSMR	Cation/H(+) antiporter	GO:0006812 BP: cation transport;GO:0015299 MF: solute:proton antiporter activity;GO:0016021 CC: integral component of membrane;GO:0055085 BP: transmembrane transport	QTL.1B.526_530	TraesCS1B02G307100	TraesCS1B02G307100
TraesCS1B02G307200	1B	530060990	530063240	tr|B9RAG8|B9RAG8_RICCO	Exocyst complex component, putative	GO:0000145 CC: exocyst;GO:0006887 BP: exocytosis	QTL.1B.526_530	.	.
TraesCS1B02G340000	1B	567978978	567979829	tr|A7UC81|A7UC81_ORYSI	Chitinase	GO:0008061 MF: chitin binding	QTL.1B.568_570	.	.
TraesCS1B02G340100	1B	567985885	567986669	tr|A0A1E5V035|A0A1E5V035_9POAL	Citrate-binding protein		QTL.1B.568_570	.	.
TraesCS1B02G340200	1B	568005878	568006598	tr|Q6JBM5|Q6JBM5_ZEADI	Chitinase	GO:0008061 MF: chitin binding	QTL.1B.568_570	.	.
TraesCS1B02G340300	1B	568521869	568525244	tr|A0A0K9NYW6|A0A0K9NYW6_ZOSMR	NADH-quinone oxidoreductase, subunit E	GO:0016491 MF: oxidoreductase activity;GO:0055114 BP: oxidation-reduction process	QTL.1B.568_570	.	.
TraesCS1B02G340400	1B	568526830	568532870	tr|B9RER1|B9RER1_RICCO	tRNA pseudouridine synthase d, putative	GO:0001522 BP: pseudouridine synthesis;GO:0003723 MF: RNA binding;GO:0009451 BP: RNA modification;GO:0009982 MF: pseudouridine synthase activity	QTL.1B.568_570	.	.
TraesCS1B02G340500	1B	568536817	568539304	tr|B6TRQ5|B6TRQ5_MAIZE	Tesmin/TSO1-like CXC domain containing protein		QTL.1B.568_570	.	.
TraesCS1B02G340600	1B	568568584	568572011	tr|G7JGX1|G7JGX1_MEDTR	Signal recognition particle 54 kDa protein	GO:0003924 MF: GTPase activity;GO:0005525 MF: GTP binding;GO:0006614 BP: SRP-dependent cotranslational protein targeting to membrane;GO:0008312 MF: 7S RNA binding;GO:0048500 CC: signal recognition particle	QTL.1B.568_570	.	.
TraesCS1B02G340700	1B	568643134	568645571	tr|G7JGX1|G7JGX1_MEDTR	Signal recognition particle 54 kDa protein	GO:0003924 MF: GTPase activity;GO:0005525 MF: GTP binding;GO:0006614 BP: SRP-dependent cotranslational protein targeting to membrane;GO:0008312 MF: 7S RNA binding;GO:0048500 CC: signal recognition particle	QTL.1B.568_570	.	.
TraesCS1B02G340800	1B	568743443	568747439	tr|A0A1D5SFP5|A0A1D5SFP5_WHEAT	Formin-like protein		QTL.1B.568_570	.	.
TraesCS1B02G340900	1B	568962972	568963289	tr|B7FMI8|B7FMI8_MEDTR	DUF1677 family protein		QTL.1B.568_570	.	.
TraesCS1B02G341000	1B	568964402	568966022	tr|Q546B8|Q546B8_ARATH	Single-stranded DNA-binding protein	GO:0003697 MF: single-stranded DNA binding	QTL.1B.568_570	.	.
TraesCS1B02G341100	1B	568968245	568972730	tr|R7WE82|R7WE82_AEGTA	Transcription initiation factor IIF subunit beta	GO:0003824 MF: catalytic activity;GO:0005674 CC: transcription factor TFIIF complex;GO:0006366 BP: transcription from RNA polymerase II promoter;GO:0006367 BP: transcription initiation from RNA polymerase II promoter	QTL.1B.568_570	.	.
TraesCS1B02G341200	1B	569427713	569428937	sp|P30681|HMGB2_MOUSE	High mobility group protein B2		QTL.1B.568_570	.	.
TraesCS1B02G341300	1B	569522020	569522622	tr|Q9ATY1|Q9ATY1_SOYBN	Kunitz trypsin inhibitor	GO:0004866 MF: endopeptidase inhibitor activity	QTL.1B.568_570	.	.
TraesCS1B02G341400	1B	569540820	569545298	tr|A9CSI3|A9CSI3_GLYSO	Kunitz trypsin inhibitor	GO:0004866 MF: endopeptidase inhibitor activity	QTL.1B.568_570	.	.
TraesCS1B02G341500	1B	569541622	569542225	tr|Q4W156|Q4W156_POPTN	Kunitz trypsin inhibitor	GO:0004866 MF: endopeptidase inhibitor activity	QTL.1B.568_570	.	.
TraesCS1B02G341600	1B	569560999	569566493	tr|M8BRQ9|M8BRQ9_AEGTA	Serine/threonine-protein kinase	GO:0004672 MF: protein kinase activity;GO:0004674 MF: protein serine/threonine kinase activity;GO:0005524 MF: ATP binding;GO:0006468 BP: protein phosphorylation;GO:0048544 BP: recognition of pollen	QTL.1B.568_570	.	.
TraesCS1B02G341700	1B	569972586	569977301	tr|W5A3C9|W5A3C9_WHEAT	Poly [ADP-ribose] polymerase	GO:0003950 MF: NAD+ ADP-ribosyltransferase activity;GO:0006471 BP: protein ADP-ribosylation	QTL.1B.568_570	.	.
TraesCS1B02G463200	1B	675545039	675545575	tr|M8C1J6|M8C1J6_AEGTA	F-box protein		QTL.1B.676_677	.	.
TraesCS1B02G463300	1B	675554307	675555506	tr|M8C1J6|M8C1J6_AEGTA	F-box protein	GO:0005515 MF: protein binding	QTL.1B.676_677	.	.
TraesCS1B02G463400	1B	675559926	675570457	tr|A0A1D5SCR1|A0A1D5SCR1_WHEAT	Structural maintenance of chromosomes protein	GO:0005515 MF: protein binding;GO:0005524 MF: ATP binding;GO:0005694 CC: chromosome;GO:0051276 BP: chromosome organization	QTL.1B.676_677	.	.
TraesCS1B02G463500	1B	675648481	675649620	tr|Q84SV9|Q84SV9_ORYSJ	F-box domain containing protein		QTL.1B.676_677	.	.
TraesCS1B02G463600	1B	675655243	675655609	sp|P64335|HEM2_STAAW	Delta-aminolevulinic acid dehydratase		QTL.1B.676_677	.	.
TraesCS1B02G463700	1B	675697902	675699428	AT1G46840.1	F-box family protein	GO:0005515 MF: protein binding	QTL.1B.676_677	.	.
TraesCS1B02G463800	1B	675726471	675726950	AT1G49000.1	transmembrane protein		QTL.1B.676_677	.	.
TraesCS1B02G463900	1B	675742014	675745847	tr|N1QTZ5|N1QTZ5_AEGTA	Paired amphipathic helix protein Sin3	GO:0006355 BP: regulation of transcription, DNA-templated	QTL.1B.676_677	.	.
TraesCS1B02G464000	1B	675763151	675767522	tr|M8D0V9|M8D0V9_AEGTA	Paired amphipathic helix protein Sin3	GO:0006355 BP: regulation of transcription, DNA-templated	QTL.1B.676_677	.	.
TraesCS1B02G464100	1B	675789347	675791520	sp|Q2SF13|FTSH_HAHCH	ATP-dependent zinc metalloprotease FtsH	GO:0005524 MF: ATP binding	QTL.1B.676_677	.	.
TraesCS1B02G464200	1B	675825708	675825917	tr|A0A0K9NW98|A0A0K9NW98_ZOSMR	S-locus cysteine-rich protein (SCR)	GO:0005576 CC: extracellular region;GO:0050832 BP: defense response to fungus	QTL.1B.676_677	.	.
TraesCS1B02G464300	1B	675866350	675869770	AT3G02420.1	dihydroflavonol 4-reductase/flavanone protein	GO:0016021 CC: integral component of membrane	QTL.1B.676_677	.	.
TraesCS1B02G464400	1B	675900550	675901969	tr|M8BGH2|M8BGH2_AEGTA	Disease resistance protein RGA2		QTL.1B.676_677	.	.
TraesCS1B02G464500	1B	675951053	675954317	AT3G50150.1	transmembrane protein, putative (DUF247)		QTL.1B.676_677	.	.
TraesCS1B02G464600	1B	675979207	675983506	AT3G50150.1	transmembrane protein, putative (DUF247)		QTL.1B.676_677	.	.
TraesCS1B02G464700	1B	676005088	676008906	sp|O88871|GABR2_RAT	Gamma-aminobutyric acid type B receptor subunit 2		QTL.1B.676_677	.	.
TraesCS1B02G464800	1B	676066809	676068287	sp|D2QZ34|FTSH_PIRSD	ATP-dependent zinc metalloprotease FtsH	GO:0005524 MF: ATP binding	QTL.1B.676_677	.	.
TraesCS1B02G464900	1B	676070346	676072028	sp|A9KIG5|FTSH_CLOPH	ATP-dependent zinc metalloprotease FtsH	GO:0005524 MF: ATP binding	QTL.1B.676_677	.	.
TraesCS1B02G465000	1B	676074080	676075728	sp|A8ZNZ4|FTSH_ACAM1	ATP-dependent zinc metalloprotease FtsH	GO:0005524 MF: ATP binding	QTL.1B.676_677	.	.
TraesCS1B02G465100	1B	676077261	676083487	tr|A0A199URD3|A0A199URD3_ANACO	Lysine-specific demethylase	GO:0005634 CC: nucleus	QTL.1B.676_677	.	.
TraesCS1B02G465200	1B	676118383	676120088	tr|M7ZN53|M7ZN53_TRIUA	E3 ubiquitin-protein ligase MARCH6		QTL.1B.676_677	.	.
TraesCS1B02G465300	1B	676147398	676161697	tr|N1QWJ7|N1QWJ7_AEGTA	E3 ubiquitin-protein ligase MARCH6	GO:0008270 MF: zinc ion binding	QTL.1B.676_677	.	.
TraesCS1B02G465400	1B	676187613	676192838	sp|O31503|RLMCD_BACSU	23S rRNA (uracil-C(5))-methyltransferase RlmCD	GO:0001510 BP: RNA methylation;GO:0005515 MF: protein binding;GO:0008168 MF: methyltransferase activity;GO:0009452 BP: 7-methylguanosine RNA capping	QTL.1B.676_677	.	.
TraesCS1B02G465500	1B	676200366	676204120	tr|M7ZN53|M7ZN53_TRIUA	E3 ubiquitin-protein ligase MARCH6	GO:0008270 MF: zinc ion binding	QTL.1B.676_677	.	.
TraesCS1B02G465600	1B	676258380	676260704	tr|G7ZZ49|G7ZZ49_MEDTR	RNase P Rpr2/Rpp21 subunit domain protein		QTL.1B.676_677	.	.
TraesCS1B02G465700	1B	676262658	676267396	tr|N1QWJ7|N1QWJ7_AEGTA	E3 ubiquitin-protein ligase MARCH6	GO:0008270 MF: zinc ion binding	QTL.1B.676_677	.	.
TraesCS1B02G465800	1B	676270672	676272608	AT3G18330.1	F-box family protein	GO:0005515 MF: protein binding	QTL.1B.676_677	.	.
TraesCS1B02G465900	1B	676707427	676710411	AT2G33170.2	Leucine-rich repeat receptor-like protein kinase family protein	GO:0005515 MF: protein binding	QTL.1B.676_677	.	.
TraesCS1B02G466000	1B	676714762	676717767	AT2G33170.2	Leucine-rich repeat receptor-like protein kinase family protein	GO:0005515 MF: protein binding	QTL.1B.676_677	.	.
TraesCS1B02G466100	1B	676738959	676739598	tr|B6SSS5|B6SSS5_MAIZE	Type II proteinase inhibitor family protein	GO:0004867 MF: serine-type endopeptidase inhibitor activity	QTL.1B.676_677	.	.
TraesCS1B02G466200	1B	676745883	676747222	tr|B6TQA1|B6TQA1_MAIZE	Pathogen-related protein		QTL.1B.676_677	.	.
TraesCS1B02G466300	1B	676775473	676779684	tr|A0A072TXQ6|A0A072TXQ6_MEDTR	Phosphoglucan phosphatase LSF1	GO:0006470 BP: protein dephosphorylation;GO:0008138 MF: protein tyrosine/serine/threonine phosphatase activity	QTL.1B.676_677	.	.
TraesCS1B02G466400	1B	676810199	676829128	tr|A0A072TGX0|A0A072TGX0_MEDTR	Disease resistance protein	GO:0005515 MF: protein binding;GO:0043531 MF: ADP binding	QTL.1B.676_677	.	.
TraesCS1B02G466500	1B	676851803	676856516	tr|A0A0U2I197|A0A0U2I197_ORYSA	NBS-LRR-like resistance protein	GO:0005515 MF: protein binding;GO:0043531 MF: ADP binding	QTL.1B.676_677	.	.
TraesCS1B02G466600	1B	676879333	676879620	tr|A0A199UXR2|A0A199UXR2_ANACO	B3 domain-containing protein	GO:0003677 MF: DNA binding	QTL.1B.676_677	.	.
TraesCS1B02G466700	1B	676949850	676951079	tr|C1K3M2|C1K3M2_WHEAT	Pm3-like disease resistance protein	GO:0043531 MF: ADP binding	QTL.1B.676_677	.	.
TraesCS1B02G466800	1B	676951850	676953268	tr|A0A0U2I197|A0A0U2I197_ORYSA	NBS-LRR-like resistance protein		QTL.1B.676_677	.	.
TraesCS1B02G466900	1B	676984115	677026996	tr|C6ZS21|C6ZS21_SOYBN	Disease resistance protein	GO:0043531 MF: ADP binding	QTL.1B.676_677	.	.
TraesCS1B02G467000	1B	677036184	677037224	tr|Q6J330|Q6J330_PYRPY	Leucine-rich repeat receptor-like protein kinase	GO:0005515 MF: protein binding	QTL.1B.676_677	.	.
TraesCS1B02G467100	1B	677090894	677093451	tr|W4ZN09|W4ZN09_WHEAT	RNA polymerase sigma factor	GO:0003677 MF: DNA binding;GO:0003700 MF: transcription factor activity, sequence-specific DNA binding;GO:0006352 BP: DNA-templated transcription, initiation;GO:0006355 BP: regulation of transcription, DNA-templated;GO:0016987 MF: sigma factor activity	QTL.1B.676_677	.	.
TraesCS1B02G467200	1B	677120883	677121731	tr|W9RLE9|W9RLE9_9ROSA	F-box protein	GO:0005515 MF: protein binding	QTL.1B.676_677	.	.
TraesCS1B02G467300	1B	677131140	677131847	tr|B9HS70|B9HS70_POPTR	Plant basic secretory family protein		QTL.1B.676_677	.	.
TraesCS1B02G467400	1B	677254102	677257279	tr|C6L7Y5|C6L7Y5_HORBU	F-box protein	GO:0005515 MF: protein binding	QTL.1B.676_677	.	.
TraesCS1B02G467500	1B	677273709	677274005	tr|Q5NU36|Q5NU36_TRAOH	MADS-box transcription factor	GO:0003677 MF: DNA binding;GO:0046983 MF: protein dimerization activity	QTL.1B.676_677	.	.
TraesCS1B02G467600	1B	677304726	677306317	AT3G60040.4	F-box family protein	GO:0005515 MF: protein binding	QTL.1B.676_677	.	.
TraesCS1B02G467700	1B	677319128	677323743	tr|G7LII2|G7LII2_MEDTR	Lectin receptor kinase	GO:0004672 MF: protein kinase activity;GO:0005524 MF: ATP binding;GO:0006468 BP: protein phosphorylation;GO:0030246 MF: carbohydrate binding	QTL.1B.676_677	.	.
TraesCS1B02G480100	1B	687710716	687719885	tr|U3LKI6|U3LKI6_WHEAT	Argonaute	GO:0003676 MF: nucleic acid binding;GO:0005515 MF: protein binding	QTL.1B.688_693	.	.
TraesCS1B02G480200	1B	687720633	687721485	tr|A0A0A9PVK8|A0A0A9PVK8_ARUDO	Reticulon-like protein		QTL.1B.688_693	.	.
TraesCS1B02G480300	1B	687785486	687788898	tr|A0A061FG24|A0A061FG24_THECC	Receptor protein kinase, putative	GO:0004672 MF: protein kinase activity;GO:0005515 MF: protein binding;GO:0005524 MF: ATP binding;GO:0006468 BP: protein phosphorylation	QTL.1B.688_693	.	.
TraesCS1B02G480400	1B	687794501	687799413	tr|A0A072TR50|A0A072TR50_MEDTR	Zinc finger CCCH domain protein	GO:0046872 MF: metal ion binding	QTL.1B.688_693	.	.
TraesCS1B02G480500	1B	688236349	688240223	tr|M7ZB54|M7ZB54_TRIUA	Rho GDP-dissociation inhibitor 1	GO:0005094 MF: Rho GDP-dissociation inhibitor activity;GO:0005737 CC: cytoplasm	QTL.1B.688_693	.	.
TraesCS1B02G480600	1B	688282509	688286431	AT2G30620.1	winged-helix DNA-binding transcription factor family protein	GO:0000786 CC: nucleosome;GO:0003677 MF: DNA binding;GO:0005634 CC: nucleus;GO:0006334 BP: nucleosome assembly;GO:0006355 BP: regulation of transcription, DNA-templated	QTL.1B.688_693	.	.
TraesCS1B02G480700	1B	688352414	688354696	tr|A0A1J3IKY1|A0A1J3IKY1_NOCCA	HMG-Y-related protein A	GO:0000785 CC: chromatin;GO:0000786 CC: nucleosome;GO:0003677 MF: DNA binding;GO:0005634 CC: nucleus;GO:0006334 BP: nucleosome assembly;GO:0006355 BP: regulation of transcription, DNA-templated	QTL.1B.688_693	.	.
TraesCS1B02G480800	1B	688382990	688384230	tr|A0A151SYJ4|A0A151SYJ4_CAJCA	Histone H1	GO:0000786 CC: nucleosome;GO:0003677 MF: DNA binding;GO:0005634 CC: nucleus;GO:0006334 BP: nucleosome assembly;GO:0006355 BP: regulation of transcription, DNA-templated	QTL.1B.688_693	.	.
TraesCS1B02G480900	1B	688707145	688708190	tr|A0A0K9PB32|A0A0K9PB32_ZOSMR	Mitochondrial carrier-like protein		QTL.1B.688_693	.	.
TraesCS1B02G481000	1B	688983122	688983875	AT4G34140.10	D111/G-patch domain-containing protein		QTL.1B.688_693	.	.
TraesCS1B02G481100	1B	688996958	689000745	AT2G25760.2	Protein kinase family protein	GO:0004672 MF: protein kinase activity;GO:0005524 MF: ATP binding;GO:0006468 BP: protein phosphorylation	QTL.1B.688_693	.	.
TraesCS1B02G481200	1B	689200556	689203412	AT2G32970.4	G1/S-specific cyclin-E protein		QTL.1B.688_693	.	.
TraesCS1B02G481300	1B	689555252	689556433	tr|D0VBJ2|D0VBJ2_9POAL	O-methyltransferase-like protein	GO:0008168 MF: methyltransferase activity;GO:0008171 MF: O-methyltransferase activity;GO:0046983 MF: protein dimerization activity	QTL.1B.688_693	.	.
TraesCS1B02G481400	1B	689683779	689685235	tr|D0VBJ2|D0VBJ2_9POAL	O-methyltransferase-like protein	GO:0008168 MF: methyltransferase activity;GO:0008171 MF: O-methyltransferase activity;GO:0046983 MF: protein dimerization activity	QTL.1B.688_693	.	.
TraesCS2A02G051300	2A	20040076	20041261	AT3G17500.2	F-box family protein	GO:0005515 MF: protein binding	QTL.2A.21	.	.
TraesCS2A02G051400	2A	20164799	20165936	tr|A0A0D3DF40|A0A0D3DF40_BRAOL	Glycosyltransferase		QTL.2A.21	.	.
TraesCS2A02G051500	2A	20236896	20237921	tr|A0A061G791|A0A061G791_THECC	FAD-binding Berberine family protein, putative	GO:0003824 MF: catalytic activity;GO:0016491 MF: oxidoreductase activity;GO:0016614 MF: oxidoreductase activity, acting on CH-OH group of donors;GO:0050660 MF: flavin adenine dinucleotide binding;GO:0055114 BP: oxidation-reduction process	QTL.2A.21	.	.
TraesCS2A02G051600	2A	20273553	20275101	tr|Q5GLJ6|Q5GLJ6_MAIZE	O-methyltransferase	GO:0008168 MF: methyltransferase activity;GO:0008171 MF: O-methyltransferase activity;GO:0046983 MF: protein dimerization activity	QTL.2A.21	.	.
TraesCS2A02G051700	2A	20329304	20330614	tr|A0A061EMA7|A0A061EMA7_THECC	2-oxoglutarate (2OG) and Fe(II)-dependent oxygenase superfamily protein, putative	GO:0016491 MF: oxidoreductase activity;GO:0055114 BP: oxidation-reduction process	QTL.2A.21	.	.
TraesCS2A02G051800	2A	20365473	20367038	tr|A0A1D5TNE4|A0A1D5TNE4_WHEAT	Bidirectional sugar transporter SWEET	GO:0016021 CC: integral component of membrane	QTL.2A.21	.	TraesCS2A02G051800
TraesCS2A02G051900	2A	20502650	20504719	AT5G45480.1	transmembrane protein, putative (DUF594)		QTL.2A.21	.	.
TraesCS2A02G052000	2A	20554077	20554535	tr|A0A0B0P935|A0A0B0P935_GOSAR	Plant cadmium resistance 2-like protein		QTL.2A.21	.	.
TraesCS2A02G052100	2A	20592524	20594271	tr|A0A0B5JG71|A0A0B5JG71_9ASPA	WRKY transcription factor	GO:0003700 MF: transcription factor activity, sequence-specific DNA binding;GO:0006355 BP: regulation of transcription, DNA-templated;GO:0043565 MF: sequence-specific DNA binding	QTL.2A.21	.	.
TraesCS2A02G052200	2A	20630192	20631677	AT1G43620.7	UDP-Glycosyltransferase superfamily protein		QTL.2A.21	.	.
TraesCS2A02G052400	2A	20819537	20826592	tr|M8CDD6|M8CDD6_AEGTA	Pumilio-like protein	GO:0003723 MF: RNA binding;GO:0005488 MF: binding	QTL.2A.21	.	.
TraesCS2A02G052500	2A	20853246	20858380	tr|B9HLH9|B9HLH9_POPTR	Amino acid transporter family protein		QTL.2A.21	.	TraesCS2A02G052500
TraesCS2A02G052600	2A	21004996	21006691	tr|A0A061G763|A0A061G763_THECC	FAD-binding Berberine family protein	GO:0003824 MF: catalytic activity;GO:0016491 MF: oxidoreductase activity;GO:0016614 MF: oxidoreductase activity, acting on CH-OH group of donors;GO:0050660 MF: flavin adenine dinucleotide binding;GO:0055114 BP: oxidation-reduction process	QTL.2A.21	.	.
TraesCS2A02G052700	2A	21148244	21149815	tr|A0A061G791|A0A061G791_THECC	FAD-binding Berberine family protein, putative	GO:0003824 MF: catalytic activity;GO:0016491 MF: oxidoreductase activity;GO:0016614 MF: oxidoreductase activity, acting on CH-OH group of donors;GO:0050660 MF: flavin adenine dinucleotide binding;GO:0055114 BP: oxidation-reduction process	QTL.2A.21	.	.
TraesCS2A02G052800	2A	21177393	21178970	tr|A0A061G791|A0A061G791_THECC	FAD-binding Berberine family protein, putative	GO:0003824 MF: catalytic activity;GO:0016491 MF: oxidoreductase activity;GO:0016614 MF: oxidoreductase activity, acting on CH-OH group of donors;GO:0050660 MF: flavin adenine dinucleotide binding;GO:0055114 BP: oxidation-reduction process	QTL.2A.21	.	.
TraesCS2A02G052900	2A	21191632	21193218	tr|A0A061G791|A0A061G791_THECC	FAD-binding Berberine family protein, putative	GO:0003824 MF: catalytic activity;GO:0016491 MF: oxidoreductase activity;GO:0016614 MF: oxidoreductase activity, acting on CH-OH group of donors;GO:0050660 MF: flavin adenine dinucleotide binding;GO:0055114 BP: oxidation-reduction process	QTL.2A.21	.	.
TraesCS2A02G053000	2A	21228704	21231157	tr|W5B246|W5B246_WHEAT	Serine/threonine-protein kinase	GO:0004672 MF: protein kinase activity;GO:0004674 MF: protein serine/threonine kinase activity;GO:0005524 MF: ATP binding;GO:0006468 BP: protein phosphorylation	QTL.2A.21	.	.
TraesCS2A02G053100	2A	21252481	21254544	tr|M8AJ68|M8AJ68_TRIUA	Serine/threonine-protein kinase	GO:0004672 MF: protein kinase activity;GO:0005524 MF: ATP binding;GO:0006468 BP: protein phosphorylation	QTL.2A.21	.	.
TraesCS2A02G053200	2A	21261141	21264604	tr|W5B625|W5B625_WHEAT	Peptidylprolyl isomerase		QTL.2A.21	.	.
TraesCS2A02G053300	2A	21273538	21275658	tr|Q9AVM3|Q9AVM3_WHEAT	Cytochrome P450	GO:0005506 MF: iron ion binding;GO:0016705 MF: oxidoreductase activity, acting on paired donors, with incorporation or reduction of molecular oxygen;GO:0020037 MF: heme binding;GO:0055114 BP: oxidation-reduction process	QTL.2A.21	.	.
TraesCS2A02G053400	2A	21460385	21465248	tr|R7VZ12|R7VZ12_AEGTA	Cyclopropane-fatty-acyl-phospholipid synthase	GO:0016491 MF: oxidoreductase activity;GO:0055114 BP: oxidation-reduction process	QTL.2A.21	.	.
TraesCS2A02G053500	2A	21531909	21534385	tr|A0A060A1D2|A0A060A1D2_BOENI	NAC domain-containing protein	GO:0003677 MF: DNA binding;GO:0006355 BP: regulation of transcription, DNA-templated	QTL.2A.21	.	.
TraesCS2A02G053600	2A	21688911	21689672	tr|A0A1D5TLG9|A0A1D5TLG9_WHEAT	Dirigent protein		QTL.2A.21	.	.
TraesCS2A02G053700	2A	21731214	21732102	sp|O59536|TPIS_PYRHO	Triosephosphate isomerase		QTL.2A.21	.	.
TraesCS2A02G053800	2A	21939552	21992944	tr|A0A151SGZ7|A0A151SGZ7_CAJCA	Serine/threonine protein phosphatase 7 long form isogeny		QTL.2A.21	.	.
TraesCS2A02G082700	2A	37862326	37863526	AT1G56400.2	F-box family protein		QTL.2A.38_39	.	.
TraesCS2A02G082800	2A	37949302	37954480	AT1G49610.1	F-box family protein	GO:0005515 MF: protein binding	QTL.2A.38_39	.	.
TraesCS2A02G082900	2A	37969435	37971139	AT3G58980.1	F-box family protein	GO:0005515 MF: protein binding	QTL.2A.38_39	.	.
TraesCS2A02G083000	2A	38218064	38220520	tr|M8CB58|M8CB58_AEGTA	Elongation factor 1-alpha	GO:0003746 MF: translation elongation factor activity;GO:0003924 MF: GTPase activity;GO:0005525 MF: GTP binding;GO:0005737 CC: cytoplasm;GO:0006414 BP: translational elongation	QTL.2A.38_39	.	.
TraesCS2A02G083100	2A	38299127	38299348	sp|C1AYV9|RPOB_RHOOB	DNA-directed RNA polymerase subunit beta		QTL.2A.38_39	.	.
TraesCS2A02G083200	2A	38299803	38300000	sp|P59565|DNAK_BUCBP	Chaperone protein DnaK		QTL.2A.38_39	.	.
TraesCS2A02G083300	2A	38304986	38306906	tr|M7YQQ9|M7YQQ9_TRIUA	Elongation factor 1-alpha	GO:0003746 MF: translation elongation factor activity;GO:0003924 MF: GTPase activity;GO:0005525 MF: GTP binding;GO:0005737 CC: cytoplasm;GO:0006414 BP: translational elongation	QTL.2A.38_39	.	.
TraesCS2A02G083400	2A	38309364	38314205	tr|A0A0K9NNE9|A0A0K9NNE9_ZOSMR	Yellow stripe-like transporter 12	GO:0055085 BP: transmembrane transport	QTL.2A.38_39	.	TraesCS2A02G083400
TraesCS2A02G083500	2A	38309395	38309586	sp|A7HN71|CSRA_FERNB	Carbon storage regulator homolog		QTL.2A.38_39	.	.
TraesCS2A02G083600	2A	38321653	38324840	tr|W5B000|W5B000_WHEAT	MLO-like protein	GO:0006952 BP: defense response;GO:0016021 CC: integral component of membrane	QTL.2A.38_39	.	.
TraesCS2A02G083700	2A	38329720	38332740	tr|W5B5I2|W5B5I2_WHEAT	MLO-like protein	GO:0006952 BP: defense response;GO:0016021 CC: integral component of membrane	QTL.2A.38_39	.	.
TraesCS2A02G083800	2A	38340507	38348477	AT5G49610.1	F-box family protein	GO:0005515 MF: protein binding	QTL.2A.38_39	.	.
TraesCS2A02G083900	2A	38515283	38516557	tr|A0A1D5TSA1|A0A1D5TSA1_WHEAT	Peroxidase	GO:0004601 MF: peroxidase activity;GO:0006979 BP: response to oxidative stress;GO:0020037 MF: heme binding;GO:0055114 BP: oxidation-reduction process	QTL.2A.38_39	.	.
TraesCS2A02G084000	2A	38534891	38538475	tr|I1GQU6|I1GQU6_BRADI	Phosphoinositide phospholipase C	GO:0004435 MF: phosphatidylinositol phospholipase C activity;GO:0005515 MF: protein binding;GO:0006629 BP: lipid metabolic process;GO:0007165 BP: signal transduction;GO:0008081 MF: phosphoric diester hydrolase activity;GO:0035556 BP: intracellular signal transduction	QTL.2A.38_39	.	.
TraesCS2A02G084100	2A	38569840	38571114	tr|A0A1D5TSA1|A0A1D5TSA1_WHEAT	Peroxidase	GO:0004601 MF: peroxidase activity;GO:0006979 BP: response to oxidative stress;GO:0020037 MF: heme binding;GO:0055114 BP: oxidation-reduction process	QTL.2A.38_39	.	.
TraesCS2A02G084200	2A	38593301	38602825	tr|R7W3J7|R7W3J7_AEGTA	Symplekin	GO:0005488 MF: binding	QTL.2A.38_39	.	.
TraesCS2A02G084300	2A	38613166	38614506	tr|G7K1Y8|G7K1Y8_MEDTR	Eukaryotic aspartyl protease family protein	GO:0004190 MF: aspartic-type endopeptidase activity;GO:0006508 BP: proteolysis	QTL.2A.38_39	.	.
TraesCS2A02G084400	2A	38755041	38755745	tr|A0A0B0Q0N1|A0A0B0Q0N1_GOSAR	D-ribose-binding periplasmic		QTL.2A.38_39	.	.
TraesCS2A02G084500	2A	38812159	38812888	tr|A0A0B0Q0N1|A0A0B0Q0N1_GOSAR	D-ribose-binding periplasmic		QTL.2A.38_39	.	.
TraesCS2A02G084600	2A	38878969	38879744	tr|A0A0B0Q0N1|A0A0B0Q0N1_GOSAR	D-ribose-binding periplasmic		QTL.2A.38_39	.	.
TraesCS2A02G084700	2A	38908637	38909362	tr|A0A0B0Q0N1|A0A0B0Q0N1_GOSAR	D-ribose-binding periplasmic		QTL.2A.38_39	.	.
TraesCS2A02G084800	2A	38912702	38915537	tr|P93350|P93350_TOBAC	Omega-3 fatty acid desaturase	GO:0006629 BP: lipid metabolic process;GO:0016717 MF: oxidoreductase activity, acting on paired donors, with oxidation of a pair of donors resulting in the reduction of molecular oxygen to two molecules of water;GO:0055114 BP: oxidation-reduction process	QTL.2A.38_39	.	.
TraesCS2A02G084900	2A	38965042	38968335	tr|R7W8X7|R7W8X7_AEGTA	Chaperone protein dnaJ		QTL.2A.38_39	.	.
TraesCS2A02G085000	2A	38971989	38982152	tr|M7YRR3|M7YRR3_TRIUA	Syntaxin-binding protein 5-like protein	GO:0005515 MF: protein binding;GO:0016021 CC: integral component of membrane;GO:0016192 BP: vesicle-mediated transport	QTL.2A.38_39	.	TraesCS2A02G085000
TraesCS2A02G085100	2A	39006939	39009291	tr|G7KTL9|G7KTL9_MEDTR	RING/FYVE/PHD zinc finger protein	GO:0005515 MF: protein binding;GO:0008270 MF: zinc ion binding	QTL.2A.38_39	.	.
TraesCS2A02G085200	2A	39307283	39308083	sp|A1VED4|GLMM_DESVV	Phosphoglucosamine mutase		QTL.2A.38_39	.	.
TraesCS2A02G085300	2A	39310993	39311811	AT2G44700.1	Galactose oxidase/kelch repeat superfamily protein		QTL.2A.38_39	.	.
TraesCS2A02G085400	2A	39355676	39356335	AT1G11160.4	Transducin/WD40 repeat-like superfamily protein		QTL.2A.38_39	.	.
TraesCS2A02G115800	2A	66086371	66087699	tr|M8CE07|M8CE07_AEGTA	Aspartic proteinase nepenthesin-2		QTL.2A.67	.	.
TraesCS2A02G115900	2A	66095561	66096607	sp|P0CW72|BARF1_EBVG	Secreted protein BARF1		QTL.2A.67	.	.
TraesCS2A02G116000	2A	66311536	66313411	tr|A0A072U799|A0A072U799_MEDTR	Cation calcium exchanger	GO:0016021 CC: integral component of membrane;GO:0055085 BP: transmembrane transport	QTL.2A.67	TraesCS2A02G116000	TraesCS2A02G116000
TraesCS2A02G116100	2A	66318037	66319863	tr|W9RG69|W9RG69_9ROSA	Two-component response regulator	GO:0003677 MF: DNA binding	QTL.2A.67	.	.
TraesCS2A02G116200	2A	66331097	66331792	AT2G46130.2	WRKY DNA-binding protein 43		QTL.2A.67	.	.
TraesCS2A02G116300	2A	66374628	66375329	AT2G46130.2	WRKY DNA-binding protein 43		QTL.2A.67	.	.
TraesCS2A02G116400	2A	66480334	66481035	AT2G46130.2	WRKY DNA-binding protein 43		QTL.2A.67	.	.
TraesCS2A02G116500	2A	66577231	66579495	tr|A0A1E5UMW0|A0A1E5UMW0_9POAL	Pentatricopeptide repeat-containing protein	GO:0005515 MF: protein binding	QTL.2A.67	.	.
TraesCS2A02G116600	2A	66579293	66589411	tr|M8C395|M8C395_AEGTA	MORC family CW-type zinc finger protein 4	GO:0008270 MF: zinc ion binding	QTL.2A.67	.	.
TraesCS2A02G116700	2A	66799181	66805095	tr|A0A1D5U6Z8|A0A1D5U6Z8_WHEAT	Potassium transporter	GO:0015079 MF: potassium ion transmembrane transporter activity;GO:0016020 CC: membrane;GO:0071805 BP: potassium ion transmembrane transport	QTL.2A.67	TraesCS2A02G116700	TraesCS2A02G116700
TraesCS2A02G116800	2A	66806748	66809090	AT5G18540.2	E3 ubiquitin-protein ligase		QTL.2A.67	.	.
TraesCS2A02G116900	2A	66848770	66849669	tr|W9R6V3|W9R6V3_9ROSA	Ethylene-responsive transcription factor	GO:0003677 MF: DNA binding;GO:0003700 MF: transcription factor activity, sequence-specific DNA binding;GO:0006355 BP: regulation of transcription, DNA-templated	QTL.2A.67	.	.
TraesCS2A02G117000	2A	67067685	67073602	tr|M8CGJ0|M8CGJ0_AEGTA	GTPase obg	GO:0000166 MF: nucleotide binding;GO:0000287 MF: magnesium ion binding;GO:0003924 MF: GTPase activity;GO:0005525 MF: GTP binding	QTL.2A.67	.	.
TraesCS2A02G117100	2A	67075512	67082803	sp|Q3IYU1|TRUB_RHOS4	tRNA pseudouridine synthase B		QTL.2A.67	.	.
TraesCS2A02G117200	2A	67091688	67092486	tr|M8AWK7|M8AWK7_AEGTA	Subtilisin-like protease		QTL.2A.67	.	.
TraesCS2A02G117300	2A	67517894	67521662	tr|W5B0Q9|W5B0Q9_WHEAT	Xylose isomerase	GO:0005975 BP: carbohydrate metabolic process;GO:0009045 MF: xylose isomerase activity	QTL.2A.67	.	.
TraesCS2A02G117400	2A	67522881	67538673	tr|A0A1D5TML1|A0A1D5TML1_WHEAT	DNA polymerase	GO:0000166 MF: nucleotide binding;GO:0003676 MF: nucleic acid binding;GO:0003677 MF: DNA binding;GO:0003887 MF: DNA-directed DNA polymerase activity;GO:0008408 MF: 3'-5' exonuclease activity	QTL.2A.67	.	.
TraesCS2A02G117500	2A	67708675	67713715	tr|Q6K268|Q6K268_ORYSJ	Ankyrin repeat protein-like	GO:0005515 MF: protein binding	QTL.2A.67	.	.
TraesCS2A02G117600	2A	67969846	67979486	tr|Q6K268|Q6K268_ORYSJ	Ankyrin repeat protein-like	GO:0005515 MF: protein binding	QTL.2A.67	.	.
TraesCS2A02G117700	2A	67980565	67981793	tr|A0A151TQ32|A0A151TQ32_CAJCA	Zinc finger protein 512B family		QTL.2A.67	.	.
TraesCS2A02G130500	2A	78323405	78323887	TE?	tr|A0A072TRU8|A0A072TRU8_MEDTR	IPR000058: Zinc finger, AN1-type; IPR002653: Zinc finger, A20-type	QTL.2A.783_786	.	.
TraesCS2A02G130600	2A	78329217	78345596	G	tr|B9SLP5|B9SLP5_RICCO	IPR002489: Glutamate synthase, alpha subunit, C-terminal; IPR002932: Glutamate synthase domain; IPR006982: Glutamate synthase, central-N; IPR013785: Aldolase-type TIM barrel; IPR017932: Glutamine amidotransferase type 2 domain; IPR029055: Nucleophile aminohydrolases, N-terminal	QTL.2A.783_786	.	.
TraesCS2A02G130700	2A	78494119	78500067	G	tr|A0A061SA58|A0A061SA58_9CHLO	IPR002110: Ankyrin repeat; IPR020683: Ankyrin repeat-containing domain	QTL.2A.783_786	.	.
TraesCS2A02G130800	2A	78560529	78564496	G	tr|A0A1E5W131|A0A1E5W131_9POAL	IPR002498: Phosphatidylinositol-4-phosphate 5-kinase, core; IPR003409: MORN motif; IPR017163: Phosphatidylinositol-4-phosphate 5-kinase, plant; IPR027483: Phosphatidylinositol-4-phosphate 5-kinase, C-terminal; IPR027484: Phosphatidylinositol-4-phosphate 5-kinase, N-terminal domain	QTL.2A.783_786	.	.
TraesCS2A02G130900	2A	78598997	78600322	G	tr|B6TDX6|B6TDX6_MAIZE	IPR021109: Aspartic peptidase domain; IPR032799: Xylanase inhibitor, C-terminal; IPR032861: Xylanase inhibitor, N-terminal; IPR033121: Peptidase family A1 domain	QTL.2A.783_786	.	.
TraesCS2A02G525900	2A	746596599	746597741	tr|A0A061DY70|A0A061DY70_THECC	Mitochondrial transcription termination factor family protein	GO:0003690 MF: double-stranded DNA binding;GO:0006355 BP: regulation of transcription, DNA-templated	QTL.2A.746_751	.	.
TraesCS2A02G526000	2A	746598121	746606134	tr|M8AU69|M8AU69_AEGTA	DNA polymerase I	GO:0003676 MF: nucleic acid binding;GO:0003677 MF: DNA binding;GO:0003887 MF: DNA-directed DNA polymerase activity;GO:0006139 BP: nucleobase-containing compound metabolic process;GO:0006260 BP: DNA replication;GO:0006261 BP: DNA-dependent DNA replication;GO:0008408 MF: 3'-5' exonuclease activity	QTL.2A.746_751	.	.
TraesCS2A02G526100	2A	746610833	746611490	tr|A0A072V8D7|A0A072V8D7_MEDTR	Epidermal patterning factor		QTL.2A.746_751	.	.
TraesCS2A02G526200	2A	746620655	746622700	tr|A0A0A8JXV7|A0A0A8JXV7_ORYSI	Pentatricopeptide repeat-containing protein	GO:0005515 MF: protein binding	QTL.2A.746_751	.	.
TraesCS2A02G526300	2A	746682062	746688179	AT1G58330.1	transcription factor-like protein	GO:0003700 MF: transcription factor activity, sequence-specific DNA binding;GO:0006351 BP: transcription, DNA-templated;GO:0006355 BP: regulation of transcription, DNA-templated;GO:0043565 MF: sequence-specific DNA binding	QTL.2A.746_751	.	.
TraesCS2A02G526400	2A	746753860	746755389	tr|A0A0K9PH39|A0A0K9PH39_ZOSMR	RNA binding protein	GO:0003676 MF: nucleic acid binding	QTL.2A.746_751	.	.
TraesCS2A02G526500	2A	746762350	746764238	AT4G24610.3	pesticidal crystal cry8Ba protein		QTL.2A.746_751	.	.
TraesCS2A02G526600	2A	746775492	746793958	tr|Q337G7|Q337G7_ORYSJ	Epoxide hydrolase, putative, expressed		QTL.2A.746_751	.	.
TraesCS2A02G526700	2A	746797127	746803766	tr|A0A199V5T5|A0A199V5T5_ANACO	MICOS complex subunit MIC60		QTL.2A.746_751	.	.
TraesCS2A02G526800	2A	746839821	746841869	AT3G53690.1	RING/U-box superfamily protein	GO:0005515 MF: protein binding;GO:0008270 MF: zinc ion binding	QTL.2A.746_751	.	.
TraesCS2A02G526900	2A	746851596	746855541	tr|A0A1E5ULA2|A0A1E5ULA2_9POAL	BTB/POZ domain-containing protein	GO:0005515 MF: protein binding	QTL.2A.746_751	.	.
TraesCS2A02G527000	2A	746915954	746916999	tr|Q1PEQ5|Q1PEQ5_ARATH	RING/U-box superfamily protein	GO:0005515 MF: protein binding;GO:0008270 MF: zinc ion binding	QTL.2A.746_751	.	.
TraesCS2A02G527100	2A	746932794	746934454	tr|A0A1D1YNH6|A0A1D1YNH6_9ARAE	Nuclease S1	GO:0003676 MF: nucleic acid binding;GO:0004519 MF: endonuclease activity;GO:0006308 BP: DNA catabolic process;GO:0016788 MF: hydrolase activity, acting on ester bonds	QTL.2A.746_751	.	.
TraesCS2A02G527200	2A	746935323	746938076	tr|G7LD70|G7LD70_MEDTR	Cystathionine beta-lyase family protein	GO:0003824 MF: catalytic activity	QTL.2A.746_751	.	.
TraesCS2A02G527300	2A	746939231	746940653	tr|C1KAE3|C1KAE3_HORVU	NBS-LRR disease resistance protein-like protein	GO:0043531 MF: ADP binding	QTL.2A.746_751	.	.
TraesCS2A02G527400	2A	746956292	746960545	tr|C1KAE3|C1KAE3_HORVU	NBS-LRR disease resistance protein-like protein	GO:0043531 MF: ADP binding	QTL.2A.746_751	.	.
TraesCS2A02G527500	2A	746965353	746968156	tr|A0A061E2Z9|A0A061E2Z9_THECC	Micronuclear linker histone polyprotein-like protein		QTL.2A.746_751	.	.
TraesCS2A02G527600	2A	746969232	746971194	tr|A0A1D5T845|A0A1D5T845_WHEAT	Hexosyltransferase	GO:0016757 MF: transferase activity, transferring glycosyl groups	QTL.2A.746_751	.	.
TraesCS2A02G527700	2A	747087092	747089691	tr|Q6WGP9|Q6WGP9_WHEAT	Chalcone synthase	GO:0003824 MF: catalytic activity;GO:0008152 BP: metabolic process;GO:0009058 BP: biosynthetic process;GO:0016746 MF: transferase activity, transferring acyl groups;GO:0016747 MF: transferase activity, transferring acyl groups other than amino-acyl groups	QTL.2A.746_751	.	.
TraesCS2A02G527800	2A	747142839	747144725	tr|Q9LL53|Q9LL53_ORYSA	Receptor-like kinase	GO:0004672 MF: protein kinase activity;GO:0005524 MF: ATP binding;GO:0006468 BP: protein phosphorylation;GO:0030247 MF: polysaccharide binding	QTL.2A.746_751	.	.
TraesCS2A02G527900	2A	747145192	747145491	sp|Q9P2D1|CHD7_HUMAN	Chromodomain-helicase-DNA-binding protein 7		QTL.2A.746_751	.	.
TraesCS2A02G528000	2A	747153535	747153900	tr|Q9M576|Q9M576_ORYSA	Receptor-like protein kinase	GO:0004672 MF: protein kinase activity;GO:0005524 MF: ATP binding;GO:0006468 BP: protein phosphorylation	QTL.2A.746_751	.	.
TraesCS2A02G528100	2A	747160085	747161559	tr|B6UEX0|B6UEX0_MAIZE	3-oxoacyl-reductase	GO:0016491 MF: oxidoreductase activity	QTL.2A.746_751	.	.
TraesCS2A02G528200	2A	747251681	747252355	tr|A0A1E5WDD7|A0A1E5WDD7_9POAL	Antimicrobial peptide	GO:0050832 BP: defense response to fungus	QTL.2A.746_751	.	.
TraesCS2A02G528300	2A	747312335	747314577	tr|M7ZAP4|M7ZAP4_TRIUA	Heterogeneous nuclear ribonucleoprotein U-like protein 1		QTL.2A.746_751	.	.
TraesCS2A02G528400	2A	747317668	747327842	tr|A0A1E5WDD7|A0A1E5WDD7_9POAL	Antimicrobial peptide	GO:0050832 BP: defense response to fungus	QTL.2A.746_751	.	.
TraesCS2A02G528500	2A	747596649	747597377	sp|Q5X0E6|UVRB_LEGPL	UvrABC system protein B		QTL.2A.746_751	.	.
TraesCS2A02G528600	2A	747607372	747610171	tr|M7ZAP4|M7ZAP4_TRIUA	Heterogeneous nuclear ribonucleoprotein U-like protein 1		QTL.2A.746_751	.	.
TraesCS2A02G528700	2A	747610824	747615773	tr|M8BEL6|M8BEL6_AEGTA	Double-strand break repair protein MRE11	GO:0004519 MF: endonuclease activity;GO:0005634 CC: nucleus;GO:0006302 BP: double-strand break repair;GO:0008408 MF: 3'-5' exonuclease activity;GO:0016787 MF: hydrolase activity;GO:0030145 MF: manganese ion binding;GO:0030870 CC: Mre11 complex	QTL.2A.746_751	.	.
TraesCS2A02G528800	2A	747616608	747618897	tr|A0A061DVC4|A0A061DVC4_THECC	Small nuclear ribonucleoprotein family protein		QTL.2A.746_751	.	.
TraesCS2A02G528900	2A	747622999	747623589	tr|V5N955|V5N955_PHAVU	N-alpha-acetyltransferase	GO:0008080 MF: N-acetyltransferase activity	QTL.2A.746_751	.	.
TraesCS2A02G529000	2A	747678419	747680613	tr|A0A1E5VWN3|A0A1E5VWN3_9POAL	Pentatricopeptide repeat-containing protein	GO:0005515 MF: protein binding	QTL.2A.746_751	.	.
TraesCS2A02G529100	2A	747697014	747697693	tr|Q39100|Q39100_ARATH	Bifunctional inhibitor/lipid-transfer protein/seed storage 2S albumin superfamily protein		QTL.2A.746_751	.	.
TraesCS2A02G529200	2A	747720769	747721170	tr|Q39100|Q39100_ARATH	Bifunctional inhibitor/lipid-transfer protein/seed storage 2S albumin superfamily protein		QTL.2A.746_751	.	.
TraesCS2A02G529300	2A	747723957	747724409	tr|Q39100|Q39100_ARATH	Bifunctional inhibitor/lipid-transfer protein/seed storage 2S albumin superfamily protein		QTL.2A.746_751	.	.
TraesCS2A02G529400	2A	747736360	747737037	tr|Q39100|Q39100_ARATH	Bifunctional inhibitor/lipid-transfer protein/seed storage 2S albumin superfamily protein		QTL.2A.746_751	.	.
TraesCS2A02G529500	2A	747742737	747743414	tr|Q39100|Q39100_ARATH	Bifunctional inhibitor/lipid-transfer protein/seed storage 2S albumin superfamily protein		QTL.2A.746_751	.	.
TraesCS2A02G529600	2A	747746596	747747036	tr|Q39100|Q39100_ARATH	Bifunctional inhibitor/lipid-transfer protein/seed storage 2S albumin superfamily protein		QTL.2A.746_751	.	.
TraesCS2A02G529700	2A	747819511	747819912	tr|Q39100|Q39100_ARATH	Bifunctional inhibitor/lipid-transfer protein/seed storage 2S albumin superfamily protein		QTL.2A.746_751	.	.
TraesCS2A02G529800	2A	747874220	747875264	tr|Q39100|Q39100_ARATH	Bifunctional inhibitor/lipid-transfer protein/seed storage 2S albumin superfamily protein		QTL.2A.746_751	.	.
TraesCS2A02G529900	2A	748078219	748080908	tr|Q10A28|Q10A28_ORYSJ	Cytochrome P450 family protein, expressed	GO:0005506 MF: iron ion binding;GO:0016705 MF: oxidoreductase activity, acting on paired donors, with incorporation or reduction of molecular oxygen;GO:0020037 MF: heme binding;GO:0055114 BP: oxidation-reduction process	QTL.2A.746_751	.	.
TraesCS2A02G530000	2A	748088544	748089700	tr|Q10A28|Q10A28_ORYSJ	Cytochrome P450 family protein, expressed	GO:0005506 MF: iron ion binding;GO:0016705 MF: oxidoreductase activity, acting on paired donors, with incorporation or reduction of molecular oxygen;GO:0020037 MF: heme binding;GO:0055114 BP: oxidation-reduction process	QTL.2A.746_751	.	.
TraesCS2A02G530100	2A	748124794	748126126	tr|Q10A28|Q10A28_ORYSJ	Cytochrome P450 family protein, expressed	GO:0005506 MF: iron ion binding;GO:0016705 MF: oxidoreductase activity, acting on paired donors, with incorporation or reduction of molecular oxygen;GO:0020037 MF: heme binding;GO:0055114 BP: oxidation-reduction process	QTL.2A.746_751	.	.
TraesCS2A02G530200	2A	748190464	748191018	tr|Q10A28|Q10A28_ORYSJ	Cytochrome P450 family protein, expressed	GO:0005506 MF: iron ion binding;GO:0016705 MF: oxidoreductase activity, acting on paired donors, with incorporation or reduction of molecular oxygen;GO:0020037 MF: heme binding;GO:0055114 BP: oxidation-reduction process	QTL.2A.746_751	.	.
TraesCS2A02G530300	2A	748204284	748209758	tr|A0A0A8JXV7|A0A0A8JXV7_ORYSI	Pentatricopeptide repeat-containing protein		QTL.2A.746_751	.	.
TraesCS2A02G530400	2A	748221092	748221857	tr|A0A0A8JXV7|A0A0A8JXV7_ORYSI	Pentatricopeptide repeat-containing protein		QTL.2A.746_751	.	.
TraesCS2A02G530500	2A	748227905	748228918	tr|G7LIE6|G7LIE6_MEDTR	Myb/SANT-like DNA-binding domain protein		QTL.2A.746_751	.	.
TraesCS2A02G530600	2A	748285150	748287447	tr|A0A0A8JXV7|A0A0A8JXV7_ORYSI	Pentatricopeptide repeat-containing protein	GO:0005515 MF: protein binding	QTL.2A.746_751	.	.
TraesCS2A02G530700	2A	748439039	748439857	tr|A0A0A8JXV7|A0A0A8JXV7_ORYSI	Pentatricopeptide repeat-containing protein		QTL.2A.746_751	.	.
TraesCS2A02G530800	2A	748441193	748444444	tr|A0A1D1Y510|A0A1D1Y510_9ARAE	Histidine--tRNA ligase	GO:0004821 MF: histidine-tRNA ligase activity;GO:0005524 MF: ATP binding;GO:0005737 CC: cytoplasm;GO:0006427 BP: histidyl-tRNA aminoacylation	QTL.2A.746_751	.	.
TraesCS2A02G530900	2A	748444903	748446956	tr|L0ATP8|L0ATP8_POPTO	Cellulose synthase-like protein		QTL.2A.746_751	.	.
TraesCS2A02G531000	2A	748452932	748458280	tr|A0A0A8JXV7|A0A0A8JXV7_ORYSI	Pentatricopeptide repeat-containing protein		QTL.2A.746_751	.	.
TraesCS2A02G531100	2A	748501285	748502994	tr|A0A0A8JXV7|A0A0A8JXV7_ORYSI	Pentatricopeptide repeat-containing protein		QTL.2A.746_751	.	.
TraesCS2A02G531200	2A	748524468	748524740	tr|A0A072VAI4|A0A072VAI4_MEDTR	Wound-responsive family protein		QTL.2A.746_751	.	.
TraesCS2A02G531300	2A	748528076	748528422	AT4G10270.1	Wound-responsive family protein		QTL.2A.746_751	.	.
TraesCS2A02G531400	2A	748535018	748535269	AT4G10270.1	Wound-responsive family protein		QTL.2A.746_751	.	.
TraesCS2A02G531500	2A	748542328	748542600	AT4G10270.1	Wound-responsive family protein		QTL.2A.746_751	.	.
TraesCS2A02G531600	2A	748546451	748547779	tr|A0A072VC70|A0A072VC70_MEDTR	Wound-responsive family protein		QTL.2A.746_751	.	.
TraesCS2A02G531700	2A	748548092	748548753	tr|M8BP14|M8BP14_AEGTA	Phosphatidylserine decarboxylase proenzyme 2		QTL.2A.746_751	.	.
TraesCS2A02G531800	2A	748558310	748558576	tr|A0A061F7C0|A0A061F7C0_THECC	Wound-responsive family protein		QTL.2A.746_751	.	.
TraesCS2A02G531900	2A	748560004	748560276	tr|A0A072VAI4|A0A072VAI4_MEDTR	Wound-responsive family protein		QTL.2A.746_751	.	.
TraesCS2A02G532000	2A	748685250	748685516	AT4G10270.1	Wound-responsive family protein		QTL.2A.746_751	.	.
TraesCS2A02G532100	2A	748688522	748688779	AT4G10270.1	Wound-responsive family protein		QTL.2A.746_751	.	.
TraesCS2A02G532200	2A	748698132	748698389	tr|A0A061F7C0|A0A061F7C0_THECC	Wound-responsive family protein		QTL.2A.746_751	.	.
TraesCS2A02G532300	2A	748700143	748701107	tr|A0A072VAI4|A0A072VAI4_MEDTR	Wound-responsive family protein		QTL.2A.746_751	.	.
TraesCS2A02G532400	2A	748776021	748776293	tr|A0A061F7C0|A0A061F7C0_THECC	Wound-responsive family protein		QTL.2A.746_751	.	.
TraesCS2A02G532500	2A	748824880	748825317	tr|A0A072VB42|A0A072VB42_MEDTR	Wound-responsive family protein		QTL.2A.746_751	.	.
TraesCS2A02G532600	2A	748906121	748910525	tr|A0A1D5UH93|A0A1D5UH93_WHEAT	Serine/threonine-protein kinase	GO:0004672 MF: protein kinase activity;GO:0005524 MF: ATP binding;GO:0006468 BP: protein phosphorylation;GO:0048544 BP: recognition of pollen	QTL.2A.746_751	.	.
TraesCS2A02G532700	2A	748960949	748961413	tr|I3SWV8|I3SWV8_MEDTR	Wound-responsive family protein		QTL.2A.746_751	.	.
TraesCS2A02G532800	2A	748964189	748967651	tr|A0A096UL74|A0A096UL74_WHEAT	Diacylglycerol kinase	GO:0003951 MF: NAD+ kinase activity;GO:0004143 MF: diacylglycerol kinase activity;GO:0007205 BP: protein kinase C-activating G-protein coupled receptor signaling pathway;GO:0008152 BP: metabolic process;GO:0016301 MF: kinase activity	QTL.2A.746_751	.	.
TraesCS2A02G532900	2A	749058524	749059816	tr|B6SV05|B6SV05_MAIZE	GRAS family transcription factor containing protein		QTL.2A.746_751	.	.
TraesCS2A02G533000	2A	749089473	749091393	tr|Q1S5J1|Q1S5J1_MEDTR	Protein kinase	GO:0004672 MF: protein kinase activity;GO:0005524 MF: ATP binding;GO:0006468 BP: protein phosphorylation	QTL.2A.746_751	.	.
TraesCS2A02G533100	2A	749092431	749094017	tr|B9RAG8|B9RAG8_RICCO	Exocyst complex component, putative	GO:0000145 CC: exocyst;GO:0006887 BP: exocytosis	QTL.2A.746_751	.	.
TraesCS2A02G533200	2A	749103355	749104605	tr|W5AVZ9|W5AVZ9_WHEAT	Flavin-containing monooxygenase	GO:0004499 MF: N,N-dimethylaniline monooxygenase activity;GO:0016491 MF: oxidoreductase activity;GO:0050660 MF: flavin adenine dinucleotide binding;GO:0050661 MF: NADP binding;GO:0055114 BP: oxidation-reduction process	QTL.2A.746_751	.	.
TraesCS2A02G533300	2A	749103629	749104084	sp|Q7TPH6|MYCB2_MOUSE	E3 ubiquitin-protein ligase MYCBP2		QTL.2A.746_751	.	.
TraesCS2A02G533400	2A	749385143	749389470	tr|A0A1D5TGU2|A0A1D5TGU2_WHEAT	Serine/threonine-protein kinase	GO:0004672 MF: protein kinase activity;GO:0004674 MF: protein serine/threonine kinase activity;GO:0005524 MF: ATP binding;GO:0006468 BP: protein phosphorylation;GO:0048544 BP: recognition of pollen	QTL.2A.746_751	.	.
TraesCS2A02G533500	2A	749446556	749448073	tr|Q53PZ7|Q53PZ7_ORYSJ	Cytochrome P450	GO:0005506 MF: iron ion binding;GO:0016705 MF: oxidoreductase activity, acting on paired donors, with incorporation or reduction of molecular oxygen;GO:0020037 MF: heme binding;GO:0055114 BP: oxidation-reduction process	QTL.2A.746_751	.	.
TraesCS2A02G533600	2A	749456434	749457599	AT1G57790.1	F-box family protein	GO:0005515 MF: protein binding	QTL.2A.746_751	.	.
TraesCS2A02G533700	2A	749523738	749525258	tr|Q53PZ7|Q53PZ7_ORYSJ	Cytochrome P450	GO:0005506 MF: iron ion binding;GO:0016705 MF: oxidoreductase activity, acting on paired donors, with incorporation or reduction of molecular oxygen;GO:0020037 MF: heme binding;GO:0055114 BP: oxidation-reduction process	QTL.2A.746_751	.	.
TraesCS2A02G533800	2A	749803663	749804193	tr|A7IZL0|A7IZL0_COFCA	Invertase inhibitor	GO:0004857 MF: enzyme inhibitor activity	QTL.2A.746_751	.	.
TraesCS2A02G533900	2A	749836592	749842700	tr|D6QXI6|D6QXI6_WHEAT	Heme oxygenase 1	GO:0004392 MF: heme oxygenase (decyclizing) activity;GO:0006788 BP: heme oxidation;GO:0055114 BP: oxidation-reduction process	QTL.2A.746_751	.	.
TraesCS2A02G534000	2A	749854975	749855417	tr|Q9FEK9|Q9FEK9_TRITD	Lipid transfer protein		QTL.2A.746_751	.	.
TraesCS2A02G534100	2A	749874211	749878922	tr|M0USE5|M0USE5_HORVV	Serine/threonine-protein kinase	GO:0004672 MF: protein kinase activity;GO:0005524 MF: ATP binding;GO:0006468 BP: protein phosphorylation;GO:0048544 BP: recognition of pollen	QTL.2A.746_751	.	.
TraesCS2A02G534200	2A	749903764	749904441	tr|A0A1E1F9A3|A0A1E1F9A3_SOLTU	Transcription factor	GO:0003700 MF: transcription factor activity, sequence-specific DNA binding;GO:0006355 BP: regulation of transcription, DNA-templated;GO:0043565 MF: sequence-specific DNA binding	QTL.2A.746_751	.	.
TraesCS2A02G534300	2A	749914659	749915300	tr|A0A1E1F9A3|A0A1E1F9A3_SOLTU	Transcription factor	GO:0003700 MF: transcription factor activity, sequence-specific DNA binding;GO:0006355 BP: regulation of transcription, DNA-templated;GO:0043565 MF: sequence-specific DNA binding	QTL.2A.746_751	.	.
TraesCS2A02G534400	2A	749950865	749955461	tr|Q7XQU3|Q7XQU3_ORYSJ	Serine/threonine-protein kinase	GO:0004672 MF: protein kinase activity;GO:0004674 MF: protein serine/threonine kinase activity;GO:0005524 MF: ATP binding;GO:0006468 BP: protein phosphorylation;GO:0048544 BP: recognition of pollen	QTL.2A.746_751	.	.
TraesCS2A02G534500	2A	749957506	749960090	tr|A0A1D1YSZ5|A0A1D1YSZ5_9ARAE	Pre-mRNA-splicing factor SYF2		QTL.2A.746_751	.	.
TraesCS2A02G534600	2A	750148150	750149895	tr|R4WM06|R4WM06_9POAL	Cytochrome P450	GO:0005506 MF: iron ion binding;GO:0016705 MF: oxidoreductase activity, acting on paired donors, with incorporation or reduction of molecular oxygen;GO:0020037 MF: heme binding;GO:0055114 BP: oxidation-reduction process	QTL.2A.746_751	.	.
TraesCS2A02G534700	2A	750149439	750149870	AT4G22990.3	Major Facilitator Superfamily with SPX (SYG1/Pho81/XPR1) domain-containing protein		QTL.2A.746_751	.	.
TraesCS2A02G534800	2A	750150532	750151092	tr|W9RY64|W9RY64_9ROSA	Ethylene-responsive transcription factor	GO:0003677 MF: DNA binding;GO:0003700 MF: transcription factor activity, sequence-specific DNA binding;GO:0006355 BP: regulation of transcription, DNA-templated	QTL.2A.746_751	.	.
TraesCS2A02G534900	2A	750176357	750180545	tr|A0A1D6RI83|A0A1D6RI83_WHEAT	Protein DETOXIFICATION	GO:0006855 BP: drug transmembrane transport;GO:0015238 MF: drug transmembrane transporter activity;GO:0015297 MF: antiporter activity;GO:0016020 CC: membrane;GO:0055085 BP: transmembrane transport	QTL.2A.746_751	.	TraesCS2A02G534900
TraesCS2A02G535000	2A	750193829	750197412	AT5G45050.4	Disease resistance protein (TIR-NBS-LRR class)		QTL.2A.746_751	.	.
TraesCS2A02G535100	2A	750207443	750209801	tr|M0YRS5|M0YRS5_HORVV	Serine/threonine-protein kinase	GO:0004672 MF: protein kinase activity;GO:0005524 MF: ATP binding;GO:0006468 BP: protein phosphorylation	QTL.2A.746_751	.	.
TraesCS2A02G535200	2A	750223836	750224834	tr|M0YRS5|M0YRS5_HORVV	Serine/threonine-protein kinase		QTL.2A.746_751	.	.
TraesCS2A02G535300	2A	750266320	750281284	tr|A0A060Q2I0|A0A060Q2I0_WHEAT	Copalyl diphosphate synthase	GO:0008152 BP: metabolic process;GO:0010333 MF: terpene synthase activity;GO:0016829 MF: lyase activity	QTL.2A.746_751	.	.
TraesCS2A02G535400	2A	750324857	750325280	tr|A0A1D1YSZ5|A0A1D1YSZ5_9ARAE	Pre-mRNA-splicing factor SYF2		QTL.2A.746_751	.	.
TraesCS2A02G535500	2A	750330667	750331052	tr|A0A061EAZ8|A0A061EAZ8_THECC	Pentatricopeptide repeat superfamily protein		QTL.2A.746_751	.	.
TraesCS2A02G535600	2A	750334124	750334345	tr|A0A072VLS4|A0A072VLS4_MEDTR	Transmembrane protein, putative		QTL.2A.746_751	.	.
TraesCS2A02G535700	2A	750409784	750412267	tr|M8A7D0|M8A7D0_TRIUA	Ubiquitin carboxyl-terminal hydrolase 2		QTL.2A.746_751	.	.
TraesCS2A02G535800	2A	750415904	750418183	tr|N1QV20|N1QV20_AEGTA	Ubiquitin carboxyl-terminal hydrolase 2		QTL.2A.746_751	.	.
TraesCS2A02G535900	2A	750424182	750425235	AT1G35530.5	DEAD/DEAH box RNA helicase family protein		QTL.2A.746_751	.	.
TraesCS2A02G536000	2A	750452349	750452591	tr|Q37681|Q37681_WHEAT	ATP synthase subunit 9, mitochondrial	GO:0015078 MF: hydrogen ion transmembrane transporter activity;GO:0015986 BP: ATP synthesis coupled proton transport;GO:0015991 BP: ATP hydrolysis coupled proton transport;GO:0033177 CC: proton-transporting two-sector ATPase complex, proton-transporting domain;GO:0045263 CC: proton-transporting ATP synthase complex, coupling factor F(o)	QTL.2A.746_751	.	TraesCS2A02G536000
TraesCS2A02G536100	2A	750530204	750531502	tr|A0A1D5TDA8|A0A1D5TDA8_WHEAT	Non-specific serine/threonine protein kinase	GO:0004672 MF: protein kinase activity;GO:0005524 MF: ATP binding;GO:0006468 BP: protein phosphorylation;GO:0007165 BP: signal transduction	QTL.2A.746_751	.	.
TraesCS2A02G536200	2A	750550063	750551419	tr|W5AXV2|W5AXV2_WHEAT	Sulfotransferase	GO:0008146 MF: sulfotransferase activity	QTL.2A.746_751	.	.
TraesCS2A02G536300	2A	750554461	750557433	tr|A0A1D5UNX1|A0A1D5UNX1_WHEAT	Serine/threonine-protein kinase	GO:0004672 MF: protein kinase activity;GO:0004713 MF: protein tyrosine kinase activity;GO:0005524 MF: ATP binding;GO:0006468 BP: protein phosphorylation;GO:0048544 BP: recognition of pollen	QTL.2A.746_751	.	.
TraesCS2A02G536400	2A	750561069	750565469	tr|A0A1D5TD97|A0A1D5TD97_WHEAT	Serine/threonine-protein kinase	GO:0004672 MF: protein kinase activity;GO:0004674 MF: protein serine/threonine kinase activity;GO:0005524 MF: ATP binding;GO:0006468 BP: protein phosphorylation;GO:0048544 BP: recognition of pollen	QTL.2A.746_751	.	.
TraesCS2A02G536500	2A	750568334	750571786	tr|A0A1D5TD97|A0A1D5TD97_WHEAT	Serine/threonine-protein kinase	GO:0004672 MF: protein kinase activity;GO:0004674 MF: protein serine/threonine kinase activity;GO:0005524 MF: ATP binding;GO:0006468 BP: protein phosphorylation;GO:0048544 BP: recognition of pollen	QTL.2A.746_751	.	.
TraesCS2A02G536600	2A	750581004	750582032	tr|D8LAK8|D8LAK8_WHEAT	Flowering Locus T-like protein, putative		QTL.2A.746_751	.	.
TraesCS2A02G536700	2A	750616969	750618584	tr|D8LAK8|D8LAK8_WHEAT	Flowering Locus T-like protein, putative		QTL.2A.746_751	.	.
TraesCS2A02G536800	2A	750633244	750633799	tr|A0A1D5U1K6|A0A1D5U1K6_WHEAT	Serine/threonine-protein kinase	GO:0004672 MF: protein kinase activity;GO:0006468 BP: protein phosphorylation	QTL.2A.746_751	.	.
TraesCS2A02G536900	2A	750744527	750745555	tr|D8LAK8|D8LAK8_WHEAT	Flowering Locus T-like protein, putative		QTL.2A.746_751	.	.
TraesCS2B02G000500	2B	91679	92119	tr|A0A0A9PWJ3|A0A0A9PWJ3_ARUDO	Peptide transporter, putative	GO:0005215 MF: transporter activity;GO:0006810 BP: transport;GO:0016020 CC: membrane	QTL.2B.7_9	.	TraesCS2B02G000500
TraesCS2B02G001300	2B	810865	811158	tr|M7YIQ3|M7YIQ3_TRIUA	Protein transport protein Sec61 subunit gamma	GO:0006605 BP: protein targeting;GO:0006886 BP: intracellular protein transport;GO:0015031 BP: protein transport;GO:0015450 MF: P-P-bond-hydrolysis-driven protein transmembrane transporter activity;GO:0016020 CC: membrane	QTL.2B.7_9	.	TraesCS2B02G001300
TraesCS2B02G015500	2B	7428456	7443325	tr|A0A0K9NPD3|A0A0K9NPD3_ZOSMR	Histone-lysine N-methyltransferase	GO:0005515 MF: protein binding;GO:0005634 CC: nucleus;GO:0008270 MF: zinc ion binding;GO:0018024 MF: histone-lysine N-methyltransferase activity	QTL.2B.7_9	.	.
TraesCS2B02G015600	2B	7447999	7460426	tr|M9QX03|M9QX03_ORYSI	Terpene synthase	GO:0000287 MF: magnesium ion binding;GO:0008152 BP: metabolic process;GO:0010333 MF: terpene synthase activity;GO:0016829 MF: lyase activity	QTL.2B.7_9	.	.
TraesCS2B02G015700	2B	7565648	7579798	tr|Q9AVM3|Q9AVM3_WHEAT	Cytochrome P450	GO:0005506 MF: iron ion binding;GO:0016705 MF: oxidoreductase activity, acting on paired donors, with incorporation or reduction of molecular oxygen;GO:0020037 MF: heme binding;GO:0055114 BP: oxidation-reduction process	QTL.2B.7_9	.	.
TraesCS2B02G015900	2B	7643087	7645096	tr|Q9AVM3|Q9AVM3_WHEAT	Cytochrome P450	GO:0005506 MF: iron ion binding;GO:0016705 MF: oxidoreductase activity, acting on paired donors, with incorporation or reduction of molecular oxygen;GO:0020037 MF: heme binding;GO:0055114 BP: oxidation-reduction process	QTL.2B.7_9	.	.
TraesCS2B02G016000	2B	7645797	7648751	tr|A0A1D5UCL3|A0A1D5UCL3_WHEAT	Phosphotransferase	GO:0001678 BP: cellular glucose homeostasis;GO:0004396 MF: hexokinase activity;GO:0005524 MF: ATP binding;GO:0005536 MF: glucose binding;GO:0005975 BP: carbohydrate metabolic process;GO:0006096 BP: glycolytic process;GO:0016773 MF: phosphotransferase activity, alcohol group as acceptor;GO:0046835 BP: carbohydrate phosphorylation	QTL.2B.7_9	.	.
TraesCS2B02G016100	2B	7652317	7658314	tr|A0A0B2SGS1|A0A0B2SGS1_GLYSO	WEB family protein		QTL.2B.7_9	.	.
TraesCS2B02G016200	2B	7661379	7662157	AT1G48550.2	Vacuolar protein sorting-associated protein 26		QTL.2B.7_9	.	.
TraesCS2B02G016300	2B	7683389	7684099	tr|Q56Y59|Q56Y59_ARATH	Late embryogenesis abundant (LEA) hydroxyproline-rich glycoprotein family member		QTL.2B.7_9	.	.
TraesCS2B02G016400	2B	7689244	7689684	tr|A0A061DFB2|A0A061DFB2_THECC	Transducin/WD40 repeat-like superfamily protein		QTL.2B.7_9	.	.
TraesCS2B02G016500	2B	7771771	7773402	tr|G7L1D0|G7L1D0_MEDTR	Cytochrome P450 family protein	GO:0005506 MF: iron ion binding;GO:0016705 MF: oxidoreductase activity, acting on paired donors, with incorporation or reduction of molecular oxygen;GO:0020037 MF: heme binding;GO:0055114 BP: oxidation-reduction process	QTL.2B.7_9	.	.
TraesCS2B02G016600	2B	7776638	7778393	tr|A0A1E5VE12|A0A1E5VE12_9POAL	3'-N-debenzoyl-2'-deoxytaxol N-benzoyltransferase	GO:0016747 MF: transferase activity, transferring acyl groups other than amino-acyl groups	QTL.2B.7_9	.	.
TraesCS2B02G016800	2B	7814346	7816165	tr|Q9AVM3|Q9AVM3_WHEAT	Cytochrome P450	GO:0005506 MF: iron ion binding;GO:0016705 MF: oxidoreductase activity, acting on paired donors, with incorporation or reduction of molecular oxygen;GO:0020037 MF: heme binding;GO:0055114 BP: oxidation-reduction process	QTL.2B.7_9	.	.
TraesCS2B02G017200	2B	8010249	8011688	tr|A0A0U1WYL4|A0A0U1WYL4_ORYGL	Cytochrome P450	GO:0005506 MF: iron ion binding;GO:0016705 MF: oxidoreductase activity, acting on paired donors, with incorporation or reduction of molecular oxygen;GO:0020037 MF: heme binding;GO:0055114 BP: oxidation-reduction process	QTL.2B.7_9	.	.
TraesCS2B02G017300	2B	8069872	8071448	tr|A0A061G791|A0A061G791_THECC	FAD-binding Berberine family protein, putative	GO:0003824 MF: catalytic activity;GO:0016491 MF: oxidoreductase activity;GO:0016614 MF: oxidoreductase activity, acting on CH-OH group of donors;GO:0050660 MF: flavin adenine dinucleotide binding;GO:0055114 BP: oxidation-reduction process	QTL.2B.7_9	.	.
TraesCS2B02G017400	2B	8078496	8082890	tr|M9QX03|M9QX03_ORYSI	Terpene synthase	GO:0000287 MF: magnesium ion binding;GO:0008152 BP: metabolic process;GO:0010333 MF: terpene synthase activity;GO:0016829 MF: lyase activity	QTL.2B.7_9	.	.
TraesCS2B02G017500	2B	8174790	8176457	tr|A0A0U1WYL4|A0A0U1WYL4_ORYGL	Cytochrome P450	GO:0005506 MF: iron ion binding;GO:0016705 MF: oxidoreductase activity, acting on paired donors, with incorporation or reduction of molecular oxygen;GO:0020037 MF: heme binding;GO:0055114 BP: oxidation-reduction process	QTL.2B.7_9	.	.
TraesCS2B02G017600	2B	8233936	8238390	tr|M9QX03|M9QX03_ORYSI	Terpene synthase	GO:0000287 MF: magnesium ion binding;GO:0008152 BP: metabolic process;GO:0010333 MF: terpene synthase activity;GO:0016829 MF: lyase activity	QTL.2B.7_9	.	.
TraesCS2B02G017700	2B	8250189	8252008	tr|Q9AVM3|Q9AVM3_WHEAT	Cytochrome P450	GO:0005506 MF: iron ion binding;GO:0016705 MF: oxidoreductase activity, acting on paired donors, with incorporation or reduction of molecular oxygen;GO:0020037 MF: heme binding;GO:0055114 BP: oxidation-reduction process	QTL.2B.7_9	.	.
TraesCS2B02G017800	2B	8273993	8274394	AT5G53150.6	DnaJ heat shock amino-terminal domain protein		QTL.2B.7_9	.	.
TraesCS2B02G017900	2B	8275358	8275759	AT5G53150.4	DnaJ heat shock amino-terminal domain protein		QTL.2B.7_9	.	.
TraesCS2B02G018000	2B	8276722	8278488	AT5G53150.4	DnaJ heat shock amino-terminal domain protein		QTL.2B.7_9	.	.
TraesCS2B02G018100	2B	8290180	8293480	tr|A0A076L784|A0A076L784_ORYRU	Terpene synthase	GO:0000287 MF: magnesium ion binding;GO:0008152 BP: metabolic process;GO:0010333 MF: terpene synthase activity;GO:0016829 MF: lyase activity	QTL.2B.7_9	.	.
TraesCS2B02G018200	2B	8385588	8389997	tr|C1KAE3|C1KAE3_HORVU	NBS-LRR disease resistance protein-like protein	GO:0043531 MF: ADP binding	QTL.2B.7_9	.	.
TraesCS2B02G018300	2B	8500503	8508395	tr|A0A1B1X422|A0A1B1X422_9LILI	HXXXD-type acyl-transferase family protein	GO:0016747 MF: transferase activity, transferring acyl groups other than amino-acyl groups	QTL.2B.7_9	.	.
TraesCS2B02G018400	2B	8511407	8514509	AT5G38350.1	Disease resistance protein (NBS-LRR class) family	GO:0043531 MF: ADP binding	QTL.2B.7_9	.	.
TraesCS2B02G018500	2B	8565020	8569381	tr|C1KAE3|C1KAE3_HORVU	NBS-LRR disease resistance protein-like protein	GO:0043531 MF: ADP binding	QTL.2B.7_9	.	.
TraesCS2B02G018600	2B	8592551	8596822	tr|C1KAE3|C1KAE3_HORVU	NBS-LRR disease resistance protein-like protein	GO:0043531 MF: ADP binding	QTL.2B.7_9	.	.
TraesCS2B02G018700	2B	8666351	8668189	tr|C1KAE3|C1KAE3_HORVU	NBS-LRR disease resistance protein-like protein	GO:0043531 MF: ADP binding	QTL.2B.7_9	.	.
TraesCS2B02G018800	2B	8670792	8671418	tr|A0A0U2QI38|A0A0U2QI38_ORYSA	NBS-LRR-like resistance protein		QTL.2B.7_9	.	.
TraesCS2B02G018900	2B	8747822	8748133	tr|A0A124SFD3|A0A124SFD3_CYNCS	Cytochrome P450	GO:0005506 MF: iron ion binding;GO:0016705 MF: oxidoreductase activity, acting on paired donors, with incorporation or reduction of molecular oxygen;GO:0020037 MF: heme binding;GO:0055114 BP: oxidation-reduction process	QTL.2B.7_9	.	.
TraesCS2B02G019000	2B	8749777	8750544	tr|A0A124SFD3|A0A124SFD3_CYNCS	Cytochrome P450	GO:0005506 MF: iron ion binding;GO:0016705 MF: oxidoreductase activity, acting on paired donors, with incorporation or reduction of molecular oxygen;GO:0020037 MF: heme binding;GO:0055114 BP: oxidation-reduction process	QTL.2B.7_9	.	.
TraesCS2B02G019100	2B	8766410	8772965	tr|M7ZAQ5|M7ZAQ5_TRIUA	O-acyltransferase WSD1	GO:0004144 MF: diacylglycerol O-acyltransferase activity;GO:0045017 BP: glycerolipid biosynthetic process	QTL.2B.7_9	.	.
TraesCS2B02G019200	2B	8941896	8943174	tr|M8B624|M8B624_AEGTA	Chalcone synthase	GO:0003824 MF: catalytic activity;GO:0008152 BP: metabolic process;GO:0009058 BP: biosynthetic process;GO:0016747 MF: transferase activity, transferring acyl groups other than amino-acyl groups	QTL.2B.7_9	.	.
TraesCS2B02G019300	2B	8994419	8997178	tr|C1KAE3|C1KAE3_HORVU	NBS-LRR disease resistance protein-like protein	GO:0043531 MF: ADP binding	QTL.2B.7_9	.	.
TraesCS2B02G019400	2B	8997920	8998846	AT5G41740.3	Disease resistance protein (TIR-NBS-LRR class) family		QTL.2B.7_9	.	.
TraesCS2B02G019500	2B	9016407	9034079	AT1G74410.1	RING/U-box superfamily protein	GO:0005515 MF: protein binding;GO:0008270 MF: zinc ion binding	QTL.2B.7_9	.	.
TraesCS2B02G019600	2B	9104917	9105804	tr|Q10S17|Q10S17_ORYSJ	Cytochrome P450 family protein, expressed	GO:0005506 MF: iron ion binding;GO:0016705 MF: oxidoreductase activity, acting on paired donors, with incorporation or reduction of molecular oxygen;GO:0020037 MF: heme binding;GO:0055114 BP: oxidation-reduction process	QTL.2B.7_9	.	.
TraesCS2B02G019800	2B	9122805	9127348	tr|C1KAE3|C1KAE3_HORVU	NBS-LRR disease resistance protein-like protein	GO:0043531 MF: ADP binding	QTL.2B.7_9	.	.
TraesCS2B02G019900	2B	9143706	9146396	tr|M8B659|M8B659_AEGTA	Serine/threonine-protein kinase	GO:0004672 MF: protein kinase activity;GO:0004674 MF: protein serine/threonine kinase activity;GO:0005524 MF: ATP binding;GO:0006468 BP: protein phosphorylation;GO:0048544 BP: recognition of pollen	QTL.2B.7_9	.	.
TraesCS2B02G020000	2B	9197533	9199065	tr|Q10S17|Q10S17_ORYSJ	Cytochrome P450 family protein, expressed	GO:0004497 MF: monooxygenase activity;GO:0005506 MF: iron ion binding;GO:0016705 MF: oxidoreductase activity, acting on paired donors, with incorporation or reduction of molecular oxygen;GO:0020037 MF: heme binding;GO:0055114 BP: oxidation-reduction process	QTL.2B.7_9	.	.
TraesCS2B02G026700	2B	12422314	12423795	tr|A0A0U2S1G4|A0A0U2S1G4_ORYSA	NBS-LRR-like resistance protein		QTL.2B.13_15	.	.
TraesCS2B02G026800	2B	12841406	12850441	AT1G65790.1	receptor kinase 1	GO:0004672 MF: protein kinase activity;GO:0005524 MF: ATP binding;GO:0006468 BP: protein phosphorylation	QTL.2B.13_15	.	.
TraesCS2B02G026900	2B	12850472	12852409	AT1G19110.1	inter-alpha-trypsin inhibitor heavy chain-like protein		QTL.2B.13_15	.	.
TraesCS2B02G027000	2B	12876611	12881850	AT1G65790.1	receptor kinase 1	GO:0004672 MF: protein kinase activity;GO:0005524 MF: ATP binding;GO:0006468 BP: protein phosphorylation	QTL.2B.13_15	.	.
TraesCS2B02G027100	2B	12914567	12916048	AT3G14470.2	NB-ARC domain-containing disease resistance protein		QTL.2B.13_15	.	.
TraesCS2B02G027200	2B	12929421	12943887	AT3G14470.2	NB-ARC domain-containing disease resistance protein		QTL.2B.13_15	.	.
TraesCS2B02G027300	2B	12948747	12952522	tr|B9U140|B9U140_LOLPR	Apyrase	GO:0016787 MF: hydrolase activity	QTL.2B.13_15	.	.
TraesCS2B02G027400	2B	12994493	12995967	tr|A0A0U2S1G4|A0A0U2S1G4_ORYSA	NBS-LRR-like resistance protein		QTL.2B.13_15	.	.
TraesCS2B02G027500	2B	13020548	13022308	tr|Q1WBS7|Q1WBS7_9POAL	Cytochrome P450	GO:0005506 MF: iron ion binding;GO:0016705 MF: oxidoreductase activity, acting on paired donors, with incorporation or reduction of molecular oxygen;GO:0020037 MF: heme binding;GO:0055114 BP: oxidation-reduction process	QTL.2B.13_15	.	.
TraesCS2B02G027600	2B	13040361	13043870	tr|B8XSN0|B8XSN0_WHEAT	Cytochrome P450	GO:0005506 MF: iron ion binding;GO:0016705 MF: oxidoreductase activity, acting on paired donors, with incorporation or reduction of molecular oxygen;GO:0020037 MF: heme binding;GO:0055114 BP: oxidation-reduction process	QTL.2B.13_15	.	.
TraesCS2B02G027700	2B	13057304	13058779	AT3G14470.2	NB-ARC domain-containing disease resistance protein		QTL.2B.13_15	.	.
TraesCS2B02G027800	2B	13067051	13067773	tr|A0A0U2S1G4|A0A0U2S1G4_ORYSA	NBS-LRR-like resistance protein		QTL.2B.13_15	.	.
TraesCS2B02G027900	2B	13154066	13155550	tr|A0A1D6D9K2|A0A1D6D9K2_WHEAT	Glycosyltransferase	GO:0008152 BP: metabolic process;GO:0016758 MF: transferase activity, transferring hexosyl groups	QTL.2B.13_15	.	.
TraesCS2B02G028000	2B	13165871	13166479	tr|A0A1D6D9K3|A0A1D6D9K3_WHEAT	Dirigent protein		QTL.2B.13_15	.	.
TraesCS2B02G028100	2B	13181954	13186147	tr|A0A0J8B8I8|A0A0J8B8I8_BETVU	DNA topoisomerase		QTL.2B.13_15	.	.
TraesCS2B02G028200	2B	13184327	13184629	AT4G31490.3	Coatomer, beta subunit		QTL.2B.13_15	.	.
TraesCS2B02G028300	2B	13203249	13204229	tr|A0A1D5UYP4|A0A1D5UYP4_WHEAT	Serine/threonine-protein kinase	GO:0004672 MF: protein kinase activity;GO:0005524 MF: ATP binding;GO:0006468 BP: protein phosphorylation	QTL.2B.13_15	.	.
TraesCS2B02G028400	2B	13207541	13221003	tr|A0A1D5U7X0|A0A1D5U7X0_WHEAT	Glycosyltransferase	GO:0008152 BP: metabolic process;GO:0016758 MF: transferase activity, transferring hexosyl groups	QTL.2B.13_15	.	.
TraesCS2B02G028500	2B	13237977	13238585	tr|A0A1D6D9K4|A0A1D6D9K4_WHEAT	Dirigent protein		QTL.2B.13_15	.	.
TraesCS2B02G028600	2B	13313662	13315104	sp|B7UHG6|ISPD_ECO27	2-C-methyl-D-erythritol 4-phosphate cytidylyltransferase		QTL.2B.13_15	.	.
TraesCS2B02G028700	2B	13337941	13340496	tr|A0A0E0GXR3|A0A0E0GXR3_ORYNI	Serine/threonine-protein kinase	GO:0004672 MF: protein kinase activity;GO:0005524 MF: ATP binding;GO:0006468 BP: protein phosphorylation;GO:0048544 BP: recognition of pollen	QTL.2B.13_15	.	.
TraesCS2B02G028800	2B	13344967	13346386	tr|N1R0R0|N1R0R0_AEGTA	Disease resistance protein RGA2		QTL.2B.13_15	.	.
TraesCS2B02G028900	2B	13358498	13360208	tr|A0A1D5UYP4|A0A1D5UYP4_WHEAT	Serine/threonine-protein kinase	GO:0004672 MF: protein kinase activity;GO:0005524 MF: ATP binding;GO:0006468 BP: protein phosphorylation;GO:0048544 BP: recognition of pollen	QTL.2B.13_15	.	.
TraesCS2B02G029000	2B	13389057	13391180	tr|A0A0E0GXR3|A0A0E0GXR3_ORYNI	Serine/threonine-protein kinase	GO:0004672 MF: protein kinase activity;GO:0005524 MF: ATP binding;GO:0006468 BP: protein phosphorylation;GO:0048544 BP: recognition of pollen	QTL.2B.13_15	.	.
TraesCS2B02G029100	2B	13391962	13393635	tr|A0A1D5U7X0|A0A1D5U7X0_WHEAT	Glycosyltransferase	GO:0008152 BP: metabolic process;GO:0016758 MF: transferase activity, transferring hexosyl groups	QTL.2B.13_15	.	.
TraesCS2B02G029200	2B	13402029	13403866	tr|Q84YE6|Q84YE6_SORBI	Cytochrome P450-like protein	GO:0004497 MF: monooxygenase activity;GO:0005506 MF: iron ion binding;GO:0016705 MF: oxidoreductase activity, acting on paired donors, with incorporation or reduction of molecular oxygen;GO:0020037 MF: heme binding;GO:0055114 BP: oxidation-reduction process	QTL.2B.13_15	.	.
TraesCS2B02G029300	2B	13418381	13420723	AT5G45540.1	transmembrane protein, putative (DUF594)		QTL.2B.13_15	.	.
TraesCS2B02G029400	2B	13479464	13480288	AT5G45530.1	transmembrane protein, putative (DUF594)		QTL.2B.13_15	.	.
TraesCS2B02G029500	2B	13492794	13494869	AT5G45540.1	transmembrane protein, putative (DUF594)		QTL.2B.13_15	.	.
TraesCS2B02G029600	2B	13497458	13498957	tr|A0A0U2RTH9|A0A0U2RTH9_ORYSA	NBS-LRR-like resistance protein	GO:0043531 MF: ADP binding	QTL.2B.13_15	.	.
TraesCS2B02G029700	2B	13506053	13507861	AT5G45540.1	transmembrane protein, putative (DUF594)		QTL.2B.13_15	.	.
TraesCS2B02G029800	2B	13716209	13717896	tr|A0A0U2RTH9|A0A0U2RTH9_ORYSA	NBS-LRR-like resistance protein	GO:0043531 MF: ADP binding	QTL.2B.13_15	.	.
TraesCS2B02G029900	2B	13735081	13737268	AT5G45540.1	transmembrane protein, putative (DUF594)		QTL.2B.13_15	.	.
TraesCS2B02G030000	2B	13739825	13741408	tr|A9UKM2|A9UKM2_HORVU	NBS-LRR resistance-like protein		QTL.2B.13_15	.	.
TraesCS2B02G030100	2B	13741436	13745164	tr|M8CBX5|M8CBX5_AEGTA	Disease resistance protein RPP13	GO:0043531 MF: ADP binding	QTL.2B.13_15	.	.
TraesCS2B02G030200	2B	13761206	13768959	AT3G59700.1	lectin-receptor kinase	GO:0004672 MF: protein kinase activity;GO:0005524 MF: ATP binding;GO:0006468 BP: protein phosphorylation;GO:0043531 MF: ADP binding	QTL.2B.13_15	.	.
TraesCS2B02G030300	2B	13771344	13787752	tr|Q5ZA84|Q5ZA84_ORYSJ	Embryogenesis transmembrane protein-like		QTL.2B.13_15	.	.
TraesCS2B02G030400	2B	13797664	13798422	tr|Q5ZA84|Q5ZA84_ORYSJ	Embryogenesis transmembrane protein-like		QTL.2B.13_15	.	.
TraesCS2B02G030500	2B	13810977	13814915	tr|Q2R4P9|Q2R4P9_ORYSJ	Cytochrome P450 family protein, expressed	GO:0005506 MF: iron ion binding;GO:0016705 MF: oxidoreductase activity, acting on paired donors, with incorporation or reduction of molecular oxygen;GO:0020037 MF: heme binding;GO:0055114 BP: oxidation-reduction process	QTL.2B.13_15	.	.
TraesCS2B02G030600	2B	13913351	13916145	tr|A0A1E5VFQ5|A0A1E5VFQ5_9POAL	CDT1-like protein a, chloroplastic		QTL.2B.13_15	.	.
TraesCS2B02G030700	2B	14045306	14051467	AT4G34040.1	RING/U-box superfamily protein	GO:0005515 MF: protein binding;GO:0008270 MF: zinc ion binding	QTL.2B.13_15	.	.
TraesCS2B02G030800	2B	14055673	14059744	tr|M8B504|M8B504_AEGTA	Formamidopyrimidine-DNA glycosylase	GO:0003676 MF: nucleic acid binding;GO:0003684 MF: damaged DNA binding;GO:0003906 MF: DNA-(apurinic or apyrimidinic site) lyase activity;GO:0006281 BP: DNA repair;GO:0006284 BP: base-excision repair;GO:0006289 BP: nucleotide-excision repair;GO:0008270 MF: zinc ion binding;GO:0008534 MF: oxidized purine nucleobase lesion DNA N-glycosylase activity;GO:0016799 MF: hydrolase activity, hydrolyzing N-g…	QTL.2B.13_15	.	.
TraesCS2B02G030900	2B	14210951	14214246	tr|M8AXZ3|M8AXZ3_AEGTA	Myrcene synthase, chloroplastic	GO:0000287 MF: magnesium ion binding;GO:0008152 BP: metabolic process;GO:0010333 MF: terpene synthase activity;GO:0016829 MF: lyase activity	QTL.2B.13_15	.	.
TraesCS2B02G031000	2B	14349056	14351474	tr|M7YJ58|M7YJ58_TRIUA	Myrcene synthase, chloroplastic	GO:0000287 MF: magnesium ion binding;GO:0008152 BP: metabolic process;GO:0010333 MF: terpene synthase activity;GO:0016829 MF: lyase activity	QTL.2B.13_15	.	.
TraesCS2B02G031100	2B	14404715	14407229	tr|M8AXZ3|M8AXZ3_AEGTA	Myrcene synthase, chloroplastic	GO:0000287 MF: magnesium ion binding;GO:0008152 BP: metabolic process;GO:0010333 MF: terpene synthase activity;GO:0016829 MF: lyase activity	QTL.2B.13_15	.	.
TraesCS2B02G031200	2B	14412168	14414986	tr|A1IHG3|A1IHG3_TRIMO	Cytochrome P450	GO:0005506 MF: iron ion binding;GO:0016705 MF: oxidoreductase activity, acting on paired donors, with incorporation or reduction of molecular oxygen;GO:0020037 MF: heme binding;GO:0055114 BP: oxidation-reduction process	QTL.2B.13_15	.	.
TraesCS2B02G031300	2B	14433466	14434661	tr|M8AXZ3|M8AXZ3_AEGTA	Myrcene synthase, chloroplastic	GO:0000287 MF: magnesium ion binding;GO:0008152 BP: metabolic process;GO:0010333 MF: terpene synthase activity;GO:0016829 MF: lyase activity	QTL.2B.13_15	.	.
TraesCS2B02G031400	2B	14459059	14460254	tr|M8AXZ3|M8AXZ3_AEGTA	Myrcene synthase, chloroplastic	GO:0000287 MF: magnesium ion binding;GO:0008152 BP: metabolic process;GO:0010333 MF: terpene synthase activity;GO:0016829 MF: lyase activity	QTL.2B.13_15	.	.
TraesCS2B02G031500	2B	14487557	14490780	tr|M7YJ58|M7YJ58_TRIUA	Myrcene synthase, chloroplastic	GO:0000287 MF: magnesium ion binding;GO:0008152 BP: metabolic process;GO:0010333 MF: terpene synthase activity;GO:0016829 MF: lyase activity	QTL.2B.13_15	.	.
TraesCS2B02G031600	2B	14617245	14619673	tr|M8AXZ3|M8AXZ3_AEGTA	Myrcene synthase, chloroplastic	GO:0000287 MF: magnesium ion binding;GO:0008152 BP: metabolic process;GO:0010333 MF: terpene synthase activity;GO:0016829 MF: lyase activity	QTL.2B.13_15	.	.
TraesCS2B02G031700	2B	14788702	14796017	tr|Q8GZU7|Q8GZU7_WHEAT	Cytochrome P450	GO:0005506 MF: iron ion binding;GO:0016705 MF: oxidoreductase activity, acting on paired donors, with incorporation or reduction of molecular oxygen;GO:0020037 MF: heme binding;GO:0055114 BP: oxidation-reduction process	QTL.2B.13_15	.	.
TraesCS2B02G031800	2B	14833697	14836565	tr|M7Z9G9|M7Z9G9_TRIUA	ATP-dependent Clp protease adapter protein ClpS	GO:0030163 BP: protein catabolic process	QTL.2B.13_15	.	.
TraesCS2B02G031900	2B	14950688	14952485	tr|W0FG45|W0FG45_POPTR	Cytochrome P450	GO:0005506 MF: iron ion binding;GO:0016705 MF: oxidoreductase activity, acting on paired donors, with incorporation or reduction of molecular oxygen;GO:0020037 MF: heme binding;GO:0055114 BP: oxidation-reduction process	QTL.2B.13_15	.	.
TraesCS2B02G032000	2B	15088409	15090327	tr|W0FG45|W0FG45_POPTR	Cytochrome P450	GO:0005506 MF: iron ion binding;GO:0016705 MF: oxidoreductase activity, acting on paired donors, with incorporation or reduction of molecular oxygen;GO:0020037 MF: heme binding;GO:0055114 BP: oxidation-reduction process	QTL.2B.13_15	.	.
TraesCS2B02G032100	2B	15117954	15119631	tr|W0FG45|W0FG45_POPTR	Cytochrome P450	GO:0005506 MF: iron ion binding;GO:0016705 MF: oxidoreductase activity, acting on paired donors, with incorporation or reduction of molecular oxygen;GO:0020037 MF: heme binding;GO:0055114 BP: oxidation-reduction process	QTL.2B.13_15	.	.
TraesCS2B02G032200	2B	15207242	15207505	tr|Q2QXT9|Q2QXT9_ORYSJ	GRF zinc finger family protein		QTL.2B.13_15	.	.
TraesCS2B02G043100	2B	19968573	19971521	AT5G50380.1	exocyst subunit exo70 family protein F1	GO:0000145 CC: exocyst;GO:0006887 BP: exocytosis	QTL.2B.20_21	.	.
TraesCS2B02G043200	2B	20022927	20024584	tr|A0A199VDT7|A0A199VDT7_ANACO	Exocyst complex component EXO70A1	GO:0000145 CC: exocyst;GO:0006887 BP: exocytosis	QTL.2B.20_21	.	.
TraesCS2B02G043300	2B	20073910	20075841	tr|A0A0U2RG68|A0A0U2RG68_ORYSA	NBS-LRR-like resistance protein		QTL.2B.20_21	.	.
TraesCS2B02G043400	2B	20143789	20147935	tr|M8BFG4|M8BFG4_AEGTA	Serine/threonine-protein kinase	GO:0004672 MF: protein kinase activity;GO:0004674 MF: protein serine/threonine kinase activity;GO:0005524 MF: ATP binding;GO:0006468 BP: protein phosphorylation;GO:0048544 BP: recognition of pollen	QTL.2B.20_21	.	.
TraesCS2B02G043500	2B	20149448	20153398	tr|Q9SSZ3|Q9SSZ3_TOBAC	Transcription factor	GO:0003700 MF: transcription factor activity, sequence-specific DNA binding;GO:0005667 CC: transcription factor complex;GO:0006355 BP: regulation of transcription, DNA-templated;GO:0046983 MF: protein dimerization activity	QTL.2B.20_21	.	.
TraesCS2B02G043600	2B	20272422	20275972	tr|A0A0U2S1V9|A0A0U2S1V9_ORYSA	NBS-LRR-like resistance protein	GO:0043531 MF: ADP binding	QTL.2B.20_21	.	.
TraesCS2B02G043700	2B	20364215	20367961	tr|A0A0U2S1M3|A0A0U2S1M3_ORYSA	NBS-LRR-like resistance protein	GO:0043531 MF: ADP binding	QTL.2B.20_21	.	.
TraesCS2B02G043800	2B	20682678	20684081	tr|Q5SML2|Q5SML2_ORYSJ	Leucine zipper-containing protein-like	GO:0000145 CC: exocyst;GO:0006887 BP: exocytosis	QTL.2B.20_21	.	.
TraesCS2B02G043900	2B	20739665	20742621	tr|B9RAG8|B9RAG8_RICCO	Exocyst complex component, putative	GO:0000145 CC: exocyst;GO:0006887 BP: exocytosis	QTL.2B.20_21	.	.
TraesCS2B02G044000	2B	21209247	21212762	tr|B9RAG8|B9RAG8_RICCO	Exocyst complex component, putative	GO:0000145 CC: exocyst;GO:0006887 BP: exocytosis	QTL.2B.20_21	.	.
TraesCS2B02G044100	2B	21654694	21657045	tr|B9RAG8|B9RAG8_RICCO	Exocyst complex component, putative	GO:0000145 CC: exocyst;GO:0006887 BP: exocytosis	QTL.2B.20_21	.	.
TraesCS2B02G044200	2B	21662548	21663647	tr|A0A0G2T3E1|A0A0G2T3E1_9ROSI	Transthyretin-like S-allantoin synthase protein		QTL.2B.20_21	.	.
TraesCS2B02G044300	2B	21746312	21750745	tr|B9RAG8|B9RAG8_RICCO	Exocyst complex component, putative	GO:0000145 CC: exocyst;GO:0006887 BP: exocytosis	QTL.2B.20_21	.	.
TraesCS2B02G044400	2B	21776245	21779173	tr|W9RI59|W9RI59_9ROSA	Exocyst complex component 7	GO:0000145 CC: exocyst;GO:0006887 BP: exocytosis	QTL.2B.20_21	.	.
TraesCS2B02G044500	2B	21782842	21784777	tr|B9RAG8|B9RAG8_RICCO	Exocyst complex component, putative	GO:0000145 CC: exocyst;GO:0006887 BP: exocytosis	QTL.2B.20_21	.	.
TraesCS2B02G044600	2B	21850517	21854509	tr|B9RAG8|B9RAG8_RICCO	Exocyst complex component, putative	GO:0000145 CC: exocyst;GO:0006887 BP: exocytosis	QTL.2B.20_21	.	.
TraesCS2B02G048100	2B	23808681	23810045	sp|Q9UBQ7|GRHPR_HUMAN	Glyoxylate reductase/hydroxypyruvate reductase	GO:0008152 BP: metabolic process;GO:0016616 MF: oxidoreductase activity, acting on the CH-OH group of donors, NAD or NADP as acceptor;GO:0051287 MF: NAD binding;GO:0055114 BP: oxidation-reduction process	QTL.2B.24_27	.	.
TraesCS2B02G048200	2B	23878105	23878485	tr|A0A0Q3LKL4|A0A0Q3LKL4_BRADI	Glyceraldehyde-3-phosphate dehydrogenase		QTL.2B.24_27	.	.
TraesCS2B02G048300	2B	23965542	23968274	AT5G62170.4	LOW protein: M-phase inducer phosphatase-like protein		QTL.2B.24_27	.	.
TraesCS2B02G048400	2B	24089537	24090835	tr|Q6WGQ3|Q6WGQ3_WHEAT	Chalcone synthase	GO:0003824 MF: catalytic activity;GO:0008152 BP: metabolic process;GO:0009058 BP: biosynthetic process;GO:0016746 MF: transferase activity, transferring acyl groups;GO:0016747 MF: transferase activity, transferring acyl groups other than amino-acyl groups	QTL.2B.24_27	.	.
TraesCS2B02G048500	2B	24092073	24094047	sp|Q9UBQ7|GRHPR_HUMAN	Glyoxylate reductase/hydroxypyruvate reductase	GO:0008152 BP: metabolic process;GO:0016616 MF: oxidoreductase activity, acting on the CH-OH group of donors, NAD or NADP as acceptor;GO:0051287 MF: NAD binding;GO:0055114 BP: oxidation-reduction process	QTL.2B.24_27	.	.
TraesCS2B02G048600	2B	24097315	24098682	tr|A0A1B1X422|A0A1B1X422_9LILI	HXXXD-type acyl-transferase family protein	GO:0016747 MF: transferase activity, transferring acyl groups other than amino-acyl groups	QTL.2B.24_27	.	.
TraesCS2B02G048700	2B	24099685	24102946	tr|A0A060L0E4|A0A060L0E4_TRITU	Arginase	GO:0016813 MF: hydrolase activity, acting on carbon-nitrogen (but not peptide) bonds, in linear amidines;GO:0046872 MF: metal ion binding	QTL.2B.24_27	.	.
TraesCS2B02G048800	2B	24109347	24110291	tr|A0A1B1X422|A0A1B1X422_9LILI	HXXXD-type acyl-transferase family protein	GO:0016747 MF: transferase activity, transferring acyl groups other than amino-acyl groups	QTL.2B.24_27	.	.
TraesCS2B02G048900	2B	24124414	24125835	tr|A0A1B1X422|A0A1B1X422_9LILI	HXXXD-type acyl-transferase family protein	GO:0016747 MF: transferase activity, transferring acyl groups other than amino-acyl groups	QTL.2B.24_27	.	.
TraesCS2B02G049000	2B	24134837	24135478	tr|A0A061G5H5|A0A061G5H5_THECC	Plant invertase/pectin methylesterase inhibitor superfamily protein, putative	GO:0004857 MF: enzyme inhibitor activity	QTL.2B.24_27	.	.
TraesCS2B02G049100	2B	24217034	24218557	tr|A0A1B1X422|A0A1B1X422_9LILI	HXXXD-type acyl-transferase family protein	GO:0016747 MF: transferase activity, transferring acyl groups other than amino-acyl groups	QTL.2B.24_27	.	.
TraesCS2B02G049200	2B	24238205	24243758	tr|A0A0R4UXQ1|A0A0R4UXQ1_ARAHY	3-ketoacyl-CoA thiolase	GO:0003824 MF: catalytic activity;GO:0008152 BP: metabolic process;GO:0016747 MF: transferase activity, transferring acyl groups other than amino-acyl groups	QTL.2B.24_27	.	.
TraesCS2B02G049300	2B	24264497	24279940	tr|Q6IWA0|Q6IWA0_9POAL	Terpene cyclase/mutase family member	GO:0016866 MF: intramolecular transferase activity	QTL.2B.24_27	.	.
TraesCS2B02G049400	2B	24506582	24509099	tr|A0A0A0KYP3|A0A0A0KYP3_CUCSA	Cytochrome P450	GO:0004497 MF: monooxygenase activity;GO:0005506 MF: iron ion binding;GO:0016705 MF: oxidoreductase activity, acting on paired donors, with incorporation or reduction of molecular oxygen;GO:0020037 MF: heme binding;GO:0055114 BP: oxidation-reduction process	QTL.2B.24_27	.	.
TraesCS2B02G049500	2B	24657929	24658446	tr|A0A087SRL9|A0A087SRL9_AUXPR	Ubiquitin-like-specific protease ESD4	GO:0006508 BP: proteolysis;GO:0008234 MF: cysteine-type peptidase activity	QTL.2B.24_27	.	.
TraesCS2B02G049600	2B	24673971	24677519	tr|M8BB96|M8BB96_AEGTA	Adenylate kinase	GO:0004127 MF: cytidylate kinase activity;GO:0005524 MF: ATP binding;GO:0006139 BP: nucleobase-containing compound metabolic process;GO:0006207 BP: 'de novo' pyrimidine nucleobase biosynthetic process;GO:0006221 BP: pyrimidine nucleotide biosynthetic process;GO:0009041 MF: uridylate kinase activity;GO:0019205 MF: nucleobase-containing compound kinase activity	QTL.2B.24_27	.	.
TraesCS2B02G049700	2B	24684701	24687308	tr|A0A1E5VMA8|A0A1E5VMA8_9POAL	UNC93-like protein 2		QTL.2B.24_27	.	.
TraesCS2B02G049800	2B	24704724	24707661	tr|Q84YE6|Q84YE6_SORBI	Cytochrome P450-like protein	GO:0004497 MF: monooxygenase activity;GO:0005506 MF: iron ion binding;GO:0016705 MF: oxidoreductase activity, acting on paired donors, with incorporation or reduction of molecular oxygen;GO:0020037 MF: heme binding;GO:0055114 BP: oxidation-reduction process	QTL.2B.24_27	.	.
TraesCS2B02G049900	2B	24817600	24820088	tr|Q84YE6|Q84YE6_SORBI	Cytochrome P450-like protein	GO:0004497 MF: monooxygenase activity;GO:0005506 MF: iron ion binding;GO:0016705 MF: oxidoreductase activity, acting on paired donors, with incorporation or reduction of molecular oxygen;GO:0020037 MF: heme binding;GO:0055114 BP: oxidation-reduction process	QTL.2B.24_27	.	.
TraesCS2B02G050000	2B	24852525	24853772	tr|A0A1D5U8F8|A0A1D5U8F8_WHEAT	Dirigent protein		QTL.2B.24_27	.	.
TraesCS2B02G050100	2B	24860418	24861617	tr|A0A1D5U8F9|A0A1D5U8F9_WHEAT	Dirigent protein		QTL.2B.24_27	.	.
TraesCS2B02G050200	2B	24868614	24869811	tr|A0A1D5U8G0|A0A1D5U8G0_WHEAT	Dirigent protein		QTL.2B.24_27	.	.
TraesCS2B02G050300	2B	24909214	24910509	tr|G7JS72|G7JS72_MEDTR	Stress responsive A/B barrel domain protein		QTL.2B.24_27	.	.
TraesCS2B02G050400	2B	24912678	24913649	tr|G7JS72|G7JS72_MEDTR	Stress responsive A/B barrel domain protein		QTL.2B.24_27	.	.
TraesCS2B02G050500	2B	24914978	24920271	AT5G45050.1	Disease resistance protein (TIR-NBS-LRR class)		QTL.2B.24_27	.	.
TraesCS2B02G050600	2B	24921342	24923029	AT1G62780.1	dimethylallyl, adenosine tRNA methylthiotransferase		QTL.2B.24_27	.	.
TraesCS2B02G050700	2B	24929361	24937450	tr|R7W690|R7W690_AEGTA	Subtilisin-like protease	GO:0004252 MF: serine-type endopeptidase activity;GO:0006508 BP: proteolysis	QTL.2B.24_27	.	.
TraesCS2B02G050800	2B	24949285	24953981	tr|M7Z0I8|M7Z0I8_TRIUA	Subtilisin-like protease	GO:0004252 MF: serine-type endopeptidase activity;GO:0006508 BP: proteolysis	QTL.2B.24_27	.	.
TraesCS2B02G050900	2B	24987456	24988692	tr|A0A061F1P3|A0A061F1P3_THECC	2-oxoglutarate (2OG) and Fe(II)-dependent oxygenase superfamily protein, putative	GO:0016491 MF: oxidoreductase activity;GO:0055114 BP: oxidation-reduction process	QTL.2B.24_27	.	.
TraesCS2B02G051000	2B	25017966	25027451	tr|M7ZS52|M7ZS52_TRIUA	Cullin-associated NEDD8-dissociated protein 1	GO:0005488 MF: binding	QTL.2B.24_27	.	.
TraesCS2B02G051100	2B	25069046	25070257	tr|A0A061EMA7|A0A061EMA7_THECC	2-oxoglutarate (2OG) and Fe(II)-dependent oxygenase superfamily protein, putative	GO:0016491 MF: oxidoreductase activity;GO:0055114 BP: oxidation-reduction process	QTL.2B.24_27	.	.
TraesCS2B02G051200	2B	25071378	25071701	tr|A0A0B2RX92|A0A0B2RX92_GLYSO	MLO-like protein		QTL.2B.24_27	.	.
TraesCS2B02G051300	2B	25072123	25073382	tr|G7ZZ33|G7ZZ33_MEDTR	3-oxo-5-alpha-steroid 4-dehydrogenase	GO:0005737 CC: cytoplasm;GO:0006629 BP: lipid metabolic process;GO:0016021 CC: integral component of membrane;GO:0016627 MF: oxidoreductase activity, acting on the CH-CH group of donors	QTL.2B.24_27	.	.
TraesCS2B02G051400	2B	25185874	25186522	sp|Q9C9B2|ARP4A_ARATH	Actin-related protein 4A		QTL.2B.24_27	.	.
TraesCS2B02G051500	2B	25235530	25239318	sp|P93194|RPK1_IPONI	Receptor-like protein kinase	GO:0004672 MF: protein kinase activity;GO:0005524 MF: ATP binding;GO:0006468 BP: protein phosphorylation	QTL.2B.24_27	.	.
TraesCS2B02G051600	2B	25246679	25251560	tr|B6SKX7|B6SKX7_MAIZE	Beta-glucosidase	GO:0004553 MF: hydrolase activity, hydrolyzing O-glycosyl compounds;GO:0005975 BP: carbohydrate metabolic process	QTL.2B.24_27	.	.
TraesCS2B02G051700	2B	25257102	25259849	AT5G60580.3	RING/U-box superfamily protein	GO:0008270 MF: zinc ion binding	QTL.2B.24_27	.	.
TraesCS2B02G051800	2B	25278504	25285732	tr|A0A0K9PII9|A0A0K9PII9_ZOSMR	23S rRNA (Uracil-5-)-methyltransferase	GO:0003676 MF: nucleic acid binding;GO:0006396 BP: RNA processing;GO:0008173 MF: RNA methyltransferase activity;GO:0046872 MF: metal ion binding	QTL.2B.24_27	.	.
TraesCS2B02G051900	2B	25286504	25293825	tr|Q69TB9|Q69TB9_ORYSJ	Ankyrin repeat family protein-like	GO:0005515 MF: protein binding	QTL.2B.24_27	.	.
TraesCS2B02G052000	2B	25338962	25340204	tr|G7LIE6|G7LIE6_MEDTR	Myb/SANT-like DNA-binding domain protein		QTL.2B.24_27	.	.
TraesCS2B02G052100	2B	25348527	25352027	tr|A0A0E0R9H8|A0A0E0R9H8_ORYRU	Glutamyl-tRNA(Gln) amidotransferase subunit B, chloroplastic/mitochondrial		QTL.2B.24_27	.	.
TraesCS2B02G052200	2B	25442449	25445771	AT5G45540.1	transmembrane protein, putative (DUF594)		QTL.2B.24_27	.	.
TraesCS2B02G052300	2B	25594838	25601608	tr|A0A087HP23|A0A087HP23_ARAAL	Histone acetyltransferase	GO:0003712 MF: transcription cofactor activity;GO:0004402 MF: histone acetyltransferase activity;GO:0005515 MF: protein binding;GO:0005634 CC: nucleus;GO:0006355 BP: regulation of transcription, DNA-templated;GO:0008270 MF: zinc ion binding;GO:0016573 BP: histone acetylation	QTL.2B.24_27	.	.
TraesCS2B02G052400	2B	25625628	25634336	tr|W0NT67|W0NT67_MAIZE	NBS-LRR disease resistance protein	GO:0043531 MF: ADP binding	QTL.2B.24_27	.	.
TraesCS2B02G052500	2B	25672494	25688998	tr|C6ZRU2|C6ZRU2_SOYBN	Protein kinase	GO:0004672 MF: protein kinase activity;GO:0005524 MF: ATP binding;GO:0006468 BP: protein phosphorylation	QTL.2B.24_27	.	.
TraesCS2B02G052600	2B	25736237	25739549	tr|J3LUR8|J3LUR8_ORYBR	Glycosyltransferase		QTL.2B.24_27	.	.
TraesCS2B02G052700	2B	25842785	25844331	AT5G07610.1	F-box family protein	GO:0005515 MF: protein binding	QTL.2B.24_27	.	.
TraesCS2B02G052800	2B	25848235	25848689	tr|B9GEY2|B9GEY2_POPTR	Basic blue copper family protein	GO:0009055 MF: electron carrier activity	QTL.2B.24_27	.	.
TraesCS2B02G052900	2B	25861900	25862447	tr|A0A0J8B8I8|A0A0J8B8I8_BETVU	DNA topoisomerase		QTL.2B.24_27	.	.
TraesCS2B02G053000	2B	26098936	26101724	tr|B4FAA8|B4FAA8_MAIZE	Transmembrane protein 115	GO:0004252 MF: serine-type endopeptidase activity;GO:0006890 BP: retrograde vesicle-mediated transport, Golgi to ER;GO:0016021 CC: integral component of membrane	QTL.2B.24_27	.	TraesCS2B02G053000
TraesCS2B02G053100	2B	26103742	26106283	tr|W5BJX9|W5BJX9_WHEAT	Eukaryotic translation initiation factor 3 subunit M	GO:0003743 MF: translation initiation factor activity;GO:0005515 MF: protein binding;GO:0005737 CC: cytoplasm;GO:0005852 CC: eukaryotic translation initiation factor 3 complex	QTL.2B.24_27	.	.
TraesCS2B02G053200	2B	26135642	26136547	tr|Q71HN4|Q71HN4_FICPW	Acidic chitinase	GO:0005975 BP: carbohydrate metabolic process	QTL.2B.24_27	.	.
TraesCS2B02G053300	2B	26175426	26177487	tr|B9SGH1|B9SGH1_RICCO	Kinase, putative	GO:0004672 MF: protein kinase activity;GO:0005524 MF: ATP binding;GO:0006468 BP: protein phosphorylation	QTL.2B.24_27	.	.
TraesCS2B02G053400	2B	26186835	26187872	tr|A0A061E0T1|A0A061E0T1_THECC	Alpha/beta-Hydrolases superfamily protein, putative	GO:0008152 BP: metabolic process;GO:0016787 MF: hydrolase activity	QTL.2B.24_27	.	.
TraesCS2B02G053500	2B	26291107	26293065	tr|A0A061EQW9|A0A061EQW9_THECC	Receptor lectin kinase	GO:0004672 MF: protein kinase activity;GO:0005524 MF: ATP binding;GO:0006468 BP: protein phosphorylation;GO:0030246 MF: carbohydrate binding	QTL.2B.24_27	.	.
TraesCS2B02G053600	2B	26297279	26301718	tr|A0A0B0MAR8|A0A0B0MAR8_GOSAR	Acetyltransferase component of pyruvate dehydrogenase complex	GO:0004149 MF: dihydrolipoyllysine-residue succinyltransferase activity;GO:0006099 BP: tricarboxylic acid cycle;GO:0008152 BP: metabolic process;GO:0016746 MF: transferase activity, transferring acyl groups;GO:0045252 CC: oxoglutarate dehydrogenase complex	QTL.2B.24_27	.	.
TraesCS2B02G053700	2B	26309887	26318020	tr|R7WAF9|R7WAF9_AEGTA	Glutamyl-tRNA(Gln) amidotransferase subunit A		QTL.2B.24_27	.	.
TraesCS2B02G053800	2B	26322052	26337175	tr|R7WES0|R7WES0_AEGTA	Glutamyl-tRNA(Gln) amidotransferase subunit A		QTL.2B.24_27	.	.
TraesCS2B02G053900	2B	26348871	26349485	tr|G7JJR7|G7JJR7_MEDTR	Ethylene-responsive transcription factor	GO:0003677 MF: DNA binding;GO:0003700 MF: transcription factor activity, sequence-specific DNA binding;GO:0006355 BP: regulation of transcription, DNA-templated	QTL.2B.24_27	.	.
TraesCS2B02G054000	2B	26354276	26355058	tr|G7JJR7|G7JJR7_MEDTR	Ethylene-responsive transcription factor	GO:0003677 MF: DNA binding;GO:0003700 MF: transcription factor activity, sequence-specific DNA binding;GO:0006355 BP: regulation of transcription, DNA-templated	QTL.2B.24_27	.	.
TraesCS2B02G054100	2B	26449236	26449835	tr|G7JJR7|G7JJR7_MEDTR	Ethylene-responsive transcription factor	GO:0003677 MF: DNA binding;GO:0003700 MF: transcription factor activity, sequence-specific DNA binding;GO:0006355 BP: regulation of transcription, DNA-templated	QTL.2B.24_27	.	.
TraesCS2B02G054200	2B	26491367	26495459	tr|Q5ZA84|Q5ZA84_ORYSJ	Embryogenesis transmembrane protein-like		QTL.2B.24_27	.	.
TraesCS2B02G054300	2B	26508986	26510590	tr|Q5ZA71|Q5ZA71_ORYSJ	Embryogenesis transmembrane protein-like		QTL.2B.24_27	.	.
TraesCS2B02G054400	2B	26563715	26567897	tr|A0A199VII3|A0A199VII3_ANACO	Mitochondrial inner membrane protease subunit 1		QTL.2B.24_27	.	.
TraesCS2B02G054500	2B	26569697	26574008	tr|B6SVB5|B6SVB5_MAIZE	Protein kinase	GO:0004672 MF: protein kinase activity;GO:0005524 MF: ATP binding;GO:0006468 BP: protein phosphorylation;GO:0030246 MF: carbohydrate binding	QTL.2B.24_27	.	.
TraesCS2B02G054600	2B	26574108	26578756	tr|K7TS46|K7TS46_MAIZE	Phosphoglycerate mutase-like protein		QTL.2B.24_27	.	.
TraesCS2B02G054700	2B	26581276	26586741	tr|B6T6Q2|B6T6Q2_MAIZE	Phosphoglycerate mutase-like protein		QTL.2B.24_27	.	.
TraesCS2B02G054800	2B	26706939	26711005	tr|B6SU17|B6SU17_MAIZE	Phosphoglycerate mutase-like protein		QTL.2B.24_27	.	.
TraesCS2B02G054900	2B	26751379	26755425	tr|A0A1B0Z597|A0A1B0Z597_ORYSA	Disease resistance protein	GO:0043531 MF: ADP binding	QTL.2B.24_27	.	.
TraesCS2B02G055000	2B	26848946	26857277	tr|Q9LG50|Q9LG50_ORYSJ	NBS-LRR disease resistance protein-like	GO:0043531 MF: ADP binding	QTL.2B.24_27	.	.
TraesCS2B02G055100	2B	26904993	26907444	tr|M7ZUQ4|M7ZUQ4_TRIUA	Anthocyanidin reductase		QTL.2B.24_27	.	.
TraesCS2B02G055200	2B	26941873	26955352	tr|Q9LG50|Q9LG50_ORYSJ	NBS-LRR disease resistance protein-like	GO:0043531 MF: ADP binding	QTL.2B.24_27	.	.
TraesCS2B02G055300	2B	26986958	26993072	tr|Q9LG50|Q9LG50_ORYSJ	NBS-LRR disease resistance protein-like	GO:0043531 MF: ADP binding	QTL.2B.24_27	.	.
TraesCS2B02G055400	2B	27010387	27011558	tr|A0A1B1X422|A0A1B1X422_9LILI	HXXXD-type acyl-transferase family protein	GO:0016747 MF: transferase activity, transferring acyl groups other than amino-acyl groups	QTL.2B.24_27	.	.
TraesCS2B02G055500	2B	27017450	27018033	tr|M8B033|M8B033_AEGTA	Dirigent protein		QTL.2B.24_27	.	.
TraesCS2B02G055600	2B	27029984	27031187	tr|M8B033|M8B033_AEGTA	Dirigent protein		QTL.2B.24_27	.	.
TraesCS2B02G055700	2B	27086113	27089102	tr|W5B0V2|W5B0V2_WHEAT	Bidirectional sugar transporter SWEET	GO:0016021 CC: integral component of membrane	QTL.2B.24_27	.	TraesCS2B02G055700
TraesCS2B02G187700	2B	163231279	163232388	AT5G63930.1	Leucine-rich repeat protein kinase family protein		QTL.2B.163_167	.	.
TraesCS2B02G187800	2B	163231487	163232095	AT1G74150.3	Galactose oxidase/kelch repeat superfamily protein		QTL.2B.163_167	.	.
TraesCS2B02G187900	2B	163402950	163403402	AT5G45520.2	Leucine-rich repeat (LRR) family protein		QTL.2B.163_167	.	.
TraesCS2B02G188000	2B	163404652	163414644	tr|A0A1D5UDS9|A0A1D5UDS9_WHEAT	Glycosyltransferase	GO:0008152 BP: metabolic process;GO:0016758 MF: transferase activity, transferring hexosyl groups	QTL.2B.163_167	.	.
TraesCS2B02G188100	2B	163417518	163418156	AT5G65030.1	nitric oxide synthase-interacting protein		QTL.2B.163_167	.	.
TraesCS2B02G188200	2B	163712747	163715551	tr|A0A1J3II18|A0A1J3II18_NOCCA	Alpha-ketoglutarate-dependent dioxygenase alkB-like protein 2		QTL.2B.163_167	.	.
TraesCS2B02G188300	2B	163741793	163743097	tr|M8AZN8|M8AZN8_AEGTA	Aspartic proteinase nepenthesin-1		QTL.2B.163_167	.	.
TraesCS2B02G188400	2B	163977255	163978565	tr|M8AZN8|M8AZN8_AEGTA	Aspartic proteinase nepenthesin-1		QTL.2B.163_167	.	.
TraesCS2B02G188500	2B	164082799	164085665	tr|W5BPZ4|W5BPZ4_WHEAT	Transcription elongation factor SPT4 homolog	GO:0005634 CC: nucleus;GO:0006355 BP: regulation of transcription, DNA-templated;GO:0008270 MF: zinc ion binding;GO:0032786 BP: positive regulation of DNA-templated transcription, elongation	QTL.2B.163_167	.	.
TraesCS2B02G188600	2B	164088726	164091514	tr|B9SZR9|B9SZR9_RICCO	Serine/arginine rich splicing factor, putative	GO:0003676 MF: nucleic acid binding	QTL.2B.163_167	.	.
TraesCS2B02G188700	2B	164107712	164109492	sp|Q9X5X3|ATCU_SINMW	Copper-transporting P-type ATPase	GO:0030001 BP: metal ion transport;GO:0046872 MF: metal ion binding	QTL.2B.163_167	.	TraesCS2B02G188700
TraesCS2B02G188800	2B	164419281	164427140	tr|Q8S389|Q8S389_BRANA	Calmodulin-binding transcription activator	GO:0003677 MF: DNA binding;GO:0005515 MF: protein binding;GO:0005634 CC: nucleus	QTL.2B.163_167	.	.
TraesCS2B02G188900	2B	164628813	164631575	tr|A0A199UHV3|A0A199UHV3_ANACO	Multifunctional methyltransferase subunit TRM112-like protein		QTL.2B.163_167	.	.
TraesCS2B02G189000	2B	164638702	164642366	tr|R9S9K8|R9S9K8_LEAAL	Signal peptidase subunit-12	GO:0005787 CC: signal peptidase complex;GO:0006465 BP: signal peptide processing;GO:0008233 MF: peptidase activity;GO:0016021 CC: integral component of membrane	QTL.2B.163_167	.	.
TraesCS2B02G189100	2B	164893446	164897232	tr|G7INW6|G7INW6_MEDTR	Alpha/beta-hydrolase superfamily protein	GO:0003824 MF: catalytic activity	QTL.2B.163_167	.	.
TraesCS2B02G189200	2B	164904337	164906734	tr|B9R9U2|B9R9U2_RICCO	Pentatricopeptide repeat-containing protein, putative		QTL.2B.163_167	.	.
TraesCS2B02G189300	2B	164936804	164939999	tr|I1GSB3|I1GSB3_BRADI	Phospho-2-dehydro-3-deoxyheptonate aldolase	GO:0003824 MF: catalytic activity;GO:0003849 MF: 3-deoxy-7-phosphoheptulonate synthase activity;GO:0009073 BP: aromatic amino acid family biosynthetic process	QTL.2B.163_167	.	.
TraesCS2B02G189400	2B	165067641	165067991	tr|B9MVJ6|B9MVJ6_POPTR	Serpin family protein		QTL.2B.163_167	.	.
TraesCS2B02G189500	2B	165111094	165113123	tr|F2EFR1|F2EFR1_HORVV	40S ribosomal protein S6	GO:0003735 MF: structural constituent of ribosome;GO:0005622 CC: intracellular;GO:0005840 CC: ribosome;GO:0006412 BP: translation	QTL.2B.163_167	.	.
TraesCS2B02G189600	2B	165115608	165119793	tr|B9N888|B9N888_POPTR	Kinase family protein	GO:0004672 MF: protein kinase activity;GO:0005524 MF: ATP binding;GO:0006468 BP: protein phosphorylation	QTL.2B.163_167	.	.
TraesCS2B02G189700	2B	165244246	165246281	tr|B9R8J1|B9R8J1_RICCO	Alcohol dehydrogenase, putative	GO:0008270 MF: zinc ion binding;GO:0016491 MF: oxidoreductase activity;GO:0055114 BP: oxidation-reduction process	QTL.2B.163_167	.	.
TraesCS2B02G189800	2B	165250465	165253060	tr|B9R8J1|B9R8J1_RICCO	Alcohol dehydrogenase, putative	GO:0008270 MF: zinc ion binding;GO:0016491 MF: oxidoreductase activity;GO:0055114 BP: oxidation-reduction process	QTL.2B.163_167	.	.
TraesCS2B02G189900	2B	165273299	165275975	tr|M8CQP1|M8CQP1_AEGTA	Cytochrome c oxidase subunit 6B	GO:0004129 MF: cytochrome-c oxidase activity;GO:0005739 CC: mitochondrion	QTL.2B.163_167	.	.
TraesCS2B02G190000	2B	165277697	165278302	tr|M8AWH6|M8AWH6_AEGTA	Anthocyanin 3'-O-beta-glucosyltransferase		QTL.2B.163_167	.	.
TraesCS2B02G190100	2B	165503041	165512693	tr|B9S9D0|B9S9D0_RICCO	ATP-dependent RNA helicase, putative	GO:0003676 MF: nucleic acid binding;GO:0003723 MF: RNA binding;GO:0004386 MF: helicase activity;GO:0005515 MF: protein binding;GO:0005524 MF: ATP binding;GO:0008026 MF: ATP-dependent helicase activity;GO:0008270 MF: zinc ion binding	QTL.2B.163_167	.	.
TraesCS2B02G190200	2B	165522452	165523693	tr|A0A0B2NSG3|A0A0B2NSG3_GLYSO	TNF receptor-associated factor family protein	GO:0005515 MF: protein binding;GO:0008270 MF: zinc ion binding	QTL.2B.163_167	.	.
TraesCS2B02G190300	2B	165927602	165928377	tr|Q547G9|Q547G9_CAPAN	Defensin	GO:0006952 BP: defense response	QTL.2B.163_167	.	.
TraesCS2B02G190400	2B	166040473	166041862	tr|A0A1E5W7T3|A0A1E5W7T3_9POAL	GEM-like protein 1		QTL.2B.163_167	.	.
TraesCS2B02G190500	2B	166045455	166048692	tr|A0A1E5W7D0|A0A1E5W7D0_9POAL	Pentatricopeptide repeat-containing protein		QTL.2B.163_167	.	.
TraesCS2B02G190600	2B	166210292	166210543	tr|A0A077RQZ4|A0A077RQZ4_WHEAT	Cytochrome b559 subunit alpha	GO:0009523 CC: photosystem II;GO:0009539 CC: photosystem II reaction center;GO:0009767 BP: photosynthetic electron transport chain;GO:0015979 BP: photosynthesis;GO:0016021 CC: integral component of membrane;GO:0019684 BP: photosynthesis, light reaction;GO:0020037 MF: heme binding;GO:0046872 MF: metal ion binding	QTL.2B.163_167	.	TraesCS2B02G190600
TraesCS2B02G190700	2B	166291103	166292832	AT5G06150.1	Cyclin family protein	GO:0005634 CC: nucleus	QTL.2B.163_167	.	.
TraesCS2B02G190800	2B	166406777	166406887	sp|B4P417|OST4_DROYA	Dolichyl-diphosphooligosaccharide--protein glycosyltransferase subunit 4		QTL.2B.163_167	.	.
TraesCS2B02G190900	2B	166429308	166464390	sp|P93194|RPK1_IPONI	Receptor-like protein kinase	GO:0005509 MF: calcium ion binding;GO:0005515 MF: protein binding;GO:0030247 MF: polysaccharide binding	QTL.2B.163_167	.	.
TraesCS2B02G191000	2B	166466358	166466468	sp|B4P417|OST4_DROYA	Dolichyl-diphosphooligosaccharide--protein glycosyltransferase subunit 4		QTL.2B.163_167	.	.
TraesCS2B02G191100	2B	166468675	166471537	tr|B9R9D6|B9R9D6_RICCO	ADP-ribosylation factor, putative	GO:0005525 MF: GTP binding;GO:0005622 CC: intracellular;GO:0007264 BP: small GTPase mediated signal transduction	QTL.2B.163_167	.	.
TraesCS2B02G191200	2B	166472490	166476532	tr|A0A0B0MUY3|A0A0B0MUY3_GOSAR	AP-4 complex subunit mu	GO:0006810 BP: transport;GO:0006886 BP: intracellular protein transport;GO:0016192 BP: vesicle-mediated transport;GO:0030131 CC: clathrin adaptor complex	QTL.2B.163_167	.	TraesCS2B02G191200
TraesCS2B02G191300	2B	166610880	166612414	tr|A0A199VGB5|A0A199VGB5_ANACO	Chaperone protein DnaJ		QTL.2B.163_167	.	.
TraesCS2B02G191500	2B	166749395	166755925	tr|A0A199VXY3|A0A199VXY3_ANACO	Purple acid phosphatase	GO:0016787 MF: hydrolase activity	QTL.2B.163_167	.	.
TraesCS2B02G191600	2B	166809633	166810439	tr|A0A1D1Y8P6|A0A1D1Y8P6_9ARAE	Protein WEAK CHLOROPLAST MOVEMENT UNDER BLUE LIGHT 1		QTL.2B.163_167	.	.
TraesCS2B02G191700	2B	166813270	166814418	tr|A0A072UY96|A0A072UY96_MEDTR	Fasciclin-like arabinogalactan protein		QTL.2B.163_167	.	.
TraesCS2B02G191800	2B	167081565	167086338	AT5G21222.4	protein kinase family protein	GO:0004672 MF: protein kinase activity;GO:0005524 MF: ATP binding;GO:0006468 BP: protein phosphorylation	QTL.2B.163_167	.	.
TraesCS2B02G301700	2B	424682498	424683379	tr|G7JXJ8|G7JXJ8_MEDTR	Myb/SANT-like DNA-binding domain protein		QTL.2B.425	.	.
TraesCS2B02G301800	2B	425349133	425353448	tr|A0A0K9NNE9|A0A0K9NNE9_ZOSMR	Yellow stripe-like transporter 12	GO:0055085 BP: transmembrane transport	QTL.2B.425	.	TraesCS2B02G301800
TraesCS2B02G301900	2B	425353232	425353423	AT5G25150.2	TBP-associated factor 5		QTL.2B.425	.	.
TraesCS2B02G302000	2B	425354199	425360724	tr|A0A0K9NNE9|A0A0K9NNE9_ZOSMR	Yellow stripe-like transporter 12	GO:0055085 BP: transmembrane transport	QTL.2B.425	.	TraesCS2B02G302000
TraesCS2B02G302100	2B	425437224	425438941	tr|M7Z465|M7Z465_TRIUA	Dehydrogenase/reductase SDR family protein 7-like protein	GO:0016491 MF: oxidoreductase activity	QTL.2B.425	.	.
TraesCS2B02G302200	2B	425439572	425440732	tr|D7MQA1|D7MQA1_ARALL	Short-chain dehydrogenase/reductase family protein	GO:0016491 MF: oxidoreductase activity	QTL.2B.425	.	.
TraesCS2B02G302300	2B	425445054	425449929	tr|A0A1E5VPI5|A0A1E5VPI5_9POAL	RecQ-mediated genome instability protein 1		QTL.2B.425	.	.
TraesCS2B02G302400	2B	425794958	425796757	sp|Q65SZ8|GLND_MANSM	Bifunctional uridylyltransferase/uridylyl-removing enzyme	GO:0008152 BP: metabolic process;GO:0016597 MF: amino acid binding	QTL.2B.425	.	.
TraesCS2B02G302500	2B	426146422	426148594	AT5G17510.2	mediator of RNA polymerase II transcription subunit-like protein		QTL.2B.425	.	.
TraesCS2B02G332700	2B	476043471	476044614	AT1G49730.1	Protein kinase superfamily protein		QTL.2B.477	.	.
TraesCS2B02G332800	2B	476395092	476400870	tr|A0A0K9PQR0|A0A0K9PQR0_ZOSMR	Major facilitator superfamily transporter	GO:0016021 CC: integral component of membrane;GO:0055085 BP: transmembrane transport	QTL.2B.477	.	TraesCS2B02G332800
TraesCS2B02G332900	2B	476405786	476408336	tr|F4JGB4|F4JGB4_ARATH	Signal peptidase subunit-25	GO:0005787 CC: signal peptidase complex;GO:0006465 BP: signal peptide processing;GO:0008233 MF: peptidase activity;GO:0016021 CC: integral component of membrane	QTL.2B.477	.	.
TraesCS2B02G333000	2B	476410923	476416251	tr|U5FFX8|U5FFX8_POPTR	OBP3-RESPONSIVE GENE 4 family protein		QTL.2B.477	.	.
TraesCS2B02G333100	2B	476455463	476457109	tr|A0A1E5VUE9|A0A1E5VUE9_9POAL	Pentatricopeptide repeat-containing protein	GO:0005515 MF: protein binding	QTL.2B.477	.	.
TraesCS2B02G333200	2B	476458935	476461224	tr|G7IGE6|G7IGE6_MEDTR	LURP-one-like protein		QTL.2B.477	.	.
TraesCS2B02G333300	2B	476557425	476560944	tr|W5BCI3|W5BCI3_WHEAT	Peptidylprolyl isomerase		QTL.2B.477	.	.
TraesCS2B02G333400	2B	476561630	476563423	tr|A0A059PZ87|A0A059PZ87_9POAL	Pentatricopeptide repeat-containing protein	GO:0005515 MF: protein binding	QTL.2B.477	.	.
TraesCS2B02G333500	2B	476718280	476723403	tr|Q10T00|Q10T00_ORYSJ	PAIR1 protein, putative, expressed		QTL.2B.477	.	.
TraesCS2B02G333600	2B	477328294	477332081	tr|F2D9T9|F2D9T9_HORVV	Lipoxygenase	GO:0005515 MF: protein binding;GO:0016491 MF: oxidoreductase activity;GO:0016702 MF: oxidoreductase activity, acting on single donors with incorporation of molecular oxygen, incorporation of two atoms of oxygen;GO:0046872 MF: metal ion binding;GO:0055114 BP: oxidation-reduction process	QTL.2B.477	.	.
TraesCS2B02G333700	2B	477527614	477529899	tr|M8BNA3|M8BNA3_AEGTA	Glutamate decarboxylase	GO:0003824 MF: catalytic activity;GO:0004351 MF: glutamate decarboxylase activity;GO:0006536 BP: glutamate metabolic process;GO:0016831 MF: carboxy-lyase activity;GO:0019752 BP: carboxylic acid metabolic process;GO:0030170 MF: pyridoxal phosphate binding	QTL.2B.477	.	.
TraesCS2B02G333800	2B	477564893	477567584	tr|Q6TY49|Q6TY49_HYDMC	Reductase 1	GO:0016491 MF: oxidoreductase activity;GO:0055114 BP: oxidation-reduction process	QTL.2B.477	.	.
TraesCS2B02G333900	2B	477568473	477569762	tr|Q6TY49|Q6TY49_HYDMC	Reductase 1	GO:0016491 MF: oxidoreductase activity;GO:0055114 BP: oxidation-reduction process	QTL.2B.477	.	.
TraesCS2B02G334000	2B	477573303	477575641	tr|I1IY84|I1IY84_BRADI	Glutamate decarboxylase	GO:0003824 MF: catalytic activity;GO:0004351 MF: glutamate decarboxylase activity;GO:0006536 BP: glutamate metabolic process;GO:0016831 MF: carboxy-lyase activity;GO:0019752 BP: carboxylic acid metabolic process;GO:0030170 MF: pyridoxal phosphate binding	QTL.2B.477	.	.
TraesCS2B02G334100	2B	477595344	477595967	AT4G04025.1	transcription repressor		QTL.2B.477	.	.
TraesCS2B02G334200	2B	477605316	477607066	AT3G20300.1	extracellular ligand-gated ion channel protein (DUF3537)		QTL.2B.477	.	.
TraesCS2B02G334300	2B	477607627	477608586	tr|G7J3N5|G7J3N5_MEDTR	DUF1644 family protein		QTL.2B.477	.	.
TraesCS2B02G398500	2B	566008804	566009846	tr|G7J059|G7J059_MEDTR	Glucuronoxylan 4-O-methyltransferase	GO:0045492 BP: xylan biosynthetic process	QTL.2B.566_568	.	.
TraesCS2B02G398600	2B	566382321	566382776	tr|G7L3U4|G7L3U4_MEDTR	SAUR-like auxin-responsive family protein	GO:0009733 BP: response to auxin	QTL.2B.566_568	.	.
TraesCS2B02G398700	2B	566389942	566392507	tr|B5RHV5|B5RHV5_MUSBA	Protein kinase family protein	GO:0004672 MF: protein kinase activity;GO:0005509 MF: calcium ion binding;GO:0005515 MF: protein binding;GO:0005524 MF: ATP binding;GO:0006468 BP: protein phosphorylation;GO:0030247 MF: polysaccharide binding	QTL.2B.566_568	.	.
TraesCS2B02G398800	2B	566400900	566403443	tr|B5RHV5|B5RHV5_MUSBA	Protein kinase family protein	GO:0004672 MF: protein kinase activity;GO:0005509 MF: calcium ion binding;GO:0005515 MF: protein binding;GO:0005524 MF: ATP binding;GO:0006468 BP: protein phosphorylation;GO:0030247 MF: polysaccharide binding	QTL.2B.566_568	.	.
TraesCS2B02G398900	2B	566452850	566454283	tr|B9GW56|B9GW56_POPTR	Kinase family protein	GO:0004672 MF: protein kinase activity;GO:0005524 MF: ATP binding;GO:0006468 BP: protein phosphorylation	QTL.2B.566_568	.	.
TraesCS2B02G399000	2B	566618533	566623971	tr|A0A1D5TSR8|A0A1D5TSR8_WHEAT	Hexosyltransferase	GO:0016757 MF: transferase activity, transferring glycosyl groups	QTL.2B.566_568	.	.
TraesCS2B02G399100	2B	566624301	566627816	tr|A0A1E5V543|A0A1E5V543_9POAL	Protein root UVB sensitive 2, chloroplastic		QTL.2B.566_568	.	.
TraesCS2B02G399200	2B	567034691	567036181	tr|G9DRA6|G9DRA6_WHEAT	MYB-related protein	GO:0003677 MF: DNA binding	QTL.2B.566_568	.	.
TraesCS2B02G399300	2B	567068570	567072476	tr|A0A0K9P0B7|A0A0K9P0B7_ZOSMR	Histone-lysine N-methyltransferase	GO:0005515 MF: protein binding;GO:0005634 CC: nucleus;GO:0008270 MF: zinc ion binding;GO:0018024 MF: histone-lysine N-methyltransferase activity;GO:0034968 BP: histone lysine methylation	QTL.2B.566_568	.	.
TraesCS2B02G399400	2B	567576506	567576864	tr|B6U2X6|B6U2X6_MAIZE	Mitochondrial import receptor subunit TOM22	GO:0005741 CC: mitochondrial outer membrane;GO:0006886 BP: intracellular protein transport	QTL.2B.566_568	.	TraesCS2B02G399400
TraesCS2B02G399500	2B	567578048	567578320	tr|B6U2X6|B6U2X6_MAIZE	Mitochondrial import receptor subunit TOM22	GO:0005741 CC: mitochondrial outer membrane;GO:0006886 BP: intracellular protein transport	QTL.2B.566_568	.	TraesCS2B02G399500
TraesCS2B02G399600	2B	567584392	567586201	tr|A0A1J6I948|A0A1J6I948_NICAT	Protodermal factor 1		QTL.2B.566_568	.	.
TraesCS2B02G399700	2B	568030274	568032240	tr|A0A061DNM9|A0A061DNM9_THECC	NAC domain protein,	GO:0003677 MF: DNA binding;GO:0006355 BP: regulation of transcription, DNA-templated	QTL.2B.566_568	.	.
TraesCS2B02G399800	2B	568275037	568275642	AT1G07090.1	LIGHT-DEPENDENT SHORT HYPOCOTYLS-like protein (DUF640)		QTL.2B.566_568	.	.
TraesCS2B02G400000	2B	568467104	568469090	tr|M7ZWT7|M7ZWT7_TRIUA	L-allo-threonine aldolase	GO:0003824 MF: catalytic activity;GO:0006520 BP: cellular amino acid metabolic process;GO:0016829 MF: lyase activity	QTL.2B.566_568	.	.
TraesCS2B02G400100	2B	568575500	568577050	AT2G34300.3	S-adenosyl-L-methionine-dependent methyltransferases superfamily protein		QTL.2B.566_568	.	.
TraesCS2B02G400200	2B	568634784	568635626	tr|A0A1D5U5A5|A0A1D5U5A5_WHEAT	CASP-like protein		QTL.2B.566_568	.	.
TraesCS2B02G583100	2B	770675378	770677168	tr|A0A096PA37|A0A096PA37_OSTTA	Tetratricopeptide repeat	GO:0005515 MF: protein binding	QTL.2B.771_772	.	.
TraesCS2B02G583200	2B	770677690	770679397	tr|M8B908|M8B908_AEGTA	Ubiquinone biosynthesis protein COQ4 homolog, mitochondrial	GO:0005743 CC: mitochondrial inner membrane;GO:0006744 BP: ubiquinone biosynthetic process	QTL.2B.771_772	.	.
TraesCS2B02G583300	2B	770679804	770687212	tr|M8AKD7|M8AKD7_TRIUA	Vacuolar protein sorting-associated protein 41-like protein	GO:0005515 MF: protein binding;GO:0006886 BP: intracellular protein transport;GO:0016192 BP: vesicle-mediated transport	QTL.2B.771_772	.	TraesCS2B02G583300
TraesCS2B02G583400	2B	770745824	770748306	sp|Q0BYD3|RL15_HYPNA	50S ribosomal protein L15	GO:0005515 MF: protein binding	QTL.2B.771_772	.	.
TraesCS2B02G583500	2B	770756417	770760519	tr|M8B6Q6|M8B6Q6_AEGTA	Pentatricopeptide repeat-containing protein	GO:0005515 MF: protein binding	QTL.2B.771_772	.	.
TraesCS2B02G583600	2B	770764939	770767720	tr|Q8S4W9|Q8S4W9_MAIZE	Pyruvate decarboxylase	GO:0000287 MF: magnesium ion binding;GO:0003824 MF: catalytic activity;GO:0030976 MF: thiamine pyrophosphate binding	QTL.2B.771_772	.	.
TraesCS2B02G583700	2B	771038840	771039943	tr|A0A061EBS6|A0A061EBS6_THECC	Arabinanase/levansucrase/invertase, putative		QTL.2B.771_772	.	.
TraesCS2B02G583800	2B	771043056	771044630	tr|K7U482|K7U482_MAIZE	MYB transcription factor	GO:0003677 MF: DNA binding	QTL.2B.771_772	.	.
TraesCS2B02G583900	2B	771045839	771048528	tr|B6TRQ0|B6TRQ0_MAIZE	F-box domain containing protein		QTL.2B.771_772	.	.
TraesCS2B02G584000	2B	771184999	771187695	tr|A0A1E5UQ59|A0A1E5UQ59_9POAL	Pentatricopeptide repeat-containing protein	GO:0005515 MF: protein binding	QTL.2B.771_772	.	.
TraesCS2B02G584100	2B	771194262	771200571	tr|A7VM22|A7VM22_MARPO	Receptor-like kinase	GO:0004672 MF: protein kinase activity;GO:0005524 MF: ATP binding;GO:0006468 BP: protein phosphorylation;GO:0030246 MF: carbohydrate binding	QTL.2B.771_772	.	.
TraesCS2B02G584200	2B	771230408	771234324	tr|A0A061SBT7|A0A061SBT7_9CHLO	ATP-dependent RNA helicase	GO:0003676 MF: nucleic acid binding;GO:0005524 MF: ATP binding	QTL.2B.771_772	.	.
TraesCS2B02G584300	2B	771281317	771285421	tr|B4FZ90|B4FZ90_MAIZE	F-box domain containing protein	GO:0005515 MF: protein binding	QTL.2B.771_772	.	.
TraesCS2B02G584400	2B	771413997	771414404	tr|A0A1E5WJV7|A0A1E5WJV7_9POAL	Chromatin structure-remodeling complex protein SYD		QTL.2B.771_772	.	.
TraesCS2B02G584500	2B	771417105	771420125	sp|A5VBQ3|METK_SPHWW	S-adenosylmethionine synthase		QTL.2B.771_772	.	.
TraesCS2B02G584600	2B	771487350	771489711	tr|B4G1N4|B4G1N4_MAIZE	CsAtPR5		QTL.2B.771_772	.	.
TraesCS2B02G584700	2B	771490712	771492205	sp|P75402|FPG_MYCPN	Formamidopyrimidine-DNA glycosylase		QTL.2B.771_772	.	.
TraesCS2B02G584800	2B	771820229	771823056	AT3G16210.1	F-box family protein	GO:0005515 MF: protein binding	QTL.2B.771_772	.	.
TraesCS2B02G584900	2B	771922957	771924305	AT3G16210.1	F-box family protein	GO:0005515 MF: protein binding	QTL.2B.771_772	.	.
TraesCS2B02G585000	2B	771967714	771968182	tr|A0A1E5WJV7|A0A1E5WJV7_9POAL	Chromatin structure-remodeling complex protein SYD		QTL.2B.771_772	.	.
TraesCS2B02G585100	2B	772023506	772027608	tr|W5BH20|W5BH20_WHEAT	Anamorsin homolog	GO:0005737 CC: cytoplasm;GO:0008152 BP: metabolic process;GO:0008168 MF: methyltransferase activity;GO:0016226 BP: iron-sulfur cluster assembly;GO:0051536 MF: iron-sulfur cluster binding	QTL.2B.771_772	.	.
TraesCS2B02G585200	2B	772049785	772052321	tr|A0A1D5U516|A0A1D5U516_WHEAT	S-acyltransferase		QTL.2B.771_772	.	.
TraesCS2B02G585300	2B	772115863	772121977	tr|E3UJZ2|E3UJZ2_MAIZE	Yellow stripe-like transporter 12	GO:0055085 BP: transmembrane transport	QTL.2B.771_772	.	TraesCS2B02G585300
TraesCS2B02G593900	2B	778779037	778787196	tr|A0A1B0Z592|A0A1B0Z592_ORYSA	Disease resistance protein	GO:0043531 MF: ADP binding	QTL.2B.779_780	.	.
TraesCS2B02G594000	2B	778832295	778833934	tr|B9RZ57|B9RZ57_RICCO	Sugar transporter, putative	GO:0005215 MF: transporter activity;GO:0016020 CC: membrane;GO:0016021 CC: integral component of membrane;GO:0022857 MF: transmembrane transporter activity;GO:0022891 MF: substrate-specific transmembrane transporter activity;GO:0055085 BP: transmembrane transport	QTL.2B.779_780	.	TraesCS2B02G594000
TraesCS2B02G594100	2B	778846506	778848511	tr|A0A072UNY3|A0A072UNY3_MEDTR	Receptor-like kinase	GO:0004672 MF: protein kinase activity;GO:0005524 MF: ATP binding;GO:0006468 BP: protein phosphorylation	QTL.2B.779_780	.	.
TraesCS2B02G594200	2B	778848990	778851310	tr|A0A1D5U582|A0A1D5U582_WHEAT	Clathrin light chain	GO:0005198 MF: structural molecule activity;GO:0006886 BP: intracellular protein transport;GO:0016192 BP: vesicle-mediated transport;GO:0030130 CC: clathrin coat of trans-Golgi network vesicle;GO:0030132 CC: clathrin coat of coated pit	QTL.2B.779_780	.	TraesCS2B02G594200
TraesCS2B02G594300	2B	779040576	779040923	tr|A0A059Q1J1|A0A059Q1J1_9POAL	Ralf-like protein		QTL.2B.779_780	.	.
TraesCS2B02G594400	2B	779070583	779080610	tr|M8A1Q5|M8A1Q5_TRIUA	Endoplasmic reticulum metallopeptidase 1		QTL.2B.779_780	.	.
TraesCS2B02G594500	2B	779101030	779102747	tr|W5BB97|W5BB97_WHEAT	E3 ubiquitin-protein ligase	GO:0005515 MF: protein binding;GO:0005634 CC: nucleus;GO:0006511 BP: ubiquitin-dependent protein catabolic process;GO:0007275 BP: multicellular organism development;GO:0008270 MF: zinc ion binding	QTL.2B.779_780	.	.
TraesCS2B02G594600	2B	779149373	779149759	tr|A0A1D1Z968|A0A1D1Z968_9ARAE	Beta-fructofuranosidase, insoluble isoenzyme 1		QTL.2B.779_780	.	.
TraesCS2B02G594700	2B	779179226	779183854	tr|G7KQY4|G7KQY4_MEDTR	Beta-fructofuranosidase, insoluble protein	GO:0004553 MF: hydrolase activity, hydrolyzing O-glycosyl compounds;GO:0005975 BP: carbohydrate metabolic process	QTL.2B.779_780	.	.
TraesCS2B02G594800	2B	779186685	779187270	AT1G54445.1	Protein of unknown function (PD694200)		QTL.2B.779_780	.	.
TraesCS2B02G594900	2B	779251351	779255798	tr|G7KQY4|G7KQY4_MEDTR	Beta-fructofuranosidase, insoluble protein	GO:0004553 MF: hydrolase activity, hydrolyzing O-glycosyl compounds;GO:0005975 BP: carbohydrate metabolic process	QTL.2B.779_780	.	.
TraesCS2B02G595000	2B	779260732	779262592	tr|G7KQY4|G7KQY4_MEDTR	Beta-fructofuranosidase, insoluble protein	GO:0004553 MF: hydrolase activity, hydrolyzing O-glycosyl compounds;GO:0005975 BP: carbohydrate metabolic process	QTL.2B.779_780	.	.
TraesCS2B02G595100	2B	779312877	779317144	tr|A0A1D6RKV6|A0A1D6RKV6_WHEAT	MLO-like protein	GO:0006952 BP: defense response;GO:0016021 CC: integral component of membrane	QTL.2B.779_780	.	.
TraesCS2B02G595200	2B	779339248	779344166	tr|G7ZZ93|G7ZZ93_MEDTR	DNA mismatch repair protein MutS2	GO:0004519 MF: endonuclease activity;GO:0005524 MF: ATP binding;GO:0006298 BP: mismatch repair;GO:0016887 MF: ATPase activity;GO:0030983 MF: mismatched DNA binding;GO:0045910 BP: negative regulation of DNA recombination	QTL.2B.779_780	.	.
TraesCS2B02G595300	2B	779344608	779347907	tr|M8A2T2|M8A2T2_TRIUA	Allantoinase	GO:0000256 BP: allantoin catabolic process;GO:0004038 MF: allantoinase activity;GO:0008270 MF: zinc ion binding;GO:0016787 MF: hydrolase activity;GO:0016810 MF: hydrolase activity, acting on carbon-nitrogen (but not peptide) bonds;GO:0050897 MF: cobalt ion binding	QTL.2B.779_780	.	.
TraesCS2B02G595400	2B	779353815	779356347	AT4G21720.1	defensin-like protein		QTL.2B.779_780	.	.
TraesCS2B02G595500	2B	779365108	779366745	AT5G45540.1	transmembrane protein, putative (DUF594)		QTL.2B.779_780	.	.
TraesCS2B02G595600	2B	779367896	779371426	tr|M7ZH46|M7ZH46_TRIUA	Bystin		QTL.2B.779_780	.	.
TraesCS2B02G595700	2B	779372411	779374004	tr|M8BAV4|M8BAV4_AEGTA	Flavin-containing monooxygenase	GO:0004499 MF: N,N-dimethylaniline monooxygenase activity;GO:0016491 MF: oxidoreductase activity;GO:0050660 MF: flavin adenine dinucleotide binding;GO:0050661 MF: NADP binding;GO:0055114 BP: oxidation-reduction process	QTL.2B.779_780	.	.
TraesCS2B02G595800	2B	779390936	779392529	tr|M8BAV4|M8BAV4_AEGTA	Flavin-containing monooxygenase	GO:0004499 MF: N,N-dimethylaniline monooxygenase activity;GO:0016491 MF: oxidoreductase activity;GO:0050660 MF: flavin adenine dinucleotide binding;GO:0050661 MF: NADP binding;GO:0055114 BP: oxidation-reduction process	QTL.2B.779_780	.	.
TraesCS2B02G595900	2B	779403611	779405204	tr|M8C6J4|M8C6J4_AEGTA	Flavin-containing monooxygenase	GO:0016491 MF: oxidoreductase activity;GO:0055114 BP: oxidation-reduction process;GO:0071949 MF: FAD binding	QTL.2B.779_780	.	.
TraesCS2B02G596000	2B	779416637	779418230	tr|M8BAV4|M8BAV4_AEGTA	Flavin-containing monooxygenase	GO:0004499 MF: N,N-dimethylaniline monooxygenase activity;GO:0016491 MF: oxidoreductase activity;GO:0050660 MF: flavin adenine dinucleotide binding;GO:0050661 MF: NADP binding;GO:0055114 BP: oxidation-reduction process	QTL.2B.779_780	.	.
TraesCS2B02G596100	2B	779429546	779431139	tr|M8BAV4|M8BAV4_AEGTA	Flavin-containing monooxygenase	GO:0004499 MF: N,N-dimethylaniline monooxygenase activity;GO:0016491 MF: oxidoreductase activity;GO:0050660 MF: flavin adenine dinucleotide binding;GO:0050661 MF: NADP binding;GO:0055114 BP: oxidation-reduction process	QTL.2B.779_780	.	.
TraesCS2B02G596200	2B	779634619	779636212	tr|M8BAV4|M8BAV4_AEGTA	Flavin-containing monooxygenase	GO:0004499 MF: N,N-dimethylaniline monooxygenase activity;GO:0016491 MF: oxidoreductase activity;GO:0050660 MF: flavin adenine dinucleotide binding;GO:0050661 MF: NADP binding;GO:0055114 BP: oxidation-reduction process	QTL.2B.779_780	.	.
TraesCS2B02G596300	2B	779832820	779837364	tr|B9H2W7|B9H2W7_POPTR	Transcription factor-related family protein	GO:0000439 CC: core TFIIH complex;GO:0004003 MF: ATP-dependent DNA helicase activity;GO:0005634 CC: nucleus;GO:0006289 BP: nucleotide-excision repair	QTL.2B.779_780	.	.
TraesCS2B02G596400	2B	779850698	779853534	tr|A0A061E432|A0A061E432_THECC	Tetraspanin family protein	GO:0016021 CC: integral component of membrane	QTL.2B.779_780	.	.
TraesCS2B02G596500	2B	779855190	779857699	tr|W5B8Y5|W5B8Y5_WHEAT	Mevalonate kinase	GO:0004496 MF: mevalonate kinase activity;GO:0005524 MF: ATP binding;GO:0005737 CC: cytoplasm;GO:0008152 BP: metabolic process;GO:0008299 BP: isoprenoid biosynthetic process;GO:0016301 MF: kinase activity;GO:0016773 MF: phosphotransferase activity, alcohol group as acceptor	QTL.2B.779_780	.	.
TraesCS2B02G596600	2B	779861761	779864217	tr|A0A0B0PIZ1|A0A0B0PIZ1_GOSAR	RING finger protein	GO:0005515 MF: protein binding;GO:0008270 MF: zinc ion binding	QTL.2B.779_780	.	.
TraesCS2B02G596700	2B	779880390	779882468	AT2G24130.2	Leucine-rich receptor-like protein kinase family protein	GO:0004672 MF: protein kinase activity;GO:0005515 MF: protein binding;GO:0005524 MF: ATP binding;GO:0006468 BP: protein phosphorylation	QTL.2B.779_780	.	.
TraesCS2B02G596800	2B	780012618	780017150	tr|A0A072VRU4|A0A072VRU4_MEDTR	Ubiquitin-conjugating enzyme E2		QTL.2B.779_780	.	.
TraesCS2B02G600300	2B	783441874	783449170	tr|A4RVL1|A4RVL1_OSTLU	ABC(ATP-binding) family transporter	GO:0005524 MF: ATP binding;GO:0016887 MF: ATPase activity	QTL.2B.784_786	.	TraesCS2B02G600300
TraesCS2B02G600500	2B	783704508	783704852	tr|Q9C581|Q9C581_ARATH	Core-2/I-branching beta-1,6-N-acetylglucosaminyltransferase family protein		QTL.2B.784_786	.	.
TraesCS2B02G600600	2B	783886330	783888719	tr|M8BAV4|M8BAV4_AEGTA	Flavin-containing monooxygenase	GO:0004499 MF: N,N-dimethylaniline monooxygenase activity;GO:0016491 MF: oxidoreductase activity;GO:0050660 MF: flavin adenine dinucleotide binding;GO:0050661 MF: NADP binding;GO:0055114 BP: oxidation-reduction process	QTL.2B.784_786	.	.
TraesCS2B02G600700	2B	783918219	783918503	tr|A0A199UXR2|A0A199UXR2_ANACO	B3 domain-containing protein	GO:0003677 MF: DNA binding	QTL.2B.784_786	.	.
TraesCS2B02G600800	2B	784040395	784041495	tr|A0A178VZK7|A0A178VZK7_ARATH	GH3.3		QTL.2B.784_786	.	.
TraesCS2B02G600900	2B	784188587	784192215	tr|B9SZK5|B9SZK5_RICCO	Receptor-kinase, putative	GO:0004672 MF: protein kinase activity;GO:0005515 MF: protein binding;GO:0005524 MF: ATP binding;GO:0006468 BP: protein phosphorylation	QTL.2B.784_786	.	.
TraesCS2B02G601000	2B	784206609	784207895	AT2G36430.1	transmembrane protein, putative (DUF247)		QTL.2B.784_786	.	.
TraesCS2B02G601100	2B	784239515	784239885	AT2G29480.1	glutathione S-transferase tau 2		QTL.2B.784_786	.	.
TraesCS2B02G601300	2B	784268420	784269703	tr|B9P691|B9P691_POPTR	U-box domain-containing family protein	GO:0004842 MF: ubiquitin-protein transferase activity;GO:0005488 MF: binding;GO:0016567 BP: protein ubiquitination	QTL.2B.784_786	.	.
TraesCS2B02G601400	2B	784273678	784276554	tr|A0A0D3BLH1|A0A0D3BLH1_BRAOL	Polyadenylate-binding protein	GO:0003676 MF: nucleic acid binding	QTL.2B.784_786	.	.
TraesCS2B02G601500	2B	784277693	784279490	AT2G02030.1	F-box family protein	GO:0005515 MF: protein binding	QTL.2B.784_786	.	.
TraesCS2B02G601700	2B	784320240	784320524	tr|A0A199UXR2|A0A199UXR2_ANACO	B3 domain-containing protein	GO:0003677 MF: DNA binding	QTL.2B.784_786	.	.
TraesCS2B02G601800	2B	784361623	784363274	tr|M8BAV4|M8BAV4_AEGTA	Flavin-containing monooxygenase	GO:0004499 MF: N,N-dimethylaniline monooxygenase activity;GO:0016491 MF: oxidoreductase activity;GO:0050660 MF: flavin adenine dinucleotide binding;GO:0050661 MF: NADP binding;GO:0055114 BP: oxidation-reduction process	QTL.2B.784_786	.	.
TraesCS2B02G601900	2B	784377729	784378315	tr|A0A199UXR2|A0A199UXR2_ANACO	B3 domain-containing protein	GO:0003677 MF: DNA binding	QTL.2B.784_786	.	.
TraesCS2B02G602000	2B	784544201	784547615	tr|Q84P72|Q84P72_ORYSJ	Receptor-like protein kinase-like protein	GO:0004672 MF: protein kinase activity;GO:0005524 MF: ATP binding;GO:0006468 BP: protein phosphorylation	QTL.2B.784_786	.	.
TraesCS2B02G602100	2B	784551332	784553962	tr|A0A151UHU9|A0A151UHU9_CAJCA	RNA pyrophosphohydrolase	GO:0016787 MF: hydrolase activity	QTL.2B.784_786	.	.
TraesCS2B02G602200	2B	784617726	784620365	tr|A0A199URB4|A0A199URB4_ANACO	Pentatricopeptide repeat-containing protein	GO:0005515 MF: protein binding	QTL.2B.784_786	.	.
TraesCS2B02G602300	2B	784660736	784665414	AT5G40060.2	Disease resistance protein (NBS-LRR class) family	GO:0043531 MF: ADP binding	QTL.2B.784_786	.	.
TraesCS2B02G602400	2B	784686126	784689020	tr|Q9LJ10|Q9LJ10_ORYSJ	NBS-LRR disease resistance protein-like	GO:0043531 MF: ADP binding	QTL.2B.784_786	.	.
TraesCS2B02G602500	2B	784753988	784754320	tr|I0J1A2|I0J1A2_9ORYZ	Ozone-responsive stress related protein		QTL.2B.784_786	.	.
TraesCS2B02G602600	2B	784770219	784772863	sp|A0LW30|MSHB_ACIC1	1D-myo-inositol 2-acetamido-2-deoxy-alpha-D-glucopyranoside deacetylase		QTL.2B.784_786	.	.
TraesCS2B02G602700	2B	785036230	785037108	sp|B1KSN3|RPOB_CLOBM	DNA-directed RNA polymerase subunit beta		QTL.2B.784_786	.	.
TraesCS2B02G602800	2B	785131545	785138384	tr|B9RAG8|B9RAG8_RICCO	Exocyst complex component, putative	GO:0000145 CC: exocyst;GO:0006887 BP: exocytosis	QTL.2B.784_786	.	.
TraesCS2B02G602900	2B	785188598	785194061	tr|B9RAG8|B9RAG8_RICCO	Exocyst complex component, putative	GO:0000145 CC: exocyst;GO:0006887 BP: exocytosis	QTL.2B.784_786	.	.
TraesCS2B02G603000	2B	785208509	785209174	AT3G44220.1	Late embryogenesis abundant (LEA) hydroxyproline-rich glycoprotein family		QTL.2B.784_786	.	.
TraesCS2B02G603100	2B	785229557	785230189	tr|A0A061F1P4|A0A061F1P4_THECC	Late embryogenesis abundant (LEA) hydroxyproline-rich glycoprotein family, putative		QTL.2B.784_786	.	.
TraesCS2B02G603200	2B	785238481	785239693	AT2G35460.1	Late embryogenesis abundant (LEA) hydroxyproline-rich glycoprotein family		QTL.2B.784_786	.	.
TraesCS2B02G603300	2B	785270771	785271469	AT4G04025.1	transcription repressor		QTL.2B.784_786	.	.
TraesCS2B02G603400	2B	785278007	785279091	AT4G04025.1	transcription repressor		QTL.2B.784_786	.	.
TraesCS2B02G603500	2B	785289548	785291041	tr|A0A061GZN2|A0A061GZN2_THECC	Eukaryotic aspartyl protease family protein, putative	GO:0004190 MF: aspartic-type endopeptidase activity;GO:0006508 BP: proteolysis	QTL.2B.784_786	.	.
TraesCS2B02G603600	2B	785608805	785609782	tr|B9MYV0|B9MYV0_POPTR	CCR4-NOT transcription complex family protein	GO:0003676 MF: nucleic acid binding	QTL.2B.784_786	.	.
TraesCS2B02G603700	2B	785820983	785821555	tr|Q5MJ27|Q5MJ27_PENAM	Low temperature and salt responsive protein	GO:0016021 CC: integral component of membrane	QTL.2B.784_786	.	.
TraesCS2B02G603800	2B	785888837	785899606	tr|Q1G1I8|Q1G1I8_MAIZE	Pentatricopeptide repeat protein	GO:0003676 MF: nucleic acid binding;GO:0005515 MF: protein binding	QTL.2B.784_786	.	.
TraesCS2B02G603900	2B	785942985	785948237	tr|A0A151U4X2|A0A151U4X2_CAJCA	Glutamyl-tRNA(Gln) amidotransferase subunit A		QTL.2B.784_786	.	.
TraesCS2B02G604000	2B	785950369	785951701	tr|A0A1E5W395|A0A1E5W395_9POAL	Agmatine coumaroyltransferase-2	GO:0016747 MF: transferase activity, transferring acyl groups other than amino-acyl groups	QTL.2B.784_786	.	.
TraesCS2B02G604100	2B	785953668	785955064	tr|A0A1E5V832|A0A1E5V832_9POAL	Agmatine coumaroyltransferase-2	GO:0016747 MF: transferase activity, transferring acyl groups other than amino-acyl groups	QTL.2B.784_786	.	.
TraesCS2B02G604200	2B	785982294	785984563	AT5G45540.1	transmembrane protein, putative (DUF594)		QTL.2B.784_786	.	.
TraesCS2B02G604300	2B	786033768	786039773	tr|A0A0K9P7S9|A0A0K9P7S9_ZOSMR	Kinase family protein	GO:0004672 MF: protein kinase activity;GO:0005515 MF: protein binding;GO:0005524 MF: ATP binding;GO:0006468 BP: protein phosphorylation	QTL.2B.784_786	.	.
TraesCS2B02G604500	2B	786102567	786105550	AT3G25490.1	Protein kinase family protein	GO:0004672 MF: protein kinase activity;GO:0005509 MF: calcium ion binding;GO:0005524 MF: ATP binding;GO:0006468 BP: protein phosphorylation;GO:0030247 MF: polysaccharide binding	QTL.2B.784_786	.	.
TraesCS2B02G604600	2B	786105639	786106031	AT3G25490.1	Protein kinase family protein		QTL.2B.784_786	.	.
TraesCS2B02G604700	2B	786223991	786226198	tr|A0A061G6C0|A0A061G6C0_THECC	AT hook motif DNA-binding family protein, putative	GO:0003677 MF: DNA binding	QTL.2B.784_786	.	.
TraesCS2B02G604800	2B	786226512	786228612	tr|A0A1D5U2X7|A0A1D5U2X7_WHEAT	Glutathione peroxidase	GO:0004602 MF: glutathione peroxidase activity;GO:0006979 BP: response to oxidative stress;GO:0055114 BP: oxidation-reduction process	QTL.2B.784_786	.	.
TraesCS2B02G604900	2B	786226635	786226994	sp|Q8WV93|LACE1_HUMAN	Lactation elevated protein 1		QTL.2B.784_786	.	.
TraesCS2B02G605000	2B	786229492	786232542	tr|A0A072TGP1|A0A072TGP1_MEDTR	C2 calcium/lipid-binding and GRAM domain protein	GO:0005515 MF: protein binding	QTL.2B.784_786	.	.
TraesCS2B02G605100	2B	786262778	786263149	AT3G06890.1	transmembrane protein		QTL.2B.784_786	.	.
TraesCS2B02G605200	2B	786272103	786272495	AT3G06890.1	transmembrane protein		QTL.2B.784_786	.	.
TraesCS2B02G605300	2B	786277007	786277378	AT3G06890.1	transmembrane protein		QTL.2B.784_786	.	.
TraesCS2B02G605400	2B	786465574	786466369	sp|Q6F856|Y3059_ACIAD	Nucleotide-binding protein ACIAD3059		QTL.2B.784_786	.	.
TraesCS2B02G605500	2B	786677892	786678269	tr|A0A0K9S3B7|A0A0K9S3B7_SPIOL	Calcium-transporting ATPase		QTL.2B.784_786	.	TraesCS2B02G605500
TraesCS2B02G608400	2B	788684954	788686069	AT5G65460.6	kinesin like protein for actin based chloroplast movement 2		QTL.2B.789_792	.	.
TraesCS2B02G608500	2B	788796477	788805146	AT4G12010.1	Disease resistance protein (TIR-NBS-LRR class) family	GO:0043531 MF: ADP binding	QTL.2B.789_792	.	.
TraesCS2B02G608600	2B	788840735	788842030	tr|A0A072TRW0|A0A072TRW0_MEDTR	Receptor-like kinase	GO:0004672 MF: protein kinase activity;GO:0005524 MF: ATP binding;GO:0006468 BP: protein phosphorylation	QTL.2B.789_792	.	.
TraesCS2B02G608700	2B	788873144	788874300	tr|Q7Y195|Q7Y195_ORYSJ	F-box domain containing protein, expressed		QTL.2B.789_792	.	.
TraesCS2B02G608800	2B	789120100	789133770	AT1G63880.2	Disease resistance protein (TIR-NBS-LRR class) family	GO:0043531 MF: ADP binding	QTL.2B.789_792	.	.
TraesCS2B02G608900	2B	789263742	789265853	tr|F4JI90|F4JI90_ARATH	Peroxisomal membrane (Mpv17/PMP22) family protein	GO:0016021 CC: integral component of membrane	QTL.2B.789_792	.	.
TraesCS2B02G609000	2B	789294633	789295694	AT3G25150.2	Nuclear transport factor 2 (NTF2) family protein with RNA binding (RRM-RBD-RNP motifs) domain-containing protein		QTL.2B.789_792	.	TraesCS2B02G609000
TraesCS2B02G609100	2B	789433663	789434738	sp|Q31E43|RSMJ_THICR	Ribosomal RNA small subunit methyltransferase J		QTL.2B.789_792	.	.
TraesCS2B02G609200	2B	789436010	789442430	AT5G42140.2	Regulator of chromosome condensation (RCC1) family with FYVE zinc finger domain-containing protein	GO:0046872 MF: metal ion binding	QTL.2B.789_792	.	.
TraesCS2B02G609300	2B	789564047	789564433	tr|A0A1D5TV77|A0A1D5TV77_WHEAT	Cysteine proteinase inhibitor	GO:0004869 MF: cysteine-type endopeptidase inhibitor activity	QTL.2B.789_792	.	.
TraesCS2B02G609400	2B	789601334	789602113	tr|A5YWM1|A5YWM1_CITSI	Glutathione S-transferase	GO:0005515 MF: protein binding	QTL.2B.789_792	.	.
TraesCS2B02G609500	2B	789605534	789606438	tr|B6T8R4|B6T8R4_MAIZE	Glutathione S-transferase	GO:0005515 MF: protein binding	QTL.2B.789_792	.	.
TraesCS2B02G609600	2B	789608779	789611255	tr|W6ACL7|W6ACL7_9ERIC	Glutathione S-transferase	GO:0005515 MF: protein binding	QTL.2B.789_792	.	.
TraesCS2B02G609700	2B	789681630	789683148	tr|A0A199VND6|A0A199VND6_ANACO	UPF0235 protein		QTL.2B.789_792	.	.
TraesCS2B02G609800	2B	789683244	789686519	tr|A0A1D5TV70|A0A1D5TV70_WHEAT	3-isopropylmalate dehydrogenase	GO:0000287 MF: magnesium ion binding;GO:0003862 MF: 3-isopropylmalate dehydrogenase activity;GO:0005737 CC: cytoplasm;GO:0009098 BP: leucine biosynthetic process;GO:0016616 MF: oxidoreductase activity, acting on the CH-OH group of donors, NAD or NADP as acceptor;GO:0051287 MF: NAD binding;GO:0055114 BP: oxidation-reduction process	QTL.2B.789_792	.	.
TraesCS2B02G609900	2B	789691649	789694379	tr|B9H9D6|B9H9D6_POPTR	Pentatricopeptide repeat-containing family protein	GO:0005515 MF: protein binding;GO:0008270 MF: zinc ion binding	QTL.2B.789_792	.	.
TraesCS2B02G610000	2B	789695619	789697387	tr|U5FF83|U5FF83_POPTR	Kinase family protein	GO:0004672 MF: protein kinase activity;GO:0005524 MF: ATP binding;GO:0006468 BP: protein phosphorylation	QTL.2B.789_792	.	.
TraesCS2B02G610100	2B	789790124	789792097	tr|A7UMA9|A7UMA9_WHEAT	CsAtPR5		QTL.2B.789_792	.	.
TraesCS2B02G610200	2B	789869248	789874925	tr|B9T446|B9T446_RICCO	Protein kinase, putative	GO:0004672 MF: protein kinase activity;GO:0005524 MF: ATP binding;GO:0006468 BP: protein phosphorylation;GO:0008152 BP: metabolic process;GO:0016597 MF: amino acid binding	QTL.2B.789_792	.	.
TraesCS2B02G610300	2B	789949968	789951203	tr|A0A0K9PXA8|A0A0K9PXA8_ZOSMR	F-box family protein	GO:0005515 MF: protein binding	QTL.2B.789_792	.	.
TraesCS2B02G610400	2B	789964609	789965229	tr|G7ID02|G7ID02_MEDTR	Vacuolar iron transporter-like protein		QTL.2B.789_792	.	TraesCS2B02G610400
TraesCS2B02G610500	2B	790104505	790106124	sp|B1J6N2|NUOCD_PSEPW	NADH-quinone oxidoreductase subunit C/D		QTL.2B.789_792	.	.
TraesCS2B02G610600	2B	790225491	790225742	sp|A5EPK0|MURB_BRASB	UDP-N-acetylenolpyruvoylglucosamine reductase		QTL.2B.789_792	.	.
TraesCS2B02G610700	2B	790227927	790229962	tr|A7UMA9|A7UMA9_WHEAT	CsAtPR5		QTL.2B.789_792	.	.
TraesCS2B02G610800	2B	790440050	790442852	tr|A0A1D1XIZ7|A0A1D1XIZ7_9ARAE	Chaperone protein DnaJ		QTL.2B.789_792	.	.
TraesCS2B02G610900	2B	790443684	790444384	sp|P24007|RBS_PYRPY	Ribulose bisphosphate carboxylase small chain, chloroplastic		QTL.2B.789_792	.	.
TraesCS2B02G611000	2B	790584052	790586847	tr|Q56US1|Q56US1_ORYSJ	Inorganic pyrophosphatase	GO:0000287 MF: magnesium ion binding;GO:0004427 MF: inorganic diphosphatase activity;GO:0005737 CC: cytoplasm;GO:0006796 BP: phosphate-containing compound metabolic process	QTL.2B.789_792	.	.
TraesCS2B02G611100	2B	790604676	790606255	tr|Q10SR6|Q10SR6_ORYSJ	F-box domain containing protein, expressed		QTL.2B.789_792	.	.
TraesCS2B02G611200	2B	790612918	790613304	tr|A0A1D5TZQ3|A0A1D5TZQ3_WHEAT	Cysteine proteinase inhibitor	GO:0004869 MF: cysteine-type endopeptidase inhibitor activity	QTL.2B.789_792	.	.
TraesCS2B02G611300	2B	790623741	790624127	tr|A0A1D5TZQ2|A0A1D5TZQ2_WHEAT	Cysteine proteinase inhibitor	GO:0004869 MF: cysteine-type endopeptidase inhibitor activity	QTL.2B.789_792	.	.
TraesCS2B02G611400	2B	790656340	790656874	tr|N1R0N7|N1R0N7_AEGTA	Cysteine proteinase inhibitor	GO:0004869 MF: cysteine-type endopeptidase inhibitor activity	QTL.2B.789_792	.	.
TraesCS2B02G611500	2B	790666845	790667379	tr|N1R0N7|N1R0N7_AEGTA	Cysteine proteinase inhibitor	GO:0004869 MF: cysteine-type endopeptidase inhibitor activity	QTL.2B.789_792	.	.
TraesCS2B02G611600	2B	790693738	790697114	tr|W5AS75|W5AS75_WHEAT	WAT1-related protein	GO:0016020 CC: membrane;GO:0016021 CC: integral component of membrane	QTL.2B.789_792	.	TraesCS2B02G611600
TraesCS2B02G611700	2B	790748787	790749829	tr|R7VZK0|R7VZK0_AEGTA	Thioredoxin	GO:0045454 BP: cell redox homeostasis	QTL.2B.789_792	.	.
TraesCS2B02G611800	2B	790751025	790752626	tr|R7W378|R7W378_AEGTA	30S ribosomal protein S11	GO:0003735 MF: structural constituent of ribosome;GO:0005840 CC: ribosome;GO:0006412 BP: translation	QTL.2B.789_792	.	.
TraesCS2B02G611900	2B	790753601	790755509	AT1G56400.1	F-box family protein		QTL.2B.789_792	.	.
TraesCS2B02G612000	2B	790856370	790863044	AT3G60790.1	F-box family protein	GO:0005515 MF: protein binding	QTL.2B.789_792	.	.
TraesCS2B02G612100	2B	791019526	791022178	tr|O24436|O24436_ORYLO	Receptor kinase-like protein	GO:0004672 MF: protein kinase activity;GO:0005515 MF: protein binding;GO:0005524 MF: ATP binding;GO:0006468 BP: protein phosphorylation	QTL.2B.789_792	.	.
TraesCS2B02G612200	2B	791470975	791473002	tr|A0A0K9PUK9|A0A0K9PUK9_ZOSMR	ABC transporter G family member	GO:0005524 MF: ATP binding;GO:0016020 CC: membrane;GO:0016887 MF: ATPase activity	QTL.2B.789_792	.	TraesCS2B02G612200
TraesCS2B02G612300	2B	791478637	791481387	tr|A0A061SER2|A0A061SER2_9CHLO	Prenylcysteine oxidase / farnesylcysteine lyase	GO:0016491 MF: oxidoreductase activity;GO:0016670 MF: oxidoreductase activity, acting on a sulfur group of donors, oxygen as acceptor;GO:0030328 BP: prenylcysteine catabolic process;GO:0055114 BP: oxidation-reduction process	QTL.2B.789_792	.	.
TraesCS2B02G612400	2B	791703888	791705322	tr|A0A1D5TV00|A0A1D5TV00_WHEAT	Peroxidase	GO:0004601 MF: peroxidase activity;GO:0006979 BP: response to oxidative stress;GO:0020037 MF: heme binding;GO:0055114 BP: oxidation-reduction process	QTL.2B.789_792	.	.
TraesCS2B02G612700	2B	791957050	791959302	tr|M9UVP2|M9UVP2_VITRO	Dihydroflavonol-4-reductase	GO:0003824 MF: catalytic activity;GO:0050662 MF: coenzyme binding	QTL.2B.789_792	.	.
TraesCS2B02G612800	2B	792040800	792042703	tr|M9UVP2|M9UVP2_VITRO	Dihydroflavonol-4-reductase	GO:0003824 MF: catalytic activity;GO:0050662 MF: coenzyme binding	QTL.2B.789_792	.	.
TraesCS2B02G612900	2B	792122345	792124729	tr|W5BC47|W5BC47_WHEAT	Protein DETOXIFICATION	GO:0006855 BP: drug transmembrane transport;GO:0015238 MF: drug transmembrane transporter activity;GO:0015297 MF: antiporter activity;GO:0016020 CC: membrane;GO:0055085 BP: transmembrane transport	QTL.2B.789_792	.	TraesCS2B02G612900
TraesCS2B02G613000	2B	792389026	792390108	tr|Q0WYI6|Q0WYI6_WHEAT	Anthocyanidin synthase	GO:0016491 MF: oxidoreductase activity;GO:0055114 BP: oxidation-reduction process	QTL.2B.789_792	.	.
TraesCS2B02G613100	2B	792484660	792487784	tr|Q6WGP9|Q6WGP9_WHEAT	Chalcone synthase	GO:0003824 MF: catalytic activity;GO:0008152 BP: metabolic process;GO:0009058 BP: biosynthetic process;GO:0016746 MF: transferase activity, transferring acyl groups;GO:0016747 MF: transferase activity, transferring acyl groups other than amino-acyl groups	QTL.2B.789_792	.	.
TraesCS2B02G613200	2B	792677477	792679409	tr|Q7G602|Q7G602_ORYSJ	Flavonoid 3'-hydroxylase	GO:0005506 MF: iron ion binding;GO:0016705 MF: oxidoreductase activity, acting on paired donors, with incorporation or reduction of molecular oxygen;GO:0020037 MF: heme binding;GO:0055114 BP: oxidation-reduction process	QTL.2B.789_792	.	.
TraesCS2B02G613300	2B	792682632	792683887	tr|M4H0Z6|M4H0Z6_WHEAT	Flavanone 3-hydroxylase	GO:0016491 MF: oxidoreductase activity;GO:0055114 BP: oxidation-reduction process	QTL.2B.789_792	.	.
TraesCS2B02G613400	2B	792762702	792763983	tr|A0A1D5TUM0|A0A1D5TUM0_WHEAT	Peroxidase	GO:0004601 MF: peroxidase activity;GO:0006979 BP: response to oxidative stress;GO:0020037 MF: heme binding;GO:0055114 BP: oxidation-reduction process	QTL.2B.789_792	.	.
TraesCS2D02G544900	2D	621841073	621842740	tr|Q2R115|Q2R115_ORYSJ	BTB/POZ domain containing protein, expressed	GO:0005515 MF: protein binding	QTL.2D.622_627	.	.
TraesCS2D02G545000	2D	621844176	621847510	tr|B6TDT6|B6TDT6_MAIZE	Methylthioribose kinase	GO:0009086 BP: methionine biosynthetic process;GO:0046522 MF: S-methyl-5-thioribose kinase activity	QTL.2D.622_627	.	.
TraesCS2D02G545100	2D	621946975	621948558	tr|A0A0K9PL83|A0A0K9PL83_ZOSMR	Leucine-rich repeat receptor-like protein kinase family		QTL.2D.622_627	.	.
TraesCS2D02G545200	2D	621952245	621954044	tr|W5C2I1|W5C2I1_WHEAT	Reticulon-like protein		QTL.2D.622_627	.	.
TraesCS2D02G545300	2D	621964401	621967583	tr|A0A0U2QI49|A0A0U2QI49_ORYSA	NBS-LRR-like resistance protein	GO:0043531 MF: ADP binding	QTL.2D.622_627	.	.
TraesCS2D02G545400	2D	621976757	621978046	tr|Q6WSC2|Q6WSC2_ORYSI	Glutathione S-transferase	GO:0005515 MF: protein binding	QTL.2D.622_627	.	.
TraesCS2D02G545500	2D	622306303	622319108	tr|M8BJ75|M8BJ75_AEGTA	Cyclopropane-fatty-acyl-phospholipid synthase	GO:0016491 MF: oxidoreductase activity;GO:0055114 BP: oxidation-reduction process	QTL.2D.622_627	.	.
TraesCS2D02G545600	2D	622334750	622335455	tr|A0A0U2QMM4|A0A0U2QMM4_ORYSA	NBS-LRR-like resistance protein		QTL.2D.622_627	.	.
TraesCS2D02G545700	2D	622348855	622363820	tr|M8BJ75|M8BJ75_AEGTA	Cyclopropane-fatty-acyl-phospholipid synthase	GO:0016491 MF: oxidoreductase activity;GO:0055114 BP: oxidation-reduction process	QTL.2D.622_627	.	.
TraesCS2D02G545800	2D	622373744	622386529	tr|M8BJ75|M8BJ75_AEGTA	Cyclopropane-fatty-acyl-phospholipid synthase	GO:0016491 MF: oxidoreductase activity;GO:0055114 BP: oxidation-reduction process	QTL.2D.622_627	.	.
TraesCS2D02G545900	2D	622480552	622489466	tr|M8BJ75|M8BJ75_AEGTA	Cyclopropane-fatty-acyl-phospholipid synthase	GO:0016491 MF: oxidoreductase activity;GO:0055114 BP: oxidation-reduction process	QTL.2D.622_627	.	.
TraesCS2D02G546000	2D	622817324	622817671	sp|A2AJI0|MA7D1_MOUSE	MAP7 domain-containing protein 1		QTL.2D.622_627	.	.
TraesCS2D02G546100	2D	622827636	622832136	sp|A6P7L8|PIWL2_ONCMY	Piwi-like protein 2		QTL.2D.622_627	.	.
TraesCS2D02G546200	2D	622842080	622845988	tr|A0A072VJC1|A0A072VJC1_MEDTR	Phosphatidylinositol-4-phosphate 5-kinase family protein	GO:0005524 MF: ATP binding;GO:0016307 MF: phosphatidylinositol phosphate kinase activity;GO:0016308 MF: 1-phosphatidylinositol-4-phosphate 5-kinase activity;GO:0046488 BP: phosphatidylinositol metabolic process	QTL.2D.622_627	.	.
TraesCS2D02G546300	2D	622915434	622917044	tr|N1QRC8|N1QRC8_AEGTA	50S ribosomal protein L14	GO:0003735 MF: structural constituent of ribosome;GO:0005840 CC: ribosome;GO:0006412 BP: translation;GO:0015934 CC: large ribosomal subunit	QTL.2D.622_627	.	.
TraesCS2D02G546400	2D	622917869	622921778	tr|B9SCB5|B9SCB5_RICCO	OTU domain-containing protein, putative		QTL.2D.622_627	.	.
TraesCS2D02G546500	2D	622923220	622926759	tr|Q5MCL9|Q5MCL9_WHEAT	Calreticulin-like protein	GO:0005509 MF: calcium ion binding;GO:0005515 MF: protein binding;GO:0005783 CC: endoplasmic reticulum;GO:0006457 BP: protein folding;GO:0051082 MF: unfolded protein binding	QTL.2D.622_627	.	.
TraesCS2D02G546600	2D	623325857	623329057	tr|A6N8F8|A6N8F8_ELAGV	Cysteine proteinase	GO:0006508 BP: proteolysis;GO:0008234 MF: cysteine-type peptidase activity	QTL.2D.622_627	.	.
TraesCS2D02G546700	2D	623352887	623355640	sp|P46418|GSTA5_RAT	Glutathione S-transferase alpha-5		QTL.2D.622_627	.	.
TraesCS2D02G546800	2D	623390605	623392644	tr|M0XWI9|M0XWI9_HORVV	Serine/threonine-protein kinase	GO:0004672 MF: protein kinase activity;GO:0005524 MF: ATP binding;GO:0006468 BP: protein phosphorylation	QTL.2D.622_627	.	.
TraesCS2D02G546900	2D	623438081	623439739	tr|B8XSN0|B8XSN0_WHEAT	Cytochrome P450	GO:0005506 MF: iron ion binding;GO:0016705 MF: oxidoreductase activity, acting on paired donors, with incorporation or reduction of molecular oxygen;GO:0020037 MF: heme binding;GO:0055114 BP: oxidation-reduction process	QTL.2D.622_627	.	.
TraesCS2D02G547000	2D	623475964	623476877	tr|Q10RC4|Q10RC4_ORYSJ	GRF zinc finger family protein, expressed		QTL.2D.622_627	.	.
TraesCS2D02G547100	2D	623497108	623499009	AT3G53690.1	RING/U-box superfamily protein	GO:0005515 MF: protein binding;GO:0008270 MF: zinc ion binding	QTL.2D.622_627	.	.
TraesCS2D02G547200	2D	623511516	623514326	AT2G44470.3	beta glucosidase 29		QTL.2D.622_627	.	.
TraesCS2D02G547300	2D	623787695	623791984	AT3G53690.1	RING/U-box superfamily protein	GO:0005515 MF: protein binding;GO:0008270 MF: zinc ion binding;GO:0046872 MF: metal ion binding	QTL.2D.622_627	.	.
TraesCS2D02G547400	2D	623895271	623897202	tr|Q10A28|Q10A28_ORYSJ	Cytochrome P450 family protein, expressed	GO:0005506 MF: iron ion binding;GO:0016705 MF: oxidoreductase activity, acting on paired donors, with incorporation or reduction of molecular oxygen;GO:0020037 MF: heme binding;GO:0055114 BP: oxidation-reduction process	QTL.2D.622_627	.	.
TraesCS2D02G547500	2D	623910830	623914636	tr|Q10A28|Q10A28_ORYSJ	Cytochrome P450 family protein, expressed	GO:0005506 MF: iron ion binding;GO:0016705 MF: oxidoreductase activity, acting on paired donors, with incorporation or reduction of molecular oxygen;GO:0020037 MF: heme binding;GO:0055114 BP: oxidation-reduction process	QTL.2D.622_627	.	.
TraesCS2D02G547600	2D	623948037	623949143	tr|A6N8F8|A6N8F8_ELAGV	Cysteine proteinase	GO:0006508 BP: proteolysis;GO:0008234 MF: cysteine-type peptidase activity	QTL.2D.622_627	.	.
TraesCS2D02G547700	2D	623955882	623958498	tr|Q10A28|Q10A28_ORYSJ	Cytochrome P450 family protein, expressed	GO:0005506 MF: iron ion binding;GO:0016705 MF: oxidoreductase activity, acting on paired donors, with incorporation or reduction of molecular oxygen;GO:0020037 MF: heme binding;GO:0055114 BP: oxidation-reduction process	QTL.2D.622_627	.	.
TraesCS2D02G547800	2D	624052760	624054166	tr|A6N8F8|A6N8F8_ELAGV	Cysteine proteinase	GO:0006508 BP: proteolysis;GO:0008234 MF: cysteine-type peptidase activity	QTL.2D.622_627	.	.
TraesCS2D02G547900	2D	624093763	624095411	tr|D2D1G4|D2D1G4_LACSA	Phytol kinase		QTL.2D.622_627	.	.
TraesCS2D02G548000	2D	624095795	624098528	tr|A0A061FJD6|A0A061FJD6_THECC	Exostosin family protein		QTL.2D.622_627	.	.
TraesCS2D02G548100	2D	624193409	624213012	tr|A0A1D5TCU1|A0A1D5TCU1_WHEAT	WAT1-related protein	GO:0016020 CC: membrane;GO:0016021 CC: integral component of membrane	QTL.2D.622_627	.	TraesCS2D02G548100
TraesCS2D02G548200	2D	624227304	624239689	tr|M0VZE5|M0VZE5_HORVV	WAT1-related protein	GO:0016020 CC: membrane;GO:0016021 CC: integral component of membrane	QTL.2D.622_627	.	TraesCS2D02G548200
TraesCS2D02G548300	2D	624263709	624264650	tr|A0A061DW10|A0A061DW10_THECC	Polyadenylate-binding protein 1-B-binding protein		QTL.2D.622_627	.	.
TraesCS2D02G548400	2D	624286179	624286745	sp|P52425|GPDA_CUPLA	Glycerol-3-phosphate dehydrogenase [NAD(+)]		QTL.2D.622_627	.	.
TraesCS2D02G548500	2D	624287540	624288838	sp|Q2IBE6|CTTB2_PONAB	Cortactin-binding protein 2		QTL.2D.622_627	.	.
TraesCS2D02G548600	2D	624303138	624307157	tr|F2CZD5|F2CZD5_HORVV	Serine/threonine-protein kinase	GO:0004672 MF: protein kinase activity;GO:0004674 MF: protein serine/threonine kinase activity;GO:0005515 MF: protein binding;GO:0005524 MF: ATP binding;GO:0006468 BP: protein phosphorylation;GO:0048544 BP: recognition of pollen	QTL.2D.622_627	.	.
TraesCS2D02G548700	2D	624322117	624323790	tr|B9S1Z5|B9S1Z5_RICCO	Cytochrome P450, putative	GO:0005506 MF: iron ion binding;GO:0016705 MF: oxidoreductase activity, acting on paired donors, with incorporation or reduction of molecular oxygen;GO:0020037 MF: heme binding;GO:0055114 BP: oxidation-reduction process	QTL.2D.622_627	.	.
TraesCS2D02G548800	2D	624348982	624351481	tr|W9SZG2|W9SZG2_9ROSA	Peptidyl-tRNA hydrolase	GO:0004045 MF: aminoacyl-tRNA hydrolase activity	QTL.2D.622_627	.	.
TraesCS2D02G548900	2D	624361783	624369474	tr|A0A1D5TU40|A0A1D5TU40_WHEAT	Auxin response factor	GO:0003677 MF: DNA binding;GO:0005515 MF: protein binding;GO:0005634 CC: nucleus;GO:0006355 BP: regulation of transcription, DNA-templated;GO:0009725 BP: response to hormone	QTL.2D.622_627	.	.
TraesCS2D02G549000	2D	624550972	624554550	tr|M7Z362|M7Z362_TRIUA	Zinc finger CCCH domain-containing protein 32	GO:0046872 MF: metal ion binding	QTL.2D.622_627	.	.
TraesCS2D02G549100	2D	624556023	624559735	sp|B1HTV3|PURQ_LYSSC	Phosphoribosylformylglycinamidine synthase subunit PurQ		QTL.2D.622_627	.	.
TraesCS2D02G549200	2D	624662483	624666593	tr|B9H3J5|B9H3J5_POPTR	Amine oxidase family protein	GO:0016491 MF: oxidoreductase activity;GO:0055114 BP: oxidation-reduction process	QTL.2D.622_627	.	.
TraesCS2D02G549300	2D	624778620	624781344	tr|B9H3J5|B9H3J5_POPTR	Amine oxidase family protein	GO:0016491 MF: oxidoreductase activity;GO:0055114 BP: oxidation-reduction process	QTL.2D.622_627	.	.
TraesCS2D02G549400	2D	624785592	624787956	tr|B6THB3|B6THB3_MAIZE	Adenylate kinase	GO:0004017 MF: adenylate kinase activity;GO:0005524 MF: ATP binding;GO:0006139 BP: nucleobase-containing compound metabolic process;GO:0016776 MF: phosphotransferase activity, phosphate group as acceptor;GO:0019205 MF: nucleobase-containing compound kinase activity	QTL.2D.622_627	.	.
TraesCS2D02G549500	2D	624790339	624798060	AT5G45540.1	transmembrane protein, putative (DUF594)		QTL.2D.622_627	.	.
TraesCS2D02G549600	2D	625146433	625148829	AT5G38350.1	Disease resistance protein (NBS-LRR class) family	GO:0043531 MF: ADP binding	QTL.2D.622_627	.	.
TraesCS2D02G549700	2D	625149120	625149979	AT5G40060.2	Disease resistance protein (NBS-LRR class) family		QTL.2D.622_627	.	.
TraesCS2D02G549800	2D	625390157	625390540	AT5G45480.1	transmembrane protein, putative (DUF594)		QTL.2D.622_627	.	.
TraesCS2D02G549900	2D	625457621	625459857	tr|B6ZKM0|B6ZKM0_9POAL	Sh4 homologue protein		QTL.2D.622_627	.	.
TraesCS2D02G550000	2D	625518383	625523806	tr|A0A1D5UPJ9|A0A1D5UPJ9_WHEAT	UBX domain-containing protein	GO:0005515 MF: protein binding	QTL.2D.622_627	.	.
TraesCS2D02G550100	2D	625585796	625588110	AT4G03000.5	RING/U-box superfamily protein		QTL.2D.622_627	.	.
TraesCS2D02G550200	2D	626110479	626111896	tr|M8AB52|M8AB52_TRIUA	Lecithin-cholesterol acyltransferase-like 1	GO:0006629 BP: lipid metabolic process;GO:0008374 MF: O-acyltransferase activity	QTL.2D.622_627	.	.
TraesCS2D02G550300	2D	626112203	626114645	tr|B9T1E8|B9T1E8_RICCO	Peptidyl-tRNA hydrolase, putative	GO:0004045 MF: aminoacyl-tRNA hydrolase activity	QTL.2D.622_627	.	.
TraesCS2D02G550400	2D	626169611	626173003	tr|D1MDW3|D1MDW3_HORVS	Alpha-glucosidase	GO:0003824 MF: catalytic activity;GO:0004553 MF: hydrolase activity, hydrolyzing O-glycosyl compounds;GO:0005975 BP: carbohydrate metabolic process;GO:0030246 MF: carbohydrate binding	QTL.2D.622_627	.	.
TraesCS2D02G568000	2D	636097695	636099996	tr|A0A0K9PDJ8|A0A0K9PDJ8_ZOSMR	NAC domain protein	GO:0003677 MF: DNA binding;GO:0006355 BP: regulation of transcription, DNA-templated	QTL.2D.637	.	.
TraesCS2D02G568100	2D	636190387	636190716	sp|C5BGM2|RL2_EDWI9	50S ribosomal protein L2		QTL.2D.637	.	.
TraesCS2D02G568200	2D	636354679	636356226	tr|M8AN56|M8AN56_TRIUA	Agmatine coumaroyltransferase-2	GO:0016747 MF: transferase activity, transferring acyl groups other than amino-acyl groups	QTL.2D.637	.	.
TraesCS2D02G568300	2D	636372344	636373670	tr|Q8H0D1|Q8H0D1_HORVU	O-methyltransferase	GO:0008168 MF: methyltransferase activity;GO:0008171 MF: O-methyltransferase activity;GO:0046983 MF: protein dimerization activity	QTL.2D.637	.	.
TraesCS2D02G568400	2D	636520744	636528338	AT5G22750.1	DNA/RNA helicase protein	GO:0005524 MF: ATP binding	QTL.2D.637	.	.
TraesCS2D02G568500	2D	636594006	636596477	tr|B9SYZ6|B9SYZ6_RICCO	GATA transcription factor, putative	GO:0003700 MF: transcription factor activity, sequence-specific DNA binding;GO:0006355 BP: regulation of transcription, DNA-templated;GO:0008270 MF: zinc ion binding;GO:0043565 MF: sequence-specific DNA binding	QTL.2D.637	.	.
TraesCS2D02G568600	2D	636599988	636603035	tr|B9SYZ6|B9SYZ6_RICCO	GATA transcription factor, putative	GO:0003700 MF: transcription factor activity, sequence-specific DNA binding;GO:0006355 BP: regulation of transcription, DNA-templated;GO:0008270 MF: zinc ion binding;GO:0043565 MF: sequence-specific DNA binding	QTL.2D.637	.	.
TraesCS2D02G568700	2D	636734268	636775472	AT5G40060.1	Disease resistance protein (NBS-LRR class) family	GO:0043531 MF: ADP binding	QTL.2D.637	.	.
TraesCS2D02G568800	2D	636734405	636736752	AT5G40060.1	Disease resistance protein (NBS-LRR class) family		QTL.2D.637	.	.
TraesCS2D02G568900	2D	636792375	636793397	tr|A0A103Y140|A0A103Y140_CYNCS	Disease resistance protein		QTL.2D.637	.	.
TraesCS2D02G569000	2D	636922117	636922848	AT5G38270.1	F-box family protein		QTL.2D.637	.	.
TraesCS2D02G569100	2D	637148843	637153539	AT4G08850.2	Leucine-rich repeat receptor-like protein kinase family protein	GO:0005515 MF: protein binding	QTL.2D.637	.	.
TraesCS2D02G569200	2D	637308247	637308597	tr|B8Q6P9|B8Q6P9_BAMOL	Ribosomal protein S13	GO:0003676 MF: nucleic acid binding;GO:0003723 MF: RNA binding;GO:0003735 MF: structural constituent of ribosome;GO:0005622 CC: intracellular;GO:0005840 CC: ribosome;GO:0006412 BP: translation	QTL.2D.637	.	.
TraesCS2D02G569300	2D	637319288	637320130	tr|A0A0E0MN09|A0A0E0MN09_ORYPU	Cytochrome c oxidase subunit 3	GO:0004129 MF: cytochrome-c oxidase activity;GO:0015002 MF: heme-copper terminal oxidase activity;GO:0016020 CC: membrane;GO:0022904 BP: respiratory electron transport chain	QTL.2D.637	.	TraesCS2D02G569300
TraesCS2D02G569400	2D	637338865	637341333	tr|A0A067XSU4|A0A067XSU4_CICAR	CC-NBS-LRR disease resistance protein	GO:0043531 MF: ADP binding	QTL.2D.637	.	.
TraesCS2D02G569500	2D	637374687	637375586	tr|A0A061GQ82|A0A061GQ82_THECC	Eukaryotic aspartyl protease family protein, putative		QTL.2D.637	.	.
TraesCS2D02G569600	2D	637384867	637386105	AT2G14500.1	F-box family protein		QTL.2D.637	.	.
TraesCS2D02G569700	2D	637421950	637422912	tr|A0A1E5W2P1|A0A1E5W2P1_9POAL	Protein STAY-GREEN LIKE, chloroplastic		QTL.2D.637	.	.
TraesCS2D02G569800	2D	637423776	637427870	tr|B9H3L0|B9H3L0_POPTR	Pentatricopeptide repeat-containing family protein	GO:0005515 MF: protein binding	QTL.2D.637	.	.
TraesCS2D02G569900	2D	637430217	637433454	tr|A0A061DKL9|A0A061DKL9_THECC	S-adenosyl-L-methionine-dependent methyltransferases superfamily protein	GO:0008168 MF: methyltransferase activity	QTL.2D.637	.	.
TraesCS2D02G570000	2D	637440961	637442988	AT3G50170.1	transmembrane protein, putative (DUF247)		QTL.2D.637	.	.
TraesCS2D02G570100	2D	637444102	637445743	AT3G50170.1	transmembrane protein, putative (DUF247)		QTL.2D.637	.	.
TraesCS2D02G570200	2D	637468950	637470239	tr|A0A151T0S5|A0A151T0S5_CAJCA	F-box protein family	GO:0005515 MF: protein binding	QTL.2D.637	.	.
TraesCS2D02G570300	2D	637515454	637518621	tr|F4KCH0|F4KCH0_ARATH	RING/FYVE/PHD zinc finger superfamily protein	GO:0008270 MF: zinc ion binding	QTL.2D.637	.	.
TraesCS2D02G570400	2D	637520079	637522283	tr|F4KCH0|F4KCH0_ARATH	RING/FYVE/PHD zinc finger superfamily protein	GO:0008270 MF: zinc ion binding	QTL.2D.637	.	.
TraesCS2D02G570500	2D	637522538	637523622	AT1G21722.1	transmembrane protein		QTL.2D.637	.	.
TraesCS2D02G570600	2D	637523812	637524908	AT3G51630.2	with no lysine (K) kinase 5		QTL.2D.637	.	.
TraesCS2D02G570700	2D	637527152	637529262	tr|A7UMA9|A7UMA9_WHEAT	CsAtPR5		QTL.2D.637	.	.
TraesCS2D02G570800	2D	637586917	637589174	tr|A7UMA9|A7UMA9_WHEAT	CsAtPR5		QTL.2D.637	.	.
TraesCS2D02G570900	2D	637631749	637634199	tr|A0A061DJE6|A0A061DJE6_THECC	BTB/POZ domain-containing protein TNFAIP1 isoform 1		QTL.2D.637	.	.
TraesCS2D02G571000	2D	637634358	637637072	tr|A5CFZ4|A5CFZ4_HORVV	Tubulin folding cofactor B	GO:0005515 MF: protein binding	QTL.2D.637	.	.
TraesCS2D02G571100	2D	637637491	637640854	tr|H9XH64|H9XH64_TRIUA	Receptor kinase	GO:0004672 MF: protein kinase activity;GO:0005515 MF: protein binding;GO:0005524 MF: ATP binding;GO:0006468 BP: protein phosphorylation	QTL.2D.637	.	.
TraesCS2D02G571200	2D	637649965	637651991	AT1G77610.1	EamA-like transporter family protein		QTL.2D.637	.	TraesCS2D02G571200
TraesCS2D02G571300	2D	637652667	637658388	tr|R7WEW7|R7WEW7_AEGTA	1-phosphatidylinositol-3-phosphate 5-kinase	GO:0005524 MF: ATP binding;GO:0016307 MF: phosphatidylinositol phosphate kinase activity;GO:0046488 BP: phosphatidylinositol metabolic process	QTL.2D.637	.	.
TraesCS2D02G571400	2D	637802110	637803114	tr|Q42839|Q42839_HORVU	Chitinase	GO:0004568 MF: chitinase activity;GO:0005975 BP: carbohydrate metabolic process;GO:0006032 BP: chitin catabolic process;GO:0008061 MF: chitin binding;GO:0016998 BP: cell wall macromolecule catabolic process	QTL.2D.637	.	.
TraesCS2D02G571500	2D	637803877	637811843	tr|A0A1D5UM94|A0A1D5UM94_WHEAT	DNA-directed RNA polymerase subunit	GO:0003677 MF: DNA binding;GO:0003899 MF: DNA-directed 5'-3' RNA polymerase activity;GO:0005665 CC: DNA-directed RNA polymerase II, core complex;GO:0006351 BP: transcription, DNA-templated;GO:0006366 BP: transcription from RNA polymerase II promoter	QTL.2D.637	.	.
TraesCS2D02G571600	2D	637837284	637837767	tr|Q9SQL4|Q9SQL4_POAPR	Chitinase	GO:0008061 MF: chitin binding	QTL.2D.637	.	.
TraesCS3A02G061500	3A	36770095	36770870	tr|G7LDE9|G7LDE9_MEDTR	Plant invertase/pectin methylesterase inhibitor	GO:0004857 MF: enzyme inhibitor activity	QTL.3A.37_38	.	.
TraesCS3A02G061600	3A	36920288	36922275	tr|R4WM32|R4WM32_9POAL	Cytochrome P450	GO:0005506 MF: iron ion binding;GO:0016705 MF: oxidoreductase activity, acting on paired donors, with incorporation or reduction of molecular oxygen;GO:0020037 MF: heme binding;GO:0055114 BP: oxidation-reduction process	QTL.3A.37_38	.	.
TraesCS3A02G061700	3A	36940936	36943365	tr|A1IHG2|A1IHG2_TRIMO	Cytochrome P450	GO:0005506 MF: iron ion binding;GO:0016705 MF: oxidoreductase activity, acting on paired donors, with incorporation or reduction of molecular oxygen;GO:0020037 MF: heme binding;GO:0055114 BP: oxidation-reduction process	QTL.3A.37_38	.	.
TraesCS3A02G061800	3A	36945237	36945731	tr|G7IT51|G7IT51_MEDTR	Beta-1,3-N-acetylglucosaminyltransferase family protein		QTL.3A.37_38	.	.
TraesCS3A02G061900	3A	37189181	37189741	tr|Q2R4P9|Q2R4P9_ORYSJ	Cytochrome P450 family protein, expressed	GO:0005506 MF: iron ion binding;GO:0016705 MF: oxidoreductase activity, acting on paired donors, with incorporation or reduction of molecular oxygen;GO:0020037 MF: heme binding;GO:0055114 BP: oxidation-reduction process	QTL.3A.37_38	.	.
TraesCS3A02G062000	3A	37231774	37235642	tr|A1IHG2|A1IHG2_TRIMO	Cytochrome P450	GO:0005506 MF: iron ion binding;GO:0016705 MF: oxidoreductase activity, acting on paired donors, with incorporation or reduction of molecular oxygen;GO:0020037 MF: heme binding;GO:0055114 BP: oxidation-reduction process	QTL.3A.37_38	.	.
TraesCS3A02G062100	3A	37297167	37297553	tr|R4WM32|R4WM32_9POAL	Cytochrome P450	GO:0005506 MF: iron ion binding;GO:0016705 MF: oxidoreductase activity, acting on paired donors, with incorporation or reduction of molecular oxygen;GO:0020037 MF: heme binding;GO:0055114 BP: oxidation-reduction process	QTL.3A.37_38	.	.
TraesCS3A02G062200	3A	37301827	37302751	tr|A1IHG3|A1IHG3_TRIMO	Cytochrome P450	GO:0005506 MF: iron ion binding;GO:0016705 MF: oxidoreductase activity, acting on paired donors, with incorporation or reduction of molecular oxygen;GO:0020037 MF: heme binding;GO:0055114 BP: oxidation-reduction process	QTL.3A.37_38	.	.
TraesCS3A02G062300	3A	37304892	37305385	tr|G7IT51|G7IT51_MEDTR	Beta-1,3-N-acetylglucosaminyltransferase family protein		QTL.3A.37_38	.	.
TraesCS3A02G062400	3A	37307970	37308434	tr|G7IT51|G7IT51_MEDTR	Beta-1,3-N-acetylglucosaminyltransferase family protein		QTL.3A.37_38	.	.
TraesCS3A02G062500	3A	37316166	37316638	tr|A0A061E9U0|A0A061E9U0_THECC	Beta-1,3-N-Acetylglucosaminyltransferase family protein, putative		QTL.3A.37_38	.	.
TraesCS3A02G062600	3A	37341627	37346337	tr|A0A199VIH7|A0A199VIH7_ANACO	Protein mak16		QTL.3A.37_38	.	.
TraesCS3A02G062700	3A	37425033	37427687	tr|M8BAG8|M8BAG8_AEGTA	E3 ubiquitin-protein ligase	GO:0005515 MF: protein binding;GO:0005634 CC: nucleus;GO:0006511 BP: ubiquitin-dependent protein catabolic process;GO:0007275 BP: multicellular organism development;GO:0008270 MF: zinc ion binding	QTL.3A.37_38	.	.
TraesCS3A02G062800	3A	37507075	37508070	tr|A0A1D6RQW2|A0A1D6RQW2_WHEAT	E3 ubiquitin-protein ligase	GO:0005515 MF: protein binding;GO:0005634 CC: nucleus;GO:0006511 BP: ubiquitin-dependent protein catabolic process;GO:0007275 BP: multicellular organism development;GO:0008270 MF: zinc ion binding	QTL.3A.37_38	.	.
TraesCS3A02G062900	3A	37633289	37634640	sp|Q91496|FOS_TETFL	Proto-oncogene c-Fos		QTL.3A.37_38	.	.
TraesCS3A02G063000	3A	37650550	37651203	tr|A0A072TK56|A0A072TK56_MEDTR	Germin family 1 protein	GO:0030145 MF: manganese ion binding;GO:0045735 MF: nutrient reservoir activity	QTL.3A.37_38	.	.
TraesCS3A02G063100	3A	37822702	37823841	AT5G49610.1	F-box family protein	GO:0005515 MF: protein binding	QTL.3A.37_38	.	.
TraesCS3A02G063200	3A	37826731	37827399	tr|A0A072TK56|A0A072TK56_MEDTR	Germin family 1 protein	GO:0030145 MF: manganese ion binding;GO:0045735 MF: nutrient reservoir activity	QTL.3A.37_38	.	.
TraesCS3A02G063300	3A	37832051	37833202	AT5G49610.1	F-box family protein	GO:0005515 MF: protein binding	QTL.3A.37_38	.	.
TraesCS3A02G063400	3A	37971065	37972118	tr|V7C0Z7|V7C0Z7_PHAVU	3-ketoacyl-CoA synthase		QTL.3A.37_38	.	.
TraesCS3A02G063500	3A	38012324	38014040	AT3G28223.1	F-box family protein	GO:0005515 MF: protein binding	QTL.3A.37_38	.	.
TraesCS3A02G063600	3A	38026638	38032145	tr|A0A199UVF4|A0A199UVF4_ANACO	Protein ASPARTIC PROTEASE IN GUARD CELL 1		QTL.3A.37_38	.	.
TraesCS3A02G063700	3A	38034558	38036396	tr|A0A0A6ZK97|A0A0A6ZK97_WHEAT	Receptor-like protein kinase	GO:0004672 MF: protein kinase activity;GO:0005524 MF: ATP binding;GO:0006468 BP: protein phosphorylation	QTL.3A.37_38	.	.
TraesCS3A02G063800	3A	38045682	38046218	AT5G02070.1	Protein kinase family protein	GO:0004672 MF: protein kinase activity;GO:0005524 MF: ATP binding;GO:0006468 BP: protein phosphorylation	QTL.3A.37_38	.	.
TraesCS3A02G063900	3A	38125304	38125687	tr|Q5KT25|Q5KT25_PHYPA	Germin-like protein	GO:0030145 MF: manganese ion binding;GO:0045735 MF: nutrient reservoir activity	QTL.3A.37_38	.	.
TraesCS3A02G064000	3A	38136002	38136787	AT5G07610.1	F-box family protein	GO:0005515 MF: protein binding	QTL.3A.37_38	.	.
TraesCS3A02G064100	3A	38198335	38199519	tr|Q7XH18|Q7XH18_ORYSJ	F-box domain containing protein, expressed		QTL.3A.37_38	.	.
TraesCS3A02G064200	3A	38238557	38240353	AT3G19560.1	F-box family protein	GO:0005515 MF: protein binding	QTL.3A.37_38	.	.
TraesCS3A02G064300	3A	38252135	38253916	tr|A0A0A6ZK97|A0A0A6ZK97_WHEAT	Receptor-like protein kinase	GO:0004672 MF: protein kinase activity;GO:0005524 MF: ATP binding;GO:0006468 BP: protein phosphorylation	QTL.3A.37_38	.	.
TraesCS3A02G064400	3A	38258762	38266574	tr|A0A0A6ZK97|A0A0A6ZK97_WHEAT	Receptor-like protein kinase	GO:0004672 MF: protein kinase activity;GO:0005524 MF: ATP binding;GO:0006468 BP: protein phosphorylation	QTL.3A.37_38	.	.
TraesCS3A02G064500	3A	38269136	38274095	AT1G55080.1	mediator of RNA polymerase II transcription subunit-like protein		QTL.3A.37_38	.	.
TraesCS3A02G064600	3A	38280571	38281924	tr|M8C3A5|M8C3A5_AEGTA	RNA exonuclease 4	GO:0003676 MF: nucleic acid binding	QTL.3A.37_38	.	.
TraesCS3A02G064700	3A	38289111	38292351	tr|A7UMA9|A7UMA9_WHEAT	CsAtPR5		QTL.3A.37_38	.	.
TraesCS3A02G064800	3A	38299668	38301627	tr|M8C3A5|M8C3A5_AEGTA	RNA exonuclease 4	GO:0003676 MF: nucleic acid binding	QTL.3A.37_38	.	.
TraesCS3A02G064900	3A	38316443	38317941	tr|A0A0K9NZ63|A0A0K9NZ63_ZOSMR	Peptidyl-prolyl cis-trans isomerase-like protein	GO:0000413 BP: protein peptidyl-prolyl isomerization;GO:0003676 MF: nucleic acid binding;GO:0003755 MF: peptidyl-prolyl cis-trans isomerase activity;GO:0006457 BP: protein folding	QTL.3A.37_38	.	.
TraesCS3A02G065000	3A	38371416	38371898	sp|P13174|PA_I82A4	Polymerase acidic protein		QTL.3A.37_38	.	.
TraesCS3A02G065100	3A	38391531	38397957	tr|U5G2L8|U5G2L8_POPTR	Actin/actin-like family protein		QTL.3A.37_38	.	.
TraesCS3A02G065200	3A	38435141	38436121	tr|R7WCX0|R7WCX0_AEGTA	Ubiquitin fusion degradation 1-like protein	GO:0006511 BP: ubiquitin-dependent protein catabolic process	QTL.3A.37_38	.	.
TraesCS3A02G065300	3A	38473508	38474323	tr|R7WCX0|R7WCX0_AEGTA	Ubiquitin fusion degradation 1-like protein	GO:0006511 BP: ubiquitin-dependent protein catabolic process	QTL.3A.37_38	.	.
TraesCS3A02G065400	3A	38537366	38538175	tr|A0A1E5V200|A0A1E5V200_9POAL	Ubiquitin fusion degradation protein 1-like protein	GO:0006511 BP: ubiquitin-dependent protein catabolic process	QTL.3A.37_38	.	.
TraesCS3A02G065500	3A	38538724	38540954	tr|A0A1D1Y0W1|A0A1D1Y0W1_9ARAE	M-phase phosphoprotein 6		QTL.3A.37_38	.	.
TraesCS3A02G065600	3A	38613887	38615552	tr|I4IY18|I4IY18_HORVU	Amino acid permease		QTL.3A.37_38	.	TraesCS3A02G065600
TraesCS3A02G065700	3A	38621153	38622697	tr|A0A1D5VL56|A0A1D5VL56_WHEAT	E3 ubiquitin-protein ligase	GO:0005515 MF: protein binding;GO:0005634 CC: nucleus;GO:0006511 BP: ubiquitin-dependent protein catabolic process;GO:0007275 BP: multicellular organism development;GO:0008270 MF: zinc ion binding	QTL.3A.37_38	.	.
TraesCS3A02G065800	3A	38628107	38628697	tr|A0A1D5Y917|A0A1D5Y917_WHEAT	E3 ubiquitin-protein ligase	GO:0005515 MF: protein binding;GO:0008270 MF: zinc ion binding	QTL.3A.37_38	.	.
TraesCS3A02G065900	3A	38657457	38658404	tr|A0A1D6D8M9|A0A1D6D8M9_WHEAT	E3 ubiquitin-protein ligase	GO:0005515 MF: protein binding;GO:0008270 MF: zinc ion binding	QTL.3A.37_38	.	.
TraesCS3A02G306800	3A	544969330	544970821	tr|Q8L5E8|Q8L5E8_HORVU	Dof zinc finger protein	GO:0003677 MF: DNA binding;GO:0006355 BP: regulation of transcription, DNA-templated	QTL.3A.546	.	.
TraesCS3A02G306900	3A	545151928	545155329	tr|A0A072VB74|A0A072VB74_MEDTR	Riboflavin kinase/fmn hydrolase	GO:0008152 BP: metabolic process;GO:0016787 MF: hydrolase activity	QTL.3A.546	.	.
TraesCS3A02G307000	3A	545257497	545258481	tr|A0A061GZL6|A0A061GZL6_THECC	Alpha/beta-Hydrolases superfamily protein	GO:0008152 BP: metabolic process;GO:0016787 MF: hydrolase activity	QTL.3A.546	.	.
TraesCS3A02G307100	3A	545281348	545282353	tr|A0A061GZL6|A0A061GZL6_THECC	Alpha/beta-Hydrolases superfamily protein	GO:0008152 BP: metabolic process;GO:0016787 MF: hydrolase activity	QTL.3A.546	.	.
TraesCS3A02G307200	3A	545331372	545332355	tr|A0A061GZL6|A0A061GZL6_THECC	Alpha/beta-Hydrolases superfamily protein	GO:0008152 BP: metabolic process;GO:0016787 MF: hydrolase activity	QTL.3A.546	.	.
TraesCS3A02G307300	3A	545357329	545358591	AT1G57790.1	F-box family protein	GO:0005515 MF: protein binding	QTL.3A.546	.	.
TraesCS3A02G307400	3A	545675025	545675422	tr|M8BYW2|M8BYW2_AEGTA	Signal recognition particle 14 kDa protein	GO:0005786 CC: signal recognition particle, endoplasmic reticulum targeting;GO:0006614 BP: SRP-dependent cotranslational protein targeting to membrane;GO:0008312 MF: 7S RNA binding;GO:0030942 MF: endoplasmic reticulum signal peptide binding;GO:0048500 CC: signal recognition particle	QTL.3A.546	.	.
TraesCS3A02G307500	3A	545885885	545887696	AT4G08850.2	Leucine-rich repeat receptor-like protein kinase family protein	GO:0005515 MF: protein binding	QTL.3A.546	.	.
TraesCS3A02G307600	3A	545887822	545889318	tr|B9SZK5|B9SZK5_RICCO	Receptor-kinase, putative	GO:0004672 MF: protein kinase activity;GO:0005524 MF: ATP binding;GO:0006468 BP: protein phosphorylation	QTL.3A.546	.	.
TraesCS3A02G307700	3A	545965503	545969146	tr|A0MLT6|A0MLT6_ORYSJ	Myb-like transcription factor	GO:0003677 MF: DNA binding	QTL.3A.546	.	.
TraesCS3A02G307900	3A	546417325	546417974	AT4G19170.1	nine-cis-epoxycarotenoid dioxygenase 4		QTL.3A.546	.	.
TraesCS3A02G308000	3A	546568797	546571245	tr|B9SGV2|B9SGV2_RICCO	Arginine/serine-rich splicing factor, putative	GO:0003676 MF: nucleic acid binding;GO:0008270 MF: zinc ion binding	QTL.3A.546	.	.
TraesCS3A02G308100	3A	546571639	546574365	tr|G7IUA3|G7IUA3_MEDTR	Receptor-like kinase, putative	GO:0004672 MF: protein kinase activity;GO:0005524 MF: ATP binding;GO:0006468 BP: protein phosphorylation	QTL.3A.546	.	.
TraesCS3A02G308200	3A	546598091	546599575	tr|A0A199UQJ3|A0A199UQJ3_ANACO	GDSL esterase/lipase	GO:0016788 MF: hydrolase activity, acting on ester bonds	QTL.3A.546	.	.
TraesCS3A02G308300	3A	546610298	546617582	AT2G37370.3	centrosomal protein of 135 kDa-like protein		QTL.3A.546	.	.
TraesCS3A02G308400	3A	546618032	546619690	tr|R7W2W1|R7W2W1_AEGTA	Cucumisin		QTL.3A.546	.	.
TraesCS3A02G308500	3A	546682443	546684078	tr|R9YZ62|R9YZ62_NARTA	MYB transcription factor	GO:0003677 MF: DNA binding	QTL.3A.546	.	.
TraesCS3A02G308600	3A	546699330	546703280	tr|M7ZXS2|M7ZXS2_TRIUA	Subtilisin-like protease		QTL.3A.546	.	.
TraesCS3A02G362500	3A	610541071	610547238	tr|G7K4H3|G7K4H3_MEDTR	Multidrug resistance protein ABC transporter family protein	GO:0005524 MF: ATP binding;GO:0006810 BP: transport;GO:0016021 CC: integral component of membrane;GO:0016887 MF: ATPase activity;GO:0042626 MF: ATPase activity, coupled to transmembrane movement of substances;GO:0055085 BP: transmembrane transport	QTL.3A.612	.	TraesCS3A02G362500
TraesCS3A02G362600	3A	610551593	610556861	AT2G39750.1	S-adenosyl-L-methionine-dependent methyltransferases superfamily protein	GO:0008168 MF: methyltransferase activity	QTL.3A.612	.	.
TraesCS3A02G362700	3A	611155762	611155971	sp|Q60875|ARHG2_MOUSE	Rho guanine nucleotide exchange factor 2		QTL.3A.612	.	.
TraesCS3A02G362800	3A	611165787	611170282	tr|Q9M2S1|Q9M2S1_ARATH	Regulator of chromosome condensation (RCC1) family protein		QTL.3A.612	.	.
TraesCS3A02G362900	3A	611200291	611204899	tr|M8AU35|M8AU35_TRIUA	Transcription initiation factor TFIID subunit 12	GO:0005669 CC: transcription factor TFIID complex;GO:0006352 BP: DNA-templated transcription, initiation;GO:0046982 MF: protein heterodimerization activity	QTL.3A.612	.	.
TraesCS3A02G363000	3A	611700700	611702997	tr|J3SM96|J3SM96_ORYSI	Mannose-1-phosphate guanyltransferase 1	GO:0009058 BP: biosynthetic process;GO:0016740 MF: transferase activity;GO:0016779 MF: nucleotidyltransferase activity	QTL.3A.612	.	.
TraesCS3A02G363100	3A	611704285	611711176	tr|A0A1D5VDG0|A0A1D5VDG0_WHEAT	CASP-like protein		QTL.3A.612	.	.
TraesCS3A02G363200	3A	611706476	611707524	sp|Q1GIT2|GATB_RUEST	Aspartyl/glutamyl-tRNA(Asn/Gln) amidotransferase subunit B		QTL.3A.612	.	.
TraesCS3A02G363300	3A	611707884	611708614	sp|Q9LYD9|EMF1_ARATH	Protein EMBRYONIC FLOWER 1		QTL.3A.612	.	.
TraesCS3A02G363400	3A	611944968	611948291	tr|B8AC38|B8AC38_ORYSI	Aldo-keto reductase	GO:0016491 MF: oxidoreductase activity;GO:0055114 BP: oxidation-reduction process	QTL.3A.612	.	.
TraesCS3A02G363500	3A	611950301	611952013	tr|C6KHU2|C6KHU2_ORYSI	Aldo-keto reductase	GO:0016491 MF: oxidoreductase activity;GO:0055114 BP: oxidation-reduction process	QTL.3A.612	.	.
TraesCS3A02G363600	3A	611952439	611954405	tr|M7YIS2|M7YIS2_TRIUA	PRA1 family protein		QTL.3A.612	.	.
TraesCS3A02G363700	3A	611964839	611970708	tr|M9P0B4|M9P0B4_CARPA	Gamma-glutamyl phosphate reductase	GO:0003824 MF: catalytic activity;GO:0004349 MF: glutamate 5-kinase activity;GO:0004350 MF: glutamate-5-semialdehyde dehydrogenase activity;GO:0005737 CC: cytoplasm;GO:0006561 BP: proline biosynthetic process;GO:0008152 BP: metabolic process;GO:0016491 MF: oxidoreductase activity;GO:0055114 BP: oxidation-reduction process	QTL.3A.612	.	.
TraesCS3A02G363800	3A	611972043	611974004	tr|A0A1E5UNQ2|A0A1E5UNQ2_9POAL	Pentatricopeptide repeat-containing protein	GO:0005515 MF: protein binding;GO:0008270 MF: zinc ion binding	QTL.3A.612	.	.
TraesCS3A02G388300	3A	637281738	637284098	tr|M8C3G4|M8C3G4_AEGTA	Zinc finger CCCH domain-containing protein 42		QTL.3A.638	.	.
TraesCS3A02G388400	3A	637290327	637290898	tr|A0A0B0MAA3|A0A0B0MAA3_GOSAR	Multidrug resistance 3		QTL.3A.638	.	.
TraesCS3A02G388500	3A	637292767	637293447	AT1G79910.1	Regulator of Vps4 activity in the MVB pathway protein		QTL.3A.638	.	.
TraesCS3A02G388600	3A	637471206	637472237	tr|A0A1D5V7L1|A0A1D5V7L1_WHEAT	Sulfotransferase	GO:0008146 MF: sulfotransferase activity	QTL.3A.638	.	.
TraesCS3A02G388700	3A	637604085	637604927	tr|A0A1D5WPW4|A0A1D5WPW4_WHEAT	Sulfotransferase	GO:0008146 MF: sulfotransferase activity	QTL.3A.638	.	.
TraesCS3A02G388800	3A	637621322	637624262	tr|M8B403|M8B403_AEGTA	PHD finger protein	GO:0005515 MF: protein binding;GO:0008270 MF: zinc ion binding	QTL.3A.638	.	.
TraesCS3A02G388900	3A	637947101	637957472	sp|P9WQL9|DRRA_MYCTU	Doxorubicin resistance ATP-binding protein DrrA		QTL.3A.638	.	.
TraesCS3A02G389000	3A	638015235	638016601	tr|Q6EPW3|Q6EPW3_ORYSJ	F-box protein-like	GO:0005515 MF: protein binding	QTL.3A.638	.	.
TraesCS3A02G389100	3A	638020406	638027541	tr|A0A1D1YB05|A0A1D1YB05_9ARAE	Mitotic spindle assembly checkpoint protein MAD1	GO:0007094 BP: mitotic spindle assembly checkpoint	QTL.3A.638	.	.
TraesCS3A02G389200	3A	638028141	638029957	tr|A0A1D5VDJ4|A0A1D5VDJ4_WHEAT	Hexosyltransferase	GO:0006486 BP: protein glycosylation;GO:0008378 MF: galactosyltransferase activity;GO:0016020 CC: membrane	QTL.3A.638	.	.
TraesCS3A02G389300	3A	638058312	638063938	tr|Q94K14|Q94K14_ARATH	Protein kinase family protein	GO:0004672 MF: protein kinase activity;GO:0004674 MF: protein serine/threonine kinase activity;GO:0005524 MF: ATP binding;GO:0006468 BP: protein phosphorylation	QTL.3A.638	.	.
TraesCS3A02G389400	3A	638058564	638060039	tr|M8CDB6|M8CDB6_AEGTA	Pentatricopeptide repeat-containing protein	GO:0005515 MF: protein binding	QTL.3A.638	.	.
TraesCS3A02G389500	3A	638065056	638066782	tr|A0A061FJ35|A0A061FJ35_THECC	Cobalt ion binding		QTL.3A.638	.	.
TraesCS3A02G389600	3A	638068179	638074769	tr|B9RW95|B9RW95_RICCO	RNA binding protein, putative	GO:0003676 MF: nucleic acid binding	QTL.3A.638	.	.
TraesCS3A02G389700	3A	638200337	638201056	tr|B9IDQ1|B9IDQ1_POPTR	Vesicle-associated membrane family protein		QTL.3A.638	.	.
TraesCS3A02G389800	3A	638202924	638204736	tr|A0A0K9P5H4|A0A0K9P5H4_ZOSMR	RNA-binding protein	GO:0003676 MF: nucleic acid binding	QTL.3A.638	.	.
TraesCS3A02G389900	3A	638206353	638208943	tr|A0A072USK4|A0A072USK4_MEDTR	Galactose-binding protein		QTL.3A.638	.	.
TraesCS3A02G390000	3A	638291739	638293134	tr|A0A199VFI0|A0A199VFI0_ANACO	F-box protein	GO:0005515 MF: protein binding	QTL.3A.638	.	.
TraesCS3A02G390100	3A	638325750	638328857	tr|M8C3M3|M8C3M3_AEGTA	Chloride channel protein	GO:0005216 MF: ion channel activity;GO:0005247 MF: voltage-gated chloride channel activity;GO:0006821 BP: chloride transport;GO:0016020 CC: membrane;GO:0055085 BP: transmembrane transport	QTL.3A.638	.	TraesCS3A02G390100
TraesCS3A02G390200	3A	638333200	638334611	tr|M7YWC8|M7YWC8_TRIUA	U-box domain-containing protein 4	GO:0005488 MF: binding;GO:0005515 MF: protein binding	QTL.3A.638	.	.
TraesCS3A02G390300	3A	638446197	638447013	tr|A0A199W5J3|A0A199W5J3_ANACO	BAG family molecular chaperone regulator 2	GO:0005515 MF: protein binding	QTL.3A.638	.	.
TraesCS3A02G390400	3A	638452429	638452917	tr|A0A199W5J3|A0A199W5J3_ANACO	BAG family molecular chaperone regulator 2	GO:0005515 MF: protein binding	QTL.3A.638	.	.
TraesCS3A02G390500	3A	638467308	638467805	tr|A0A199W5J3|A0A199W5J3_ANACO	BAG family molecular chaperone regulator 2	GO:0005515 MF: protein binding	QTL.3A.638	.	.
TraesCS3A02G390600	3A	638710726	638711508	tr|A0A199W5J3|A0A199W5J3_ANACO	BAG family molecular chaperone regulator 2	GO:0005515 MF: protein binding	QTL.3A.638	.	.
TraesCS3A02G390700	3A	638926621	638928483	tr|A0A1E5W932|A0A1E5W932_9POAL	Pentatricopeptide repeat-containing protein	GO:0005515 MF: protein binding	QTL.3A.638	.	.
TraesCS3A02G390800	3A	638978547	638983186	tr|B9I3K1|B9I3K1_POPTR	Tetratricopeptide repeat-containing family protein	GO:0005515 MF: protein binding	QTL.3A.638	.	.
TraesCS3A02G390900	3A	638985439	638993411	tr|A0A1D1YLX4|A0A1D1YLX4_9ARAE	Vacuolar protein sorting-associated protein 53		QTL.3A.638	.	.
TraesCS3A02G391000	3A	639020449	639025066	tr|B9RKH1|B9RKH1_RICCO	Ceramide glucosyltransferase, putative	GO:0016757 MF: transferase activity, transferring glycosyl groups	QTL.3A.638	.	.
TraesCS3A02G391100	3A	639084974	639086910	tr|M7ZGS6|M7ZGS6_TRIUA	Fructose-bisphosphate aldolase	GO:0003824 MF: catalytic activity;GO:0004332 MF: fructose-bisphosphate aldolase activity;GO:0006096 BP: glycolytic process	QTL.3A.638	.	.
TraesCS3A02G433800	3A	675853107	675858020	tr|M7YZY0|M7YZY0_TRIUA	Protein HASTY 1		QTL.3A.677	.	.
TraesCS3A02G433900	3A	675859552	675870856	tr|A0A1E5WAP4|A0A1E5WAP4_9POAL	Protein HASTY 1		QTL.3A.677	.	.
TraesCS3A02G434000	3A	675873924	675878906	sp|Q6PB44|PTN23_MOUSE	Tyrosine-protein phosphatase non-receptor type 23		QTL.3A.677	.	.
TraesCS3A02G434100	3A	676003752	676004123	AT1G32330.2	heat shock transcription factor A1D		QTL.3A.677	.	.
TraesCS3A02G434200	3A	676071463	676072012	sp|Q91W82|UB2E2_MOUSE	Ubiquitin-conjugating enzyme E2 E2		QTL.3A.677	.	.
TraesCS3A02G434300	3A	676107378	676108112	tr|G7JBE6|G7JBE6_MEDTR	Transmembrane protein, putative		QTL.3A.677	.	.
TraesCS3A02G434400	3A	676207705	676243822	tr|A0A059Q0S2|A0A059Q0S2_9POAL	MADS-box transcription factor	GO:0003677 MF: DNA binding;GO:0046983 MF: protein dimerization activity	QTL.3A.677	.	.
TraesCS3A02G434500	3A	676747933	676751030	tr|M7ZKX4|M7ZKX4_TRIUA	Activating signal cointegrator 1 complex subunit 1	GO:0003723 MF: RNA binding	QTL.3A.677	.	.
TraesCS3A02G434600	3A	676767877	676768731	tr|A0A103XGN5|A0A103XGN5_CYNCS	Aquaporin-like protein	GO:0005215 MF: transporter activity;GO:0006810 BP: transport;GO:0016020 CC: membrane	QTL.3A.677	.	TraesCS3A02G434600
TraesCS3A02G434700	3A	676850453	676853583	tr|A0A059Q0S2|A0A059Q0S2_9POAL	MADS-box transcription factor	GO:0003677 MF: DNA binding;GO:0046983 MF: protein dimerization activity	QTL.3A.677	.	.
TraesCS3A02G434800	3A	676882444	676883127	sp|A3D9F6|TATB_SHEB5	Sec-independent protein translocase protein TatB		QTL.3A.677	.	.
TraesCS3A02G434900	3A	676886114	676905903	tr|A0A059Q0S2|A0A059Q0S2_9POAL	MADS-box transcription factor	GO:0003677 MF: DNA binding;GO:0046983 MF: protein dimerization activity	QTL.3A.677	.	.
TraesCS3A02G435000	3A	677141673	677172170	tr|A0A059Q0S2|A0A059Q0S2_9POAL	MADS-box transcription factor	GO:0003677 MF: DNA binding;GO:0046983 MF: protein dimerization activity	QTL.3A.677	.	.
TraesCS3B02G031000	3B	14111444	14112532	tr|A0A1D5VNI6|A0A1D5VNI6_WHEAT	E3 ubiquitin-protein ligase	GO:0005515 MF: protein binding;GO:0005634 CC: nucleus;GO:0006511 BP: ubiquitin-dependent protein catabolic process;GO:0007275 BP: multicellular organism development;GO:0008270 MF: zinc ion binding	QTL.3B.15	.	.
TraesCS3B02G031100	3B	14162428	14163758	tr|A0A1D5VNI7|A0A1D5VNI7_WHEAT	E3 ubiquitin-protein ligase	GO:0005515 MF: protein binding;GO:0005634 CC: nucleus;GO:0006511 BP: ubiquitin-dependent protein catabolic process;GO:0007275 BP: multicellular organism development;GO:0008270 MF: zinc ion binding	QTL.3B.15	.	.
TraesCS3B02G031200	3B	14201533	14204974	tr|A0A1D5VZU9|A0A1D5VZU9_WHEAT	E3 ubiquitin-protein ligase	GO:0005515 MF: protein binding;GO:0005634 CC: nucleus;GO:0006511 BP: ubiquitin-dependent protein catabolic process;GO:0007275 BP: multicellular organism development;GO:0008270 MF: zinc ion binding	QTL.3B.15	.	.
TraesCS3B02G031300	3B	14222450	14223551	tr|A0A1D5VNI6|A0A1D5VNI6_WHEAT	E3 ubiquitin-protein ligase	GO:0005515 MF: protein binding;GO:0008270 MF: zinc ion binding	QTL.3B.15	.	.
TraesCS3B02G031400	3B	14327879	14329157	AT4G08850.2	Leucine-rich repeat receptor-like protein kinase family protein	GO:0005515 MF: protein binding	QTL.3B.15	.	.
TraesCS3B02G031500	3B	14329207	14330814	AT2G33170.2	Leucine-rich repeat receptor-like protein kinase family protein	GO:0005515 MF: protein binding	QTL.3B.15	.	.
TraesCS3B02G031600	3B	14345489	14346553	tr|B9HTA6|B9HTA6_POPTR	Kinase family protein	GO:0004672 MF: protein kinase activity;GO:0005524 MF: ATP binding;GO:0006468 BP: protein phosphorylation	QTL.3B.15	.	.
TraesCS3B02G031700	3B	14367939	14370645	tr|B9SM54|B9SM54_RICCO	Amino acid transporter, putative	GO:0003333 BP: amino acid transmembrane transport;GO:0015171 MF: amino acid transmembrane transporter activity;GO:0016020 CC: membrane	QTL.3B.15	.	TraesCS3B02G031700
TraesCS3B02G031800	3B	14380277	14381205	tr|Q8L5H4|Q8L5H4_MUSAC	Lectin		QTL.3B.15	.	.
TraesCS3B02G031900	3B	14463207	14465356	AT5G17680.2	disease resistance protein (TIR-NBS-LRR class)	GO:0043531 MF: ADP binding	QTL.3B.15	.	.
TraesCS3B02G032000	3B	14524446	14526526	AT2G03370.2	O-linked-mannose beta-1,4-N-acetylglucosaminyltransferase-like protein	GO:0016757 MF: transferase activity, transferring glycosyl groups	QTL.3B.15	.	.
TraesCS3B02G032100	3B	14547111	14548665	tr|R7VZS3|R7VZS3_AEGTA	E3 ubiquitin-protein ligase	GO:0005515 MF: protein binding;GO:0005634 CC: nucleus;GO:0006511 BP: ubiquitin-dependent protein catabolic process;GO:0007275 BP: multicellular organism development;GO:0008270 MF: zinc ion binding	QTL.3B.15	.	.
TraesCS3B02G032200	3B	14702451	14703844	AT5G40060.1	Disease resistance protein (NBS-LRR class) family	GO:0043531 MF: ADP binding	QTL.3B.15	.	.
TraesCS3B02G032300	3B	14963926	14964528	tr|A0A1D6RRJ1|A0A1D6RRJ1_WHEAT	E3 ubiquitin-protein ligase	GO:0005515 MF: protein binding;GO:0005634 CC: nucleus;GO:0006511 BP: ubiquitin-dependent protein catabolic process;GO:0007275 BP: multicellular organism development;GO:0008270 MF: zinc ion binding	QTL.3B.15	.	.
TraesCS3B02G032400	3B	14983253	14986446	tr|B9SZK5|B9SZK5_RICCO	Receptor-kinase, putative	GO:0004672 MF: protein kinase activity;GO:0005515 MF: protein binding;GO:0005524 MF: ATP binding;GO:0006468 BP: protein phosphorylation	QTL.3B.15	.	.
TraesCS3B02G032500	3B	15076330	15077465	tr|Q4LET2|Q4LET2_9LILI	Expansin	GO:0005576 CC: extracellular region;GO:0009664 BP: plant-type cell wall organization	QTL.3B.15	.	.
TraesCS3B02G032600	3B	15139170	15151072	tr|D7KI52|D7KI52_ARALL	Jacalin lectin family protein		QTL.3B.15	.	.
TraesCS3B02G032700	3B	15140715	15141590	tr|Q4LET2|Q4LET2_9LILI	Expansin	GO:0005576 CC: extracellular region;GO:0009664 BP: plant-type cell wall organization	QTL.3B.15	.	.
TraesCS3B02G032800	3B	15166116	15167103	tr|Q4LET2|Q4LET2_9LILI	Expansin	GO:0005576 CC: extracellular region;GO:0009664 BP: plant-type cell wall organization	QTL.3B.15	.	.
TraesCS3B02G032900	3B	15864160	15865359	tr|A0A1I9W098|A0A1I9W098_POPTO	NADH/NADPH oxidoreductase		QTL.3B.15	.	.
TraesCS3B02G033000	3B	16035816	16037423	tr|A0A0U2S1G4|A0A0U2S1G4_ORYSA	NBS-LRR-like resistance protein		QTL.3B.15	.	.
TraesCS3B02G033100	3B	16038550	16040781	tr|A0A1J6HWI4|A0A1J6HWI4_NICAT	Adp,atp carrier protein, mitochondrial	GO:0005215 MF: transporter activity;GO:0005743 CC: mitochondrial inner membrane;GO:0006810 BP: transport;GO:0055085 BP: transmembrane transport	QTL.3B.15	.	TraesCS3B02G033100
TraesCS3B02G033200	3B	16049143	16050606	tr|A0A0U2S1G4|A0A0U2S1G4_ORYSA	NBS-LRR-like resistance protein		QTL.3B.15	.	.
TraesCS3B02G033300	3B	16056140	16057123	AT3G14470.2	NB-ARC domain-containing disease resistance protein		QTL.3B.15	.	.
TraesCS3B02G033400	3B	16078276	16079822	tr|A0A0E0MGX8|A0A0E0MGX8_ORYPU	Glycosyltransferase	GO:0008152 BP: metabolic process;GO:0016758 MF: transferase activity, transferring hexosyl groups	QTL.3B.15	.	.
TraesCS3B02G033500	3B	16078282	16079748	sp|B2FT23|PEPQ_STRMK	Xaa-Pro dipeptidase		QTL.3B.15	.	.
TraesCS3B02G115300	3B	82040232	82043558	AT5G64190.2	neuronal PAS domain protein		QTL.3B.83_86	.	.
TraesCS3B02G115400	3B	82041023	82053894	AT5G47220.1	ethylene responsive element binding factor 2	GO:0003677 MF: DNA binding;GO:0003700 MF: transcription factor activity, sequence-specific DNA binding;GO:0006355 BP: regulation of transcription, DNA-templated	QTL.3B.83_86	.	.
TraesCS3B02G115500	3B	82060459	82071589	tr|M8CKI5|M8CKI5_AEGTA	Breast cancer type 2 susceptibility protein-like protein	GO:0000724 BP: double-strand break repair via homologous recombination	QTL.3B.83_86	.	.
TraesCS3B02G115600	3B	82366504	82367668	tr|A0A0K9P1K6|A0A0K9P1K6_ZOSMR	External alternative NAD(P)H-ubiquinone oxidoreductase B2, mitochondrial	GO:0016491 MF: oxidoreductase activity;GO:0055114 BP: oxidation-reduction process	QTL.3B.83_86	.	.
TraesCS3B02G115700	3B	82432959	82433234	AT5G40910.9	Disease resistance protein (TIR-NBS-LRR class) family		QTL.3B.83_86	.	.
TraesCS3B02G115800	3B	82623078	82626563	tr|A0A0K9P920|A0A0K9P920_ZOSMR	Receptor kinase	GO:0004672 MF: protein kinase activity;GO:0005515 MF: protein binding;GO:0005524 MF: ATP binding;GO:0006468 BP: protein phosphorylation	QTL.3B.83_86	.	.
TraesCS3B02G115900	3B	82629320	82630048	tr|A0A1D1Z2T0|A0A1D1Z2T0_9ARAE	Dolichol-phosphate mannosyltransferase subunit 3	GO:0006486 BP: protein glycosylation	QTL.3B.83_86	.	.
TraesCS3B02G116000	3B	82631965	82638782	tr|A0A1D1Z486|A0A1D1Z486_9ARAE	Golgi to ER traffic protein 4		QTL.3B.83_86	.	.
TraesCS3B02G116100	3B	82828745	82829608	tr|A0A1J3HZV0|A0A1J3HZV0_NOCCA	Transmembrane protein 97		QTL.3B.83_86	.	.
TraesCS3B02G116200	3B	82836829	82837371	tr|B9R6Y3|B9R6Y3_RICCO	Serine carboxypeptidase, putative	GO:0004185 MF: serine-type carboxypeptidase activity;GO:0006508 BP: proteolysis	QTL.3B.83_86	.	.
TraesCS3B02G116300	3B	82837373	82839508	tr|B9R6Y4|B9R6Y4_RICCO	Serine carboxypeptidase, putative	GO:0004185 MF: serine-type carboxypeptidase activity;GO:0006508 BP: proteolysis	QTL.3B.83_86	.	.
TraesCS3B02G116400	3B	82845866	82849218	tr|B9R6Y4|B9R6Y4_RICCO	Serine carboxypeptidase, putative	GO:0004185 MF: serine-type carboxypeptidase activity;GO:0006508 BP: proteolysis	QTL.3B.83_86	.	.
TraesCS3B02G116500	3B	82851535	82854255	tr|R7WD63|R7WD63_AEGTA	Protein DETOXIFICATION		QTL.3B.83_86	.	.
TraesCS3B02G116600	3B	83502539	83504578	tr|A0A1D5VQY1|A0A1D5VQY1_WHEAT	Peptidyl-prolyl cis-trans isomerase	GO:0016853 MF: isomerase activity	QTL.3B.83_86	.	.
TraesCS3B02G116700	3B	83827922	83830433	tr|B6T3C7|B6T3C7_MAIZE	Protein phosphatase 2C	GO:0003824 MF: catalytic activity	QTL.3B.83_86	.	.
TraesCS3B02G116800	3B	83834542	83835769	tr|N1QP71|N1QP71_AEGTA	E3 ubiquitin-protein ligase	GO:0005515 MF: protein binding;GO:0008270 MF: zinc ion binding	QTL.3B.83_86	.	.
TraesCS3B02G116900	3B	83881992	83885125	tr|A0A0K9NLA2|A0A0K9NLA2_ZOSMR	ATP-dependent RNA helicase-like protein	GO:0003676 MF: nucleic acid binding;GO:0005524 MF: ATP binding	QTL.3B.83_86	.	.
TraesCS3B02G117000	3B	83905765	83911735	tr|A0A199UHM4|A0A199UHM4_ANACO	ATP-dependent RNA helicase-like protein DB10	GO:0003676 MF: nucleic acid binding;GO:0005515 MF: protein binding;GO:0005524 MF: ATP binding	QTL.3B.83_86	.	.
TraesCS3B02G117100	3B	84444082	84444462	sp|A6R8Q8|ARO1_AJECN	Pentafunctional AROM polypeptide		QTL.3B.83_86	.	.
TraesCS3B02G117200	3B	84456234	84456776	AT4G13960.4	F-box/RNI-like superfamily protein		QTL.3B.83_86	.	.
TraesCS3B02G117300	3B	84729459	84734010	tr|B9S5B9|B9S5B9_RICCO	RNA binding protein, putative	GO:0003676 MF: nucleic acid binding;GO:0008270 MF: zinc ion binding	QTL.3B.83_86	.	.
TraesCS3B02G117400	3B	84737155	84738732	tr|A0A0K9PWM5|A0A0K9PWM5_ZOSMR	Pentatricopeptide repeat (PPR) superfamily protein		QTL.3B.83_86	.	.
TraesCS3B02G117500	3B	84763436	84764094	tr|A0A061FKX6|A0A061FKX6_THECC	Pollen Ole e 1 allergen and extensin family protein		QTL.3B.83_86	.	.
TraesCS3B02G117600	3B	84875504	84876058	tr|A0A061FKX6|A0A061FKX6_THECC	Pollen Ole e 1 allergen and extensin family protein		QTL.3B.83_86	.	.
TraesCS3B02G117700	3B	84878988	84880745	tr|A0A1E5WLG5|A0A1E5WLG5_9POAL	Pentatricopeptide repeat-containing protein	GO:0005515 MF: protein binding;GO:0008270 MF: zinc ion binding	QTL.3B.83_86	.	.
TraesCS3B02G117800	3B	84881865	84883656	AT4G08850.1	Leucine-rich repeat receptor-like protein kinase family protein	GO:0005515 MF: protein binding	QTL.3B.83_86	.	.
TraesCS3B02G117900	3B	84892300	84893112	AT4G08850.2	Leucine-rich repeat receptor-like protein kinase family protein		QTL.3B.83_86	.	.
TraesCS3B02G118000	3B	84896411	84901312	AT2G33170.2	Leucine-rich repeat receptor-like protein kinase family protein	GO:0005515 MF: protein binding	QTL.3B.83_86	.	.
TraesCS3B02G118100	3B	85057914	85061238	AT2G33170.2	Leucine-rich repeat receptor-like protein kinase family protein	GO:0005515 MF: protein binding	QTL.3B.83_86	.	.
TraesCS3B02G118200	3B	85083932	85087534	AT3G24240.1	Leucine-rich repeat receptor-like protein kinase family protein	GO:0005515 MF: protein binding	QTL.3B.83_86	.	.
TraesCS3B02G118300	3B	85092290	85093885	tr|A0A077RF60|A0A077RF60_WHEAT	Glycosyltransferase	GO:0008152 BP: metabolic process;GO:0016758 MF: transferase activity, transferring hexosyl groups	QTL.3B.83_86	.	.
TraesCS3B02G118400	3B	85104495	85108170	sp|B0RCT0|LEPA_CLAMS	Elongation factor 4		QTL.3B.83_86	.	.
TraesCS3B02G118500	3B	85221621	85224550	tr|M8D8E3|M8D8E3_AEGTA	Zinc finger CCCH domain-containing protein 4		QTL.3B.83_86	.	.
TraesCS3B02G118600	3B	85339442	85340538	tr|A0A0K1RKX7|A0A0K1RKX7_HORVV	BTR2 isoform B2Isof01		QTL.3B.83_86	.	.
TraesCS3B02G528200	3B	770346728	770348332	AT1G55750.5	BSD domain (BTF2-like transcription factors, Synapse-associated proteins and DOS2-like proteins)		QTL.3B.771	.	.
TraesCS3B02G528300	3B	770556732	770557837	tr|Q9SXY6|Q9SXY6_ORYSA	Beta 1,3-glucanase	GO:0004553 MF: hydrolase activity, hydrolyzing O-glycosyl compounds;GO:0005975 BP: carbohydrate metabolic process	QTL.3B.771	.	.
TraesCS3B02G528400	3B	770609128	770610294	tr|G4XH74|G4XH74_9POAL	Endo-beta-1,3-glucanase	GO:0004553 MF: hydrolase activity, hydrolyzing O-glycosyl compounds;GO:0005975 BP: carbohydrate metabolic process	QTL.3B.771	.	.
TraesCS3B02G528500	3B	770652348	770653480	tr|Q1ERG2|Q1ERG2_WHEAT	Endo-beta-1,3-glucanase	GO:0004553 MF: hydrolase activity, hydrolyzing O-glycosyl compounds;GO:0005975 BP: carbohydrate metabolic process	QTL.3B.771	.	.
TraesCS3B02G528600	3B	770656467	770658874	AT3G16210.1	F-box family protein	GO:0005515 MF: protein binding	QTL.3B.771	.	.
TraesCS3B02G528700	3B	770659259	770660615	tr|A0A1I9LQV7|A0A1I9LQV7_ARATH	Purple acid phosphatase 16	GO:0016787 MF: hydrolase activity	QTL.3B.771	.	.
TraesCS3B02G528800	3B	770666307	770666925	AT1G51270.9	vesicle-associated protein 1-4		QTL.3B.771	.	.
TraesCS3B02G528900	3B	770689441	770690013	AT1G55265.1	DUF538 family protein, putative (Protein of unknown function, DUF538)		QTL.3B.771	.	.
TraesCS3B02G529000	3B	770726640	770728902	tr|A0A061DXW4|A0A061DXW4_THECC	F-box family protein		QTL.3B.771	.	.
TraesCS3B02G529100	3B	770952582	770953739	tr|Q75K72|Q75K72_ORYSJ	'putative beta-1,3-glucanase	GO:0004553 MF: hydrolase activity, hydrolyzing O-glycosyl compounds;GO:0005975 BP: carbohydrate metabolic process	QTL.3B.771	.	.
TraesCS3B02G529200	3B	770964140	770964677	AT1G55265.1	DUF538 family protein, putative (Protein of unknown function, DUF538)		QTL.3B.771	.	.
TraesCS3B02G529300	3B	770968831	770970473	tr|Q4JH28|Q4JH28_WHEAT	Beta-1,3-glucanase	GO:0004553 MF: hydrolase activity, hydrolyzing O-glycosyl compounds;GO:0005975 BP: carbohydrate metabolic process	QTL.3B.771	.	.
TraesCS3B02G529400	3B	771053126	771054482	tr|Q4JH28|Q4JH28_WHEAT	Beta-1,3-glucanase	GO:0004553 MF: hydrolase activity, hydrolyzing O-glycosyl compounds;GO:0005975 BP: carbohydrate metabolic process	QTL.3B.771	.	.
TraesCS3B02G529700	3B	771170775	771172476	tr|Q4JH28|Q4JH28_WHEAT	Beta-1,3-glucanase	GO:0004553 MF: hydrolase activity, hydrolyzing O-glycosyl compounds;GO:0005975 BP: carbohydrate metabolic process	QTL.3B.771	.	.
TraesCS3B02G529800	3B	771190490	771195298	tr|Q75K72|Q75K72_ORYSJ	'putative beta-1,3-glucanase	GO:0004553 MF: hydrolase activity, hydrolyzing O-glycosyl compounds;GO:0005975 BP: carbohydrate metabolic process	QTL.3B.771	.	.
TraesCS3B02G529900	3B	771242041	771242562	AT5G19590.2	DUF538 family protein (Protein of unknown function, DUF538)		QTL.3B.771	.	.
TraesCS3B02G530000	3B	771249906	771254026	tr|Q75K72|Q75K72_ORYSJ	'putative beta-1,3-glucanase	GO:0004553 MF: hydrolase activity, hydrolyzing O-glycosyl compounds;GO:0005975 BP: carbohydrate metabolic process	QTL.3B.771	.	.
TraesCS3B02G530100	3B	771323933	771328353	tr|M8C959|M8C959_AEGTA	B3 domain-containing protein	GO:0003677 MF: DNA binding	QTL.3B.771	.	.
TraesCS3B02G530200	3B	771387169	771392728	tr|N1QU52|N1QU52_AEGTA	B3 domain-containing protein	GO:0003677 MF: DNA binding	QTL.3B.771	.	.
TraesCS3B02G530300	3B	771400160	771402284	tr|N1QRV9|N1QRV9_AEGTA	B3 domain-containing protein	GO:0003677 MF: DNA binding	QTL.3B.771	.	.
TraesCS3B02G530400	3B	771412665	771412952	tr|A0A151QXP1|A0A151QXP1_CAJCA	B3 domain-containing protein family	GO:0003677 MF: DNA binding	QTL.3B.771	.	.
TraesCS3B02G530500	3B	771532480	771534064	tr|D6N2Z5|D6N2Z5_9POAL	Beta-1,3-glucanase	GO:0004553 MF: hydrolase activity, hydrolyzing O-glycosyl compounds;GO:0005975 BP: carbohydrate metabolic process	QTL.3B.771	.	.
TraesCS3B02G530600	3B	771558069	771560151	tr|D6N2Z5|D6N2Z5_9POAL	Beta-1,3-glucanase	GO:0004553 MF: hydrolase activity, hydrolyzing O-glycosyl compounds;GO:0005975 BP: carbohydrate metabolic process	QTL.3B.771	.	.
TraesCS3B02G530700	3B	771622198	771622701	tr|Q2R0S6|Q2R0S6_ORYSJ	F-box domain containing protein		QTL.3B.771	.	.
TraesCS3B02G530800	3B	771664252	771666119	AT1G12855.1	F-box family protein	GO:0005515 MF: protein binding	QTL.3B.771	.	.
TraesCS3B02G530900	3B	771795276	771799328	tr|A0A0K9Q2N8|A0A0K9Q2N8_ZOSMR	RecA	GO:0003677 MF: DNA binding;GO:0003697 MF: single-stranded DNA binding;GO:0005524 MF: ATP binding;GO:0006259 BP: DNA metabolic process;GO:0006281 BP: DNA repair;GO:0008094 MF: DNA-dependent ATPase activity	QTL.3B.771	.	.
TraesCS3B02G531000	3B	771839969	771844991	tr|A0A0K9NQF7|A0A0K9NQF7_ZOSMR	Sentrin-specific protease	GO:0006508 BP: proteolysis;GO:0008234 MF: cysteine-type peptidase activity	QTL.3B.771	.	.
TraesCS3B02G531100	3B	772228320	772229366	sp|Q3U1T3|BRM1L_MOUSE	Breast cancer metastasis-suppressor 1-like protein		QTL.3B.771	.	.
TraesCS3D02G080000	3D	39922026	39931139	tr|O22454|O22454_WHEAT	Low-affinity cation transporter		QTL.3D.40_41	.	TraesCS3D02G080000
TraesCS3D02G080100	3D	39992845	39995447	sp|A9VJ02|ADDA_BACWK	ATP-dependent helicase/nuclease subunit A		QTL.3D.40_41	.	.
TraesCS3D02G080200	3D	39997472	39998835	AT4G11900.9	S-locus lectin protein kinase family protein	GO:0008270 MF: zinc ion binding	QTL.3D.40_41	.	.
TraesCS3D02G080400	3D	40252375	40255679	AT5G38690.2	Zinc-finger domain of monoamine-oxidase A repressor R1 protein		QTL.3D.40_41	.	.
TraesCS3D02G080500	3D	40500766	40514427	AT1G65800.1	receptor kinase 2	GO:0004672 MF: protein kinase activity;GO:0005515 MF: protein binding;GO:0005524 MF: ATP binding;GO:0006468 BP: protein phosphorylation	QTL.3D.40_41	.	.
TraesCS3D02G080600	3D	40526644	40528935	AT1G65790.1	receptor kinase 1	GO:0004672 MF: protein kinase activity;GO:0005524 MF: ATP binding;GO:0006468 BP: protein phosphorylation	QTL.3D.40_41	.	.
TraesCS3D02G080700	3D	40730215	40730945	tr|A0A1D5WSG1|A0A1D5WSG1_WHEAT	Dirigent protein		QTL.3D.40_41	.	.
TraesCS3D02G080800	3D	40732239	40734409	tr|I0Z0Q5|I0Z0Q5_COCSC	Aldo/keto reductase		QTL.3D.40_41	.	.
TraesCS3D02G080900	3D	40737696	40738070	AT2G20070.1	defensin-like protein		QTL.3D.40_41	.	.
TraesCS3D02G081000	3D	40749065	40751962	sp|P93194|RPK1_IPONI	Receptor-like protein kinase	GO:0004672 MF: protein kinase activity;GO:0005515 MF: protein binding;GO:0005524 MF: ATP binding;GO:0006468 BP: protein phosphorylation	QTL.3D.40_41	.	.
TraesCS3D02G081100	3D	40752758	40754868	tr|A0A097PNP5|A0A097PNP5_BRADI	Major facilitator superfamily protein	GO:0005215 MF: transporter activity;GO:0006810 BP: transport;GO:0006857 BP: oligopeptide transport;GO:0016020 CC: membrane	QTL.3D.40_41	.	TraesCS3D02G081100
TraesCS3D02G081200	3D	40773894	40775676	tr|Q9SC99|Q9SC99_LOLPR	Pollen allergen		QTL.3D.40_41	.	.
TraesCS3D02G081300	3D	40786457	40787048	tr|H6U803|H6U803_9ARAE	Light-regulated protein		QTL.3D.40_41	.	.
TraesCS3D02G081400	3D	40787771	40790675	tr|M8B2U6|M8B2U6_AEGTA	Charged multivesicular body protein 5	GO:0007034 BP: vacuolar transport	QTL.3D.40_41	.	TraesCS3D02G081400
TraesCS3D02G081500	3D	40792527	40794015	tr|V5NQJ4|V5NQJ4_WHEAT	Heavy metal-associated protein	GO:0030001 BP: metal ion transport;GO:0046872 MF: metal ion binding	QTL.3D.40_41	.	TraesCS3D02G081500
TraesCS3D02G081600	3D	40806191	40808262	AT1G56400.1	F-box family protein	GO:0005515 MF: protein binding	QTL.3D.40_41	.	.
TraesCS3D02G081800	3D	40999164	40999631	tr|Q1EP93|Q1EP93_MUSAC	Cytochrome P450 family protein	GO:0005506 MF: iron ion binding;GO:0016705 MF: oxidoreductase activity, acting on paired donors, with incorporation or reduction of molecular oxygen;GO:0020037 MF: heme binding;GO:0055114 BP: oxidation-reduction process	QTL.3D.40_41	.	.
TraesCS3D02G081900	3D	41034795	41040733	tr|M9QX03|M9QX03_ORYSI	Terpene synthase	GO:0000287 MF: magnesium ion binding;GO:0008152 BP: metabolic process;GO:0010333 MF: terpene synthase activity;GO:0016829 MF: lyase activity	QTL.3D.40_41	.	.
TraesCS3D02G082000	3D	41050569	41055763	tr|Q851G2|Q851G2_ORYSJ	Cytochrome P450 family protein, expressed	GO:0005506 MF: iron ion binding;GO:0016705 MF: oxidoreductase activity, acting on paired donors, with incorporation or reduction of molecular oxygen;GO:0020037 MF: heme binding;GO:0055114 BP: oxidation-reduction process	QTL.3D.40_41	.	.
TraesCS3D02G082100	3D	41666426	41669941	AT5G38350.1	Disease resistance protein (NBS-LRR class) family	GO:0043531 MF: ADP binding	QTL.3D.40_41	.	.
TraesCS3D02G082200	3D	41671840	41676252	AT3G32330.1	DNA repair protein-like protein	GO:0005524 MF: ATP binding	QTL.3D.40_41	.	.
TraesCS3D02G082300	3D	41697371	41699261	tr|M7Y8M9|M7Y8M9_TRIUA	Translocon-associated protein subunit beta		QTL.3D.40_41	.	.
TraesCS4A02G000600	4A	469193	478687	tr|K3Y344|K3Y344_SETIT	Terpene cyclase/mutase family member	GO:0016866 MF: intramolecular transferase activity	QTL.4A.5_7	.	.
TraesCS4A02G000700	4A	533491	534126	AT1G02260.2	Divalent ion symporter		QTL.4A.5_7	.	.
TraesCS4A02G000800	4A	731795	737508	tr|A0A072VCA1|A0A072VCA1_MEDTR	2-phosphoglycerate kinase		QTL.4A.5_7	.	.
TraesCS4A02G000900	4A	745079	749992	tr|M7ZHM0|M7ZHM0_TRIUA	Zinc finger CCHC domain-containing protein 8	GO:0003676 MF: nucleic acid binding;GO:0008270 MF: zinc ion binding	QTL.4A.5_7	.	.
TraesCS4A02G006700	4A	4471868	4475360	tr|T1NJY0|T1NJY0_TRIUA	Flavin-containing monooxygenase	GO:0004499 MF: N,N-dimethylaniline monooxygenase activity;GO:0016491 MF: oxidoreductase activity;GO:0050660 MF: flavin adenine dinucleotide binding;GO:0050661 MF: NADP binding;GO:0055114 BP: oxidation-reduction process	QTL.4A.5_7	.	.
TraesCS4A02G006800	4A	4526361	4531968	tr|A0A072THZ7|A0A072THZ7_MEDTR	DUF936 family protein		QTL.4A.5_7	.	.
TraesCS4A02G006900	4A	4588851	4594150	tr|A0A0K9P1A0|A0A0K9P1A0_ZOSMR	ABC transporter ATP-binding protein	GO:0005524 MF: ATP binding;GO:0006810 BP: transport;GO:0016021 CC: integral component of membrane;GO:0016887 MF: ATPase activity;GO:0042626 MF: ATPase activity, coupled to transmembrane movement of substances;GO:0055085 BP: transmembrane transport	QTL.4A.5_7	.	TraesCS4A02G006900
TraesCS4A02G007000	4A	4619274	4621196	tr|A0A1E5W416|A0A1E5W416_9POAL	Pentatricopeptide repeat-containing protein	GO:0005515 MF: protein binding	QTL.4A.5_7	.	.
TraesCS4A02G007100	4A	4624619	4629498	tr|M7YM69|M7YM69_TRIUA	Pseudouridine-5'-phosphate glycosidase	GO:0016798 MF: hydrolase activity, acting on glycosyl bonds	QTL.4A.5_7	.	.
TraesCS4A02G007200	4A	4636871	4637754	sp|A4FVX9|RL2_METM5	50S ribosomal protein L2	GO:0003723 MF: RNA binding;GO:0003735 MF: structural constituent of ribosome;GO:0005622 CC: intracellular;GO:0005840 CC: ribosome;GO:0006412 BP: translation;GO:0015934 CC: large ribosomal subunit	QTL.4A.5_7	.	.
TraesCS4A02G007300	4A	4641898	4643819	tr|K7NBR6|K7NBR6_SIRGR	Cytochrome P450	GO:0005506 MF: iron ion binding;GO:0016705 MF: oxidoreductase activity, acting on paired donors, with incorporation or reduction of molecular oxygen;GO:0020037 MF: heme binding;GO:0055114 BP: oxidation-reduction process	QTL.4A.5_7	.	.
TraesCS4A02G007400	4A	4775728	4779317	tr|W5EIQ2|W5EIQ2_WHEAT	3-ketoacyl-CoA synthase	GO:0003824 MF: catalytic activity;GO:0006633 BP: fatty acid biosynthetic process;GO:0008152 BP: metabolic process;GO:0016020 CC: membrane;GO:0016747 MF: transferase activity, transferring acyl groups other than amino-acyl groups	QTL.4A.5_7	.	.
TraesCS4A02G007500	4A	4795981	4797468	tr|A0A1E5V3C7|A0A1E5V3C7_9POAL	Protein ROOT PRIMORDIUM DEFECTIVE 1		QTL.4A.5_7	.	.
TraesCS4A02G007600	4A	4817931	4821251	tr|W5DZF5|W5DZF5_WHEAT	Cyanate hydratase	GO:0003677 MF: DNA binding;GO:0008824 MF: cyanate hydratase activity;GO:0009439 BP: cyanate metabolic process	QTL.4A.5_7	.	.
TraesCS4A02G007700	4A	4822985	4823350	tr|Q41576|Q41576_WHEAT	Pollen allergen-like protein	GO:0005576 CC: extracellular region	QTL.4A.5_7	.	.
TraesCS4A02G007800	4A	4833409	4834325	tr|A0A0X8VYK1|A0A0X8VYK1_ELECO	Jasmonate ZIM domain protein		QTL.4A.5_7	.	.
TraesCS4A02G007900	4A	4843703	4844815	tr|A0A0X8VYK1|A0A0X8VYK1_ELECO	Jasmonate ZIM domain protein		QTL.4A.5_7	.	.
TraesCS4A02G008000	4A	4847934	4848820	tr|A0A0X8VYK1|A0A0X8VYK1_ELECO	Jasmonate ZIM domain protein		QTL.4A.5_7	.	.
TraesCS4A02G008100	4A	4867492	4870889	tr|M8A124|M8A124_TRIUA	Chitobiosyldiphosphodolichol beta-mannosyltransferase		QTL.4A.5_7	.	.
TraesCS4A02G008300	4A	5065396	5068400	tr|A0A1D5XEW1|A0A1D5XEW1_WHEAT	Proteasome subunit alpha type	GO:0004175 MF: endopeptidase activity;GO:0004298 MF: threonine-type endopeptidase activity;GO:0005839 CC: proteasome core complex;GO:0006511 BP: ubiquitin-dependent protein catabolic process;GO:0019773 CC: proteasome core complex, alpha-subunit complex;GO:0051603 BP: proteolysis involved in cellular protein catabolic process	QTL.4A.5_7	.	.
TraesCS4A02G008400	4A	5114542	5115264	tr|Q8LGS8|Q8LGS8_AEGTA	Glutathione S-transferase	GO:0005515 MF: protein binding	QTL.4A.5_7	.	.
TraesCS4A02G008500	4A	5122228	5123284	tr|A0A072UEL6|A0A072UEL6_MEDTR	Methyl esterase		QTL.4A.5_7	.	.
TraesCS4A02G008600	4A	5193110	5200873	tr|A0A072UEL6|A0A072UEL6_MEDTR	Methyl esterase		QTL.4A.5_7	.	.
TraesCS4A02G008700	4A	5221702	5228833	tr|A0A061GKY9|A0A061GKY9_THECC	CTC-interacting domain 7 isoform 2		QTL.4A.5_7	.	.
TraesCS4A02G008800	4A	5348712	5350223	tr|D8L9Q0|D8L9Q0_WHEAT	Cytochrome P450, putative, expressed	GO:0005506 MF: iron ion binding;GO:0016705 MF: oxidoreductase activity, acting on paired donors, with incorporation or reduction of molecular oxygen;GO:0020037 MF: heme binding;GO:0055114 BP: oxidation-reduction process	QTL.4A.5_7	.	.
TraesCS4A02G008900	4A	5404668	5407204	tr|A0A059Q065|A0A059Q065_9POAL	Zinc finger protein	GO:0003676 MF: nucleic acid binding	QTL.4A.5_7	.	.
TraesCS4A02G009000	4A	5463387	5465297	tr|G7L7L8|G7L7L8_MEDTR	Cation calcium exchanger	GO:0016021 CC: integral component of membrane;GO:0055085 BP: transmembrane transport	QTL.4A.5_7	TraesCS4A02G009000	TraesCS4A02G009000
TraesCS4A02G009100	4A	5524346	5525623	AT5G07610.1	F-box family protein	GO:0005515 MF: protein binding	QTL.4A.5_7	.	.
TraesCS4A02G009200	4A	5525770	5529802	AT1G48580.3	nuclear localized protein		QTL.4A.5_7	.	.
TraesCS4A02G009300	4A	5551879	5552722	tr|B6TWZ5|B6TWZ5_MAIZE	VQ motif family protein		QTL.4A.5_7	.	.
TraesCS4A02G009400	4A	5664386	5670237	tr|I1H920|I1H920_BRADI	Lipoxygenase	GO:0005515 MF: protein binding;GO:0016491 MF: oxidoreductase activity;GO:0016702 MF: oxidoreductase activity, acting on single donors with incorporation of molecular oxygen, incorporation of two atoms of oxygen;GO:0046872 MF: metal ion binding;GO:0055114 BP: oxidation-reduction process	QTL.4A.5_7	.	.
TraesCS4A02G009500	4A	5706716	5707518	tr|G7IGE6|G7IGE6_MEDTR	LURP-one-like protein		QTL.4A.5_7	.	.
TraesCS4A02G009600	4A	5742304	5743659	tr|Q9LHE6|Q9LHE6_ARATH	E3 ubiquitin-protein ligase	GO:0005515 MF: protein binding	QTL.4A.5_7	.	.
TraesCS4A02G009700	4A	5811873	5813246	tr|M8CRM6|M8CRM6_AEGTA	Anthocyanin 5-aromatic acyltransferase	GO:0016747 MF: transferase activity, transferring acyl groups other than amino-acyl groups	QTL.4A.5_7	.	.
TraesCS4A02G009800	4A	5815276	5817033	tr|M8CLT0|M8CLT0_AEGTA	Anthocyanin 5-aromatic acyltransferase	GO:0016747 MF: transferase activity, transferring acyl groups other than amino-acyl groups	QTL.4A.5_7	.	.
TraesCS4A02G009900	4A	5832955	5834245	tr|W9RY39|W9RY39_9ROSA	F-box protein	GO:0005515 MF: protein binding	QTL.4A.5_7	.	.
TraesCS4A02G010000	4A	5835562	5839872	tr|C6ZRQ0|C6ZRQ0_SOYBN	Kinase-like protein	GO:0004672 MF: protein kinase activity;GO:0005524 MF: ATP binding;GO:0006468 BP: protein phosphorylation	QTL.4A.5_7	.	.
TraesCS4A02G010200	4A	5982879	5983514	tr|U5G180|U5G180_POPTR	Germin-like protein subfamily 1 member 1	GO:0030145 MF: manganese ion binding;GO:0045735 MF: nutrient reservoir activity	QTL.4A.5_7	.	.
TraesCS4A02G010300	4A	5983805	5992095	tr|B9MSZ1|B9MSZ1_POPTR	Tubulin-tyrosine ligase family protein	GO:0003824 MF: catalytic activity;GO:0005524 MF: ATP binding;GO:0006464 BP: cellular protein modification process	QTL.4A.5_7	.	.
TraesCS4A02G010400	4A	6003894	6007700	tr|Q10QY7|Q10QY7_ORYSJ	Hydrolase, alpha/beta fold family protein, expressed		QTL.4A.5_7	.	.
TraesCS4A02G010500	4A	6009443	6011515	tr|Q8H025|Q8H025_ORYSJ	Hydrolase, alpha/beta fold family protein, expressed	GO:0003824 MF: catalytic activity	QTL.4A.5_7	.	.
TraesCS4A02G010600	4A	6016513	6017887	tr|Q8H025|Q8H025_ORYSJ	Hydrolase, alpha/beta fold family protein, expressed		QTL.4A.5_7	.	.
TraesCS4A02G010700	4A	6018585	6019659	tr|B6TT89|B6TT89_MAIZE	YGGT family protein		QTL.4A.5_7	.	.
TraesCS4A02G010800	4A	6020338	6032827	sp|P38995|ATU2_YEAST	Copper-transporting ATPase	GO:0000166 MF: nucleotide binding;GO:0006812 BP: cation transport;GO:0016021 CC: integral component of membrane;GO:0019829 MF: cation-transporting ATPase activity;GO:0046872 MF: metal ion binding	QTL.4A.5_7	.	TraesCS4A02G010800
TraesCS4A02G010900	4A	6033434	6033544	AT1G16820.1	vacuolar ATP synthase catalytic subunit-related / V-ATPase-related / vacuolar proton pump-like protein		QTL.4A.5_7	.	.
TraesCS4A02G011000	4A	6036080	6038880	tr|A0A118JUQ6|A0A118JUQ6_CYNCS	E3 Ubiquitin ligase	GO:0004842 MF: ubiquitin-protein transferase activity;GO:0005515 MF: protein binding;GO:0006996 BP: organelle organization;GO:0008270 MF: zinc ion binding;GO:0016567 BP: protein ubiquitination	QTL.4A.5_7	.	.
TraesCS4A02G011100	4A	6341840	6346056	tr|A0A1D5XDA2|A0A1D5XDA2_WHEAT	Carboxypeptidase	GO:0004185 MF: serine-type carboxypeptidase activity;GO:0006508 BP: proteolysis	QTL.4A.5_7	.	.
TraesCS4A02G011200	4A	6435528	6436135	AT1G55265.1	DUF538 family protein, putative (Protein of unknown function, DUF538)		QTL.4A.5_7	.	.
TraesCS4A02G011300	4A	6460812	6461240	AT1G55265.1	DUF538 family protein, putative (Protein of unknown function, DUF538)		QTL.4A.5_7	.	.
TraesCS4A02G011400	4A	6476483	6476911	AT1G55265.1	DUF538 family protein, putative (Protein of unknown function, DUF538)		QTL.4A.5_7	.	.
TraesCS4A02G011500	4A	6482516	6482944	AT1G55265.1	DUF538 family protein, putative (Protein of unknown function, DUF538)		QTL.4A.5_7	.	.
TraesCS4A02G011600	4A	6634636	6637708	tr|A0A0K9NMH9|A0A0K9NMH9_ZOSMR	AP2-like ethylene-responsive transcription factor	GO:0003677 MF: DNA binding;GO:0003700 MF: transcription factor activity, sequence-specific DNA binding;GO:0006355 BP: regulation of transcription, DNA-templated	QTL.4A.5_7	.	.
TraesCS4A02G011700	4A	6801582	6803184	tr|A0A078CHK0|A0A078CHK0_BRANA	BnaC08g32970D protein		QTL.4A.5_7	.	.
TraesCS4A02G011800	4A	6817561	6817878	tr|G7I917|G7I917_MEDTR	Transmembrane protein, putative		QTL.4A.5_7	.	.
TraesCS4A02G011900	4A	6885047	6888367	tr|Q8GUT5|Q8GUT5_ARATH	Acyl-CoA N-acyltransferases-like protein	GO:0008080 MF: N-acetyltransferase activity	QTL.4A.5_7	.	.
TraesCS4A02G012000	4A	6889824	6893587	tr|N1R5P3|N1R5P3_AEGTA	Transcription initiation factor IIE subunit beta	GO:0005673 CC: transcription factor TFIIE complex;GO:0006367 BP: transcription initiation from RNA polymerase II promoter	QTL.4A.5_7	.	.
TraesCS4A02G012100	4A	6922238	6923200	tr|A0A1E5VLZ3|A0A1E5VLZ3_9POAL	Protein BIG GRAIN 1		QTL.4A.5_7	.	.
TraesCS4A02G012200	4A	6932754	6937660	tr|A0A097PL73|A0A097PL73_BRADI	Nitrilase/cyanide hydratase and apolipoprotein N-acyltransferase family protein	GO:0006807 BP: nitrogen compound metabolic process;GO:0016810 MF: hydrolase activity, acting on carbon-nitrogen (but not peptide) bonds	QTL.4A.5_7	.	.
TraesCS4A02G012300	4A	7154344	7155638	tr|B4ERX7|B4ERX7_WHEAT	O-methyltransferase	GO:0008168 MF: methyltransferase activity;GO:0008171 MF: O-methyltransferase activity;GO:0046983 MF: protein dimerization activity	QTL.4A.5_7	.	.
TraesCS4A02G012400	4A	7157026	7157619	tr|A0A1D5XAU7|A0A1D5XAU7_WHEAT	Dirigent protein		QTL.4A.5_7	.	.
TraesCS4A02G012500	4A	7159443	7160240	tr|A0A0D3DXG6|A0A0D3DXG6_BRAOL	Purple acid phosphatase		QTL.4A.5_7	.	.
TraesCS4A02G012600	4A	7164881	7167854	tr|G7K3H1|G7K3H1_MEDTR	Cytochrome P450 family protein	GO:0005506 MF: iron ion binding;GO:0016705 MF: oxidoreductase activity, acting on paired donors, with incorporation or reduction of molecular oxygen;GO:0020037 MF: heme binding;GO:0055114 BP: oxidation-reduction process	QTL.4A.5_7	.	.
TraesCS4A02G012700	4A	7176816	7177022	AT1G60200.4	splicing factor PWI domain-containing protein / RNA recognition motif (RRM)-containing protein		QTL.4A.5_7	.	.
TraesCS4A02G012800	4A	7325182	7326530	tr|Q10R11|Q10R11_ORYSJ	Mitochondrial carrier, putative, expressed	GO:0055085 BP: transmembrane transport	QTL.4A.5_7	.	TraesCS4A02G012800
TraesCS4A02G012900	4A	7400880	7404289	tr|A0A061EI37|A0A061EI37_THECC	Mucin-related protein		QTL.4A.5_7	.	.
TraesCS4A02G013000	4A	7407677	7408327	tr|W5DWS8|W5DWS8_WHEAT	Ubiquitin-fold modifier-conjugating enzyme 1		QTL.4A.5_7	.	.
TraesCS4A02G013200	4A	7463008	7465642	sp|A0LUK9|PDXT_ACIC1	Pyridoxal 5'-phosphate synthase subunit PdxT	GO:0004359 MF: glutaminase activity;GO:0042819 BP: vitamin B6 biosynthetic process;GO:0042823 BP: pyridoxal phosphate biosynthetic process	QTL.4A.5_7	.	.
TraesCS4A02G075100	4A	74576473	74577051	G	AT1G80660.4		QTL.4A.746	.	.
TraesCS4A02G075200	4A	74587741	74588937	G	tr|A0A059PRQ3|A0A059PRQ3_SALMI	IPR001005: SANT/Myb domain; IPR009057: Homeobox domain-like; IPR017930: Myb domain	QTL.4A.746	.	.
TraesCS4A02G075300	4A	74595408	74595923	G	AT4G35300.8		QTL.4A.746	.	TraesCS4A02G075300
TraesCS4A02G075400	4A	74600481	74603629	G	tr|A0A059PRQ3|A0A059PRQ3_SALMI	IPR001005: SANT/Myb domain; IPR009057: Homeobox domain-like; IPR017930: Myb domain	QTL.4A.746	.	.
TraesCS4A02G127200	4A	164507852	164511669	tr|B9T1C2|B9T1C2_RICCO	Receptor protein kinase, putative	GO:0004672 MF: protein kinase activity;GO:0005515 MF: protein binding;GO:0005524 MF: ATP binding;GO:0006468 BP: protein phosphorylation	QTL.4A.165	.	.
TraesCS4A02G127300	4A	164509486	164509785	AT3G52100.4	RING/FYVE/PHD-type zinc finger family protein		QTL.4A.165	.	.
TraesCS4A02G127400	4A	164515386	164517138	tr|B6TFQ2|B6TFQ2_MAIZE	Guanylate kinase	GO:0004385 MF: guanylate kinase activity;GO:0006163 BP: purine nucleotide metabolic process	QTL.4A.165	.	.
TraesCS4A02G127500	4A	164522391	164526087	tr|G5DXK7|G5DXK7_SILLA	Membrane steroid-binding protein		QTL.4A.165	.	.
TraesCS4A02G127600	4A	164625822	164627247	tr|A0A199V7H9|A0A199V7H9_ANACO	F-box protein	GO:0005515 MF: protein binding	QTL.4A.165	.	.
TraesCS4A02G127700	4A	164631128	164636271	tr|A0A199V822|A0A199V822_ANACO	Endoplasmic reticulum-Golgi intermediate compartment protein 3		QTL.4A.165	.	TraesCS4A02G127700
TraesCS4A02G127900	4A	164686569	164688435	tr|W5DZW4|W5DZW4_WHEAT	Peroxidase	GO:0004601 MF: peroxidase activity;GO:0006979 BP: response to oxidative stress;GO:0020037 MF: heme binding;GO:0055114 BP: oxidation-reduction process	QTL.4A.165	.	.
TraesCS4A02G128000	4A	164712375	164718504	AT2G27090.2	bZIP transcription factor (DUF630 and DUF632)		QTL.4A.165	.	.
TraesCS4A02G128100	4A	165354816	165355858	tr|A0A191XX61|A0A191XX61_WHEAT	WRKY transcription factor	GO:0003700 MF: transcription factor activity, sequence-specific DNA binding;GO:0006355 BP: regulation of transcription, DNA-templated;GO:0043565 MF: sequence-specific DNA binding	QTL.4A.165	.	.
TraesCS4A02G128200	4A	165357311	165358039	tr|M8C607|M8C607_AEGTA	Octanoyltransferase	GO:0005737 CC: cytoplasm;GO:0006464 BP: cellular protein modification process;GO:0009107 BP: lipoate biosynthetic process;GO:0016415 MF: octanoyltransferase activity	QTL.4A.165	.	.
TraesCS4A02G128300	4A	165358261	165360740	tr|B9HAZ0|B9HAZ0_POPTR	Deaminase-related family protein	GO:0003824 MF: catalytic activity;GO:0008270 MF: zinc ion binding;GO:0016787 MF: hydrolase activity	QTL.4A.165	.	.
TraesCS4A02G128400	4A	165366330	165381312	sp|Q922J3|CLIP1_MOUSE	CAP-Gly domain-containing linker protein 1		QTL.4A.165	.	.
TraesCS4A02G128500	4A	165411221	165413517	AT3G56500.1	serine-rich protein-like protein		QTL.4A.165	.	.
TraesCS4A02G128600	4A	165708047	165711643	tr|B6SJF7|B6SJF7_MAIZE	Histidine triad nucleotide binding protein	GO:0003824 MF: catalytic activity	QTL.4A.165	.	.
TraesCS4A02G128700	4A	165712374	165712877	tr|A0A061E908|A0A061E908_THECC	RING/U-box superfamily protein, putative	GO:0005515 MF: protein binding;GO:0008270 MF: zinc ion binding	QTL.4A.165	.	.
TraesCS4A02G128800	4A	165750140	165755078	tr|A0A1D1ZEB6|A0A1D1ZEB6_9ARAE	ATP synthase protein I		QTL.4A.165	.	.
TraesCS4A02G128900	4A	165755554	165757569	tr|A0A059PZ72|A0A059PZ72_9POAL	Transcription factor	GO:0003700 MF: transcription factor activity, sequence-specific DNA binding;GO:0006355 BP: regulation of transcription, DNA-templated;GO:0043565 MF: sequence-specific DNA binding	QTL.4A.165	.	.
TraesCS4A02G263200	4A	575735462	575737805	tr|Q94AM5|Q94AM5_ARATH	Alpha/beta-Hydrolases superfamily protein		QTL.4A.576_577	.	.
TraesCS4A02G263300	4A	575776753	575781334	tr|A0A160SVP1|A0A160SVP1_SOLCI	Transcription factor Inducer of CBF expression 1	GO:0046983 MF: protein dimerization activity	QTL.4A.576_577	.	.
TraesCS4A02G263400	4A	575798573	575801177	tr|B9RT10|B9RT10_RICCO	Helicase, putative	GO:0005524 MF: ATP binding	QTL.4A.576_577	.	.
TraesCS4A02G263500	4A	575802011	575802988	tr|A0A061FPP9|A0A061FPP9_THECC	Alpha/beta-Hydrolases superfamily protein		QTL.4A.576_577	.	.
TraesCS4A02G263600	4A	575808456	575809123	tr|M7ZXC6|M7ZXC6_TRIUA	Cortical cell-delineating protein		QTL.4A.576_577	.	.
TraesCS4A02G263700	4A	576036387	576043513	AT5G45470.1	transmembrane protein, putative (DUF594)		QTL.4A.576_577	.	.
TraesCS4A02G263800	4A	576050429	576054653	tr|G7KNR9|G7KNR9_MEDTR	65-kDa microtubule-associated-like protein		QTL.4A.576_577	.	.
TraesCS4A02G263900	4A	576157311	576166116	tr|D7L7W3|D7L7W3_ARALL	Dihydroxyacetone kinase family protein	GO:0004371 MF: glycerone kinase activity;GO:0005524 MF: ATP binding;GO:0006071 BP: glycerol metabolic process	QTL.4A.576_577	.	.
TraesCS4A02G264000	4A	576563119	576569037	tr|N1QWR7|N1QWR7_AEGTA	Cytochrome c oxidase assembly protein ctaG	GO:0005507 MF: copper ion binding	QTL.4A.576_577	.	.
TraesCS4A02G264100	4A	576575755	576576465	tr|A0A072UBE0|A0A072UBE0_MEDTR	Zinc finger homeodomain protein	GO:0003677 MF: DNA binding	QTL.4A.576_577	.	.
TraesCS4A02G264200	4A	576590321	576596961	tr|A0A118K1X4|A0A118K1X4_CYNCS	Ankyrin repeat-containing protein	GO:0005515 MF: protein binding	QTL.4A.576_577	.	.
TraesCS4A02G264300	4A	576602661	576610351	tr|B9SEF0|B9SEF0_RICCO	Ankyrin repeat-containing protein, putative	GO:0005515 MF: protein binding	QTL.4A.576_577	.	.
TraesCS4A02G264400	4A	576702012	576703590	tr|U5S5Y7|U5S5Y7_DENLA	Actin		QTL.4A.576_577	.	.
TraesCS4A02G264500	4A	576922793	576924952	tr|A0A199VTI0|A0A199VTI0_ANACO	UV-B-induced protein, chloroplastic		QTL.4A.576_577	.	.
TraesCS4A02G264600	4A	576930523	576931965	tr|M8CJ58|M8CJ58_AEGTA	UDP-glucose 6-dehydrogenase	GO:0003979 MF: UDP-glucose 6-dehydrogenase activity;GO:0016616 MF: oxidoreductase activity, acting on the CH-OH group of donors, NAD or NADP as acceptor;GO:0051287 MF: NAD binding;GO:0055114 BP: oxidation-reduction process	QTL.4A.576_577	.	.
TraesCS4A02G264700	4A	577042628	577044913	tr|A0A199URB4|A0A199URB4_ANACO	Pentatricopeptide repeat-containing protein	GO:0005515 MF: protein binding	QTL.4A.576_577	.	.
TraesCS4A02G264800	4A	577048828	577056229	tr|Q2ACC0|Q2ACC0_MAIZE	Histidine kinase	GO:0000155 MF: phosphorelay sensor kinase activity;GO:0000160 BP: phosphorelay signal transduction system;GO:0007165 BP: signal transduction;GO:0016310 BP: phosphorylation;GO:0016772 MF: transferase activity, transferring phosphorus-containing groups	QTL.4A.576_577	.	.
TraesCS4A02G264900	4A	577109148	577110539	tr|Q10DW5|Q10DW5_ORYSJ	Cytochrome b561 family protein, expressed		QTL.4A.576_577	.	.
TraesCS4A02G265000	4A	577115564	577116547	tr|W9S0F1|W9S0F1_9ROSA	Expansin-like protein	GO:0005576 CC: extracellular region	QTL.4A.576_577	.	.
TraesCS4A02G265100	4A	577227821	577230321	tr|B9SNG9|B9SNG9_RICCO	Receptor protein kinase, putative	GO:0004672 MF: protein kinase activity;GO:0005524 MF: ATP binding;GO:0006468 BP: protein phosphorylation	QTL.4A.576_577	.	.
TraesCS4A02G337700	4A	619948588	619950250	tr|M8AC57|M8AC57_TRIUA	U3 small nucleolar RNA-associated protein 18-like protein		QTL.4A.621	.	.
TraesCS4A02G337800	4A	620189006	620194905	tr|A0A1D5X6L2|A0A1D5X6L2_WHEAT	Aspartokinase	GO:0004072 MF: aspartate kinase activity;GO:0008152 BP: metabolic process;GO:0008652 BP: cellular amino acid biosynthetic process;GO:0016597 MF: amino acid binding	QTL.4A.621	.	.
TraesCS4A02G337900	4A	620260277	620261490	AT1G68140.4	zinc finger/BTB domain protein, putative (DUF1644)		QTL.4A.621	.	.
TraesCS4A02G338000	4A	620289827	620290336	tr|B6TWQ7|B6TWQ7_MAIZE	Invertase inhibitor	GO:0004857 MF: enzyme inhibitor activity	QTL.4A.621	.	.
TraesCS4A02G338100	4A	620323514	620325316	tr|A0A1D5X541|A0A1D5X541_WHEAT	Pectinesterase	GO:0005618 CC: cell wall;GO:0030599 MF: pectinesterase activity;GO:0042545 BP: cell wall modification	QTL.4A.621	.	.
TraesCS4A02G338200	4A	620389574	620391835	tr|M8A7D0|M8A7D0_TRIUA	Ubiquitin carboxyl-terminal hydrolase 2		QTL.4A.621	.	.
TraesCS4A02G338300	4A	620430430	620448402	AT1G01650.4	SIGNAL PEPTIDE PEPTIDASE-LIKE 4		QTL.4A.621	.	.
TraesCS4A02G338400	4A	620462118	620462879	AT3G48800.1	Sterile alpha motif (SAM) domain-containing protein	GO:0005515 MF: protein binding	QTL.4A.621	.	.
TraesCS4A02G338500	4A	620470110	620474109	tr|M8A5V7|M8A5V7_TRIUA	Phospholipase D		QTL.4A.621	.	.
TraesCS4A02G338600	4A	620556284	620558738	tr|M8A7D0|M8A7D0_TRIUA	Ubiquitin carboxyl-terminal hydrolase 2		QTL.4A.621	.	.
TraesCS4A02G338700	4A	620586483	620587013	sp|Q935S7|MUKB_SALTY	Chromosome partition protein MukB		QTL.4A.621	.	.
TraesCS4A02G338800	4A	620702988	620704712	tr|Q1WBS7|Q1WBS7_9POAL	Cytochrome P450	GO:0005506 MF: iron ion binding;GO:0016705 MF: oxidoreductase activity, acting on paired donors, with incorporation or reduction of molecular oxygen;GO:0020037 MF: heme binding;GO:0055114 BP: oxidation-reduction process	QTL.4A.621	.	.
TraesCS4A02G338900	4A	620778798	620780530	tr|A0A061DVK5|A0A061DVK5_THECC	RING/U-box superfamily protein	GO:0005515 MF: protein binding;GO:0008270 MF: zinc ion binding	QTL.4A.621	.	.
TraesCS4A02G339000	4A	620932572	620934173	tr|B8XSN0|B8XSN0_WHEAT	Cytochrome P450	GO:0005506 MF: iron ion binding;GO:0016705 MF: oxidoreductase activity, acting on paired donors, with incorporation or reduction of molecular oxygen;GO:0020037 MF: heme binding;GO:0055114 BP: oxidation-reduction process	QTL.4A.621	.	.
TraesCS4A02G339100	4A	620950816	620952483	tr|B8XSN0|B8XSN0_WHEAT	Cytochrome P450	GO:0005506 MF: iron ion binding;GO:0016705 MF: oxidoreductase activity, acting on paired donors, with incorporation or reduction of molecular oxygen;GO:0020037 MF: heme binding;GO:0055114 BP: oxidation-reduction process	QTL.4A.621	.	.
TraesCS4A02G339200	4A	621009035	621010495	tr|Q9FY29|Q9FY29_FESPR	Expansin	GO:0005576 CC: extracellular region;GO:0009664 BP: plant-type cell wall organization	QTL.4A.621	.	.
TraesCS4A02G339300	4A	621119082	621125144	tr|A0A0K9Q658|A0A0K9Q658_ZOSMR	CTD small phosphatase-like protein	GO:0016791 MF: phosphatase activity	QTL.4A.621	.	.
TraesCS4A02G339400	4A	621128727	621132830	AT5G45050.2	Disease resistance protein (TIR-NBS-LRR class)		QTL.4A.621	.	.
TraesCS4A02G339500	4A	621168849	621170039	tr|A0A0K9PIN8|A0A0K9PIN8_ZOSMR	Dehydrogenase/reductase		QTL.4A.621	.	.
TraesCS4A02G339600	4A	621170466	621174698	tr|B9SW87|B9SW87_RICCO	Mitochondrial carrier protein, putative	GO:0055085 BP: transmembrane transport	QTL.4A.621	.	TraesCS4A02G339600
TraesCS4A02G339700	4A	621188050	621189669	tr|A0A1D5X715|A0A1D5X715_WHEAT	Glycosyltransferase		QTL.4A.621	.	.
TraesCS4A02G339800	4A	621240484	621242129	tr|M7YN86|M7YN86_TRIUA	Glycosyltransferase		QTL.4A.621	.	.
TraesCS4A02G339900	4A	621290357	621293334	tr|A0A1E5ULN9|A0A1E5ULN9_9POAL	Glycosyltransferase		QTL.4A.621	.	.
TraesCS4A02G340000	4A	621429057	621429710	tr|Q7XYF3|Q7XYF3_CYNDA	Pollen allergen Cyn d 23		QTL.4A.621	.	.
TraesCS4A02G340100	4A	621470690	621476556	tr|W0FGK7|W0FGK7_9CARY	Translation initiation factor 1A	GO:0003723 MF: RNA binding;GO:0003743 MF: translation initiation factor activity;GO:0006413 BP: translational initiation	QTL.4A.621	.	.
TraesCS4A02G340200	4A	621481108	621481671	tr|Q2HSK0|Q2HSK0_MEDTR	Transcriptional factor B3	GO:0003677 MF: DNA binding	QTL.4A.621	.	.
TraesCS4A02G340300	4A	621506611	621509442	tr|A0A1J3JX76|A0A1J3JX76_NOCCA	Zinc finger A20 and AN1 domain-containing stress-associated protein 9		QTL.4A.621	.	.
TraesCS4A02G340400	4A	621514698	621515420	AT1G01500.1	Erythronate-4-phosphate dehydrogenase family protein		QTL.4A.621	.	.
TraesCS4A02G340500	4A	621564032	621567500	tr|A0A061SBT7|A0A061SBT7_9CHLO	ATP-dependent RNA helicase	GO:0003676 MF: nucleic acid binding;GO:0005524 MF: ATP binding	QTL.4A.621	.	.
TraesCS4A02G340600	4A	621661023	621664579	tr|A0A0K9NRY1|A0A0K9NRY1_ZOSMR	Polyribonucleotide nucleotidyltransferase	GO:0003676 MF: nucleic acid binding	QTL.4A.621	.	.
TraesCS4A02G340700	4A	621667388	621669013	sp|Q47MY0|SYL_THEFY	Leucine--tRNA ligase		QTL.4A.621	.	.
TraesCS4A02G340800	4A	621684151	621685071	AT5G45480.1	transmembrane protein, putative (DUF594)		QTL.4A.621	.	.
TraesCS4A02G340900	4A	621737852	621741086	tr|A0A0U9HJ94|A0A0U9HJ94_KLEFL	Histidine kinase	GO:0000155 MF: phosphorelay sensor kinase activity;GO:0000160 BP: phosphorelay signal transduction system;GO:0007165 BP: signal transduction;GO:0016310 BP: phosphorylation;GO:0016772 MF: transferase activity, transferring phosphorus-containing groups	QTL.4A.621	.	.
TraesCS4A02G341000	4A	621767023	621769727	tr|W5DNP6|W5DNP6_WHEAT	ER lumen protein-retaining receptor	GO:0006621 BP: protein retention in ER lumen;GO:0016021 CC: integral component of membrane;GO:0046923 MF: ER retention sequence binding	QTL.4A.621	.	.
TraesCS4A02G341100	4A	621784935	621792029	tr|A0A0K9PX14|A0A0K9PX14_ZOSMR	Membrane protein insertase YidC	GO:0016021 CC: integral component of membrane;GO:0051205 BP: protein insertion into membrane	QTL.4A.621	.	.
TraesCS4A02G416600	4A	686168578	686170155	tr|A0A0E3G977|A0A0E3G977_WHEAT	Phosphate transporter protein	GO:0005315 MF: inorganic phosphate transmembrane transporter activity;GO:0006817 BP: phosphate ion transport;GO:0016021 CC: integral component of membrane;GO:0022857 MF: transmembrane transporter activity;GO:0055085 BP: transmembrane transport	QTL.4A.687_690	.	TraesCS4A02G416600
TraesCS4A02G416700	4A	686173466	686179174	tr|B6U851|B6U851_MAIZE	Appr-1-p processing enzyme family protein		QTL.4A.687_690	.	.
TraesCS4A02G416800	4A	686375921	686384016	tr|A0A0K9NS69|A0A0K9NS69_ZOSMR	Zinc finger protein	GO:0003676 MF: nucleic acid binding	QTL.4A.687_690	.	.
TraesCS4A02G416900	4A	686385153	686385613	AT3G05570.1	dipeptide transport ATP-binding protein		QTL.4A.687_690	.	TraesCS4A02G416900
TraesCS4A02G417000	4A	686529432	686530472	tr|A0A0K9Q627|A0A0K9Q627_ZOSMR	Phosphate-responsive 1 family protein		QTL.4A.687_690	.	.
TraesCS4A02G417100	4A	686590860	686599015	tr|M7Y9X5|M7Y9X5_TRIUA	Disease resistance protein RPM1	GO:0043531 MF: ADP binding	QTL.4A.687_690	.	.
TraesCS4A02G417300	4A	687312230	687314715	sp|P39380|KPTA_ECOLI	RNA 2'-phosphotransferase	GO:0006388 BP: tRNA splicing, via endonucleolytic cleavage and ligation;GO:0016772 MF: transferase activity, transferring phosphorus-containing groups	QTL.4A.687_690	.	.
TraesCS4A02G417400	4A	687315819	687317351	tr|A0A0K9P440|A0A0K9P440_ZOSMR	30S ribosomal protein S10	GO:0003735 MF: structural constituent of ribosome;GO:0005840 CC: ribosome;GO:0006412 BP: translation;GO:0015935 CC: small ribosomal subunit	QTL.4A.687_690	.	.
TraesCS4A02G417500	4A	687318556	687320997	tr|A0A072U232|A0A072U232_MEDTR	Lipid phosphate phosphatase-like protein		QTL.4A.687_690	.	.
TraesCS4A02G417600	4A	687626578	687628248	tr|A0A0U1WYL4|A0A0U1WYL4_ORYGL	Cytochrome P450	GO:0005506 MF: iron ion binding;GO:0016705 MF: oxidoreductase activity, acting on paired donors, with incorporation or reduction of molecular oxygen;GO:0020037 MF: heme binding;GO:0055114 BP: oxidation-reduction process	QTL.4A.687_690	.	.
TraesCS4A02G417700	4A	687660414	687661977	tr|A0A0U1WYL4|A0A0U1WYL4_ORYGL	Cytochrome P450	GO:0005506 MF: iron ion binding;GO:0016705 MF: oxidoreductase activity, acting on paired donors, with incorporation or reduction of molecular oxygen;GO:0020037 MF: heme binding;GO:0055114 BP: oxidation-reduction process	QTL.4A.687_690	.	.
TraesCS4A02G417800	4A	687808291	687810232	tr|M8BYI1|M8BYI1_AEGTA	GDSL esterase/lipase	GO:0016788 MF: hydrolase activity, acting on ester bonds	QTL.4A.687_690	.	.
TraesCS4A02G417900	4A	687813492	687832845	tr|Q9AYT3|Q9AYT3_TOBAC	Phosphate transporter	GO:0016021 CC: integral component of membrane;GO:0022857 MF: transmembrane transporter activity;GO:0055085 BP: transmembrane transport	QTL.4A.687_690	.	TraesCS4A02G417900
TraesCS4A02G418000	4A	687892533	687894351	tr|I0CCB8|I0CCB8_9ROSI	Phosphate transporter	GO:0016021 CC: integral component of membrane;GO:0022857 MF: transmembrane transporter activity;GO:0055085 BP: transmembrane transport	QTL.4A.687_690	.	TraesCS4A02G418000
TraesCS4A02G418100	4A	688092065	688095665	tr|A0A1E5WCI8|A0A1E5WCI8_9POAL	Succinate dehydrogenase subunit 5, mitochondrial		QTL.4A.687_690	.	.
TraesCS4A02G418200	4A	688097442	688100234	tr|Q9FUU6|Q9FUU6_WHEAT	Starch synthase, chloroplastic/amyloplastic	GO:0004373 MF: glycogen (starch) synthase activity	QTL.4A.687_690	.	.
TraesCS4A02G418300	4A	688325963	688327706	tr|A0A0A1G395|A0A0A1G395_MANES	Phosphate transporter	GO:0016021 CC: integral component of membrane;GO:0022857 MF: transmembrane transporter activity;GO:0055085 BP: transmembrane transport	QTL.4A.687_690	.	TraesCS4A02G418300
TraesCS4A02G418400	4A	688373566	688375384	tr|Q9AYT3|Q9AYT3_TOBAC	Phosphate transporter	GO:0016021 CC: integral component of membrane;GO:0022857 MF: transmembrane transporter activity;GO:0055085 BP: transmembrane transport	QTL.4A.687_690	.	TraesCS4A02G418400
TraesCS4A02G418500	4A	688451755	688452045	AT1G32928.1	Avr9/Cf-9 rapidly elicited protein		QTL.4A.687_690	.	.
TraesCS4A02G418600	4A	688500421	688501138	AT1G16710.9	histone acetyltransferase of the CBP family 12		QTL.4A.687_690	.	.
TraesCS4A02G418700	4A	688808470	688811511	tr|M7Y9X5|M7Y9X5_TRIUA	Disease resistance protein RPM1	GO:0043531 MF: ADP binding	QTL.4A.687_690	.	.
TraesCS4A02G418800	4A	688820664	688829813	tr|M7Y9X5|M7Y9X5_TRIUA	Disease resistance protein RPM1	GO:0043531 MF: ADP binding	QTL.4A.687_690	.	.
TraesCS4A02G418900	4A	688952250	688954992	sp|Q9D4H2|GCC1_MOUSE	GRIP and coiled-coil domain-containing protein 1		QTL.4A.687_690	.	.
TraesCS4A02G419000	4A	688969367	688971163	AT3G12980.2	histone acetyltransferase of the CBP family 5		QTL.4A.687_690	.	.
TraesCS4A02G419100	4A	688970141	688974932	tr|M8AHZ6|M8AHZ6_TRIUA	Disease resistance protein RPM1	GO:0043531 MF: ADP binding	QTL.4A.687_690	.	.
TraesCS4A02G419200	4A	688984006	688985018	tr|A0A1B0Z592|A0A1B0Z592_ORYSA	Disease resistance protein		QTL.4A.687_690	.	.
TraesCS4A02G419300	4A	689136697	689137779	tr|Q84U03|Q84U03_AEGTS	Peroxidase	GO:0004601 MF: peroxidase activity;GO:0006979 BP: response to oxidative stress;GO:0020037 MF: heme binding;GO:0055114 BP: oxidation-reduction process	QTL.4A.687_690	.	.
TraesCS4A02G419400	4A	689847478	689849619	tr|A0A1D6D3A2|A0A1D6D3A2_WHEAT	Arginine decarboxylase	GO:0003824 MF: catalytic activity;GO:0006527 BP: arginine catabolic process;GO:0008295 BP: spermidine biosynthetic process;GO:0008792 MF: arginine decarboxylase activity	QTL.4A.687_690	.	.
TraesCS4A02G419600	4A	690409648	690413749	tr|M7YIE8|M7YIE8_TRIUA	Cell cycle checkpoint protein RAD1	GO:0000077 BP: DNA damage checkpoint;GO:0005634 CC: nucleus	QTL.4A.687_690	.	.
TraesCS4A02G434700	4A	705429986	705434950	tr|Q2R9P7|Q2R9P7_ORYSJ	Ankyrin repeat family protein, putative, expressed	GO:0005515 MF: protein binding	QTL.4A.706	.	.
TraesCS4A02G434800	4A	705504781	705508363	tr|O49669|O49669_ARATH	Kinase-like protein	GO:0004672 MF: protein kinase activity;GO:0005524 MF: ATP binding;GO:0006468 BP: protein phosphorylation	QTL.4A.706	.	.
TraesCS4A02G434900	4A	705510262	705513006	tr|B6TGC4|B6TGC4_MAIZE	Growth-regulating factor	GO:0005524 MF: ATP binding;GO:0005634 CC: nucleus;GO:0006355 BP: regulation of transcription, DNA-templated	QTL.4A.706	.	.
TraesCS4A02G435000	4A	705517725	705521196	tr|A0A0A0YT45|A0A0A0YT45_ALBBR	Syntaxin	GO:0005484 MF: SNAP receptor activity;GO:0005515 MF: protein binding;GO:0006886 BP: intracellular protein transport;GO:0016020 CC: membrane;GO:0016192 BP: vesicle-mediated transport	QTL.4A.706	.	TraesCS4A02G435000
TraesCS4A02G435100	4A	705528273	705528820	tr|A0A0J8B8I8|A0A0J8B8I8_BETVU	DNA topoisomerase		QTL.4A.706	.	.
TraesCS4A02G435200	4A	705537314	705539254	tr|M8AMK2|M8AMK2_TRIUA	SNAP25 homologous protein SNAP33	GO:0005515 MF: protein binding	QTL.4A.706	.	.
TraesCS4A02G435300	4A	705544563	705546398	tr|Q6WSC2|Q6WSC2_ORYSI	Glutathione S-transferase	GO:0005515 MF: protein binding	QTL.4A.706	.	.
TraesCS4A02G435400	4A	705571618	705572478	tr|A0A1D6S1J0|A0A1D6S1J0_WHEAT	DNA topoisomerase		QTL.4A.706	.	.
TraesCS4A02G435500	4A	705627294	705628321	tr|A0A170RBF6|A0A170RBF6_TOBAC	Harpin inducing protein		QTL.4A.706	.	.
TraesCS4A02G435600	4A	705632681	705633981	tr|W9SLV0|W9SLV0_9ROSA	Urease accessory protein UreH		QTL.4A.706	.	.
TraesCS4A02G435700	4A	705639200	705640587	AT3G17490.1	F-box and associated interaction domains-containing protein	GO:0005515 MF: protein binding	QTL.4A.706	.	.
TraesCS4A02G435800	4A	705694240	705695436	AT3G18330.1	F-box family protein	GO:0005515 MF: protein binding	QTL.4A.706	.	.
TraesCS4A02G436000	4A	705763229	705764554	tr|Q8GT65|Q8GT65_CITPA	Serpin-like protein		QTL.4A.706	.	.
TraesCS4A02G436100	4A	705889443	705890720	tr|A0A061E0T1|A0A061E0T1_THECC	Alpha/beta-Hydrolases superfamily protein, putative	GO:0008152 BP: metabolic process;GO:0016787 MF: hydrolase activity	QTL.4A.706	.	.
TraesCS4A02G436200	4A	705952621	705953808	tr|M8B624|M8B624_AEGTA	Chalcone synthase	GO:0003824 MF: catalytic activity;GO:0008152 BP: metabolic process;GO:0009058 BP: biosynthetic process;GO:0016747 MF: transferase activity, transferring acyl groups other than amino-acyl groups	QTL.4A.706	.	.
TraesCS4A02G436300	4A	705958557	705959917	tr|A0A061E0T1|A0A061E0T1_THECC	Alpha/beta-Hydrolases superfamily protein, putative	GO:0008152 BP: metabolic process;GO:0016787 MF: hydrolase activity	QTL.4A.706	.	.
TraesCS4A02G436400	4A	706088597	706089784	tr|M8B624|M8B624_AEGTA	Chalcone synthase	GO:0003824 MF: catalytic activity;GO:0008152 BP: metabolic process;GO:0009058 BP: biosynthetic process;GO:0016747 MF: transferase activity, transferring acyl groups other than amino-acyl groups	QTL.4A.706	.	.
TraesCS4A02G436500	4A	706094938	706096128	tr|A0A061E0T1|A0A061E0T1_THECC	Alpha/beta-Hydrolases superfamily protein, putative	GO:0008152 BP: metabolic process;GO:0016787 MF: hydrolase activity	QTL.4A.706	.	.
TraesCS4A02G436600	4A	706497080	706499477	tr|A0A072V2V0|A0A072V2V0_MEDTR	ATP-dependent Clp protease ATP-binding subunit	GO:0005524 MF: ATP binding	QTL.4A.706	.	.
TraesCS4A02G436700	4A	706537515	706538039	tr|Q9SCA1|Q9SCA1_LOTJA	Calcium-binding protein	GO:0005509 MF: calcium ion binding	QTL.4A.706	.	.
TraesCS4A02G436800	4A	706593676	706597437	AT5G40060.2	Disease resistance protein (NBS-LRR class) family	GO:0043531 MF: ADP binding	QTL.4A.706	.	.
TraesCS4A02G436900	4A	706706670	706709376	tr|A0A072V2V0|A0A072V2V0_MEDTR	ATP-dependent Clp protease ATP-binding subunit	GO:0005524 MF: ATP binding	QTL.4A.706	.	.
TraesCS4A02G437000	4A	706834705	706838859	tr|G7LIT0|G7LIT0_MEDTR	ATP-dependent Clp protease ATP-binding subunit	GO:0005524 MF: ATP binding	QTL.4A.706	.	.
TraesCS4A02G437100	4A	707036686	707039415	tr|A0A1D1YIN5|A0A1D1YIN5_9ARAE	DAG protein, chloroplastic		QTL.4A.706	.	.
TraesCS4A02G437200	4A	707040590	707048030	tr|A0A1E5V5X2|A0A1E5V5X2_9POAL	Protein ENHANCED DISEASE RESISTANCE 2-like	GO:0008289 MF: lipid binding	QTL.4A.706	.	.
TraesCS4A02G437300	4A	707247963	707248523	AT3G11660.1	NDR1/HIN1-like 1		QTL.4A.706	.	.
TraesCS4A02G437400	4A	707251125	707252373	sp|Q9FMV0|FBL91_ARATH	F-box/LRR-repeat protein At5g63520		QTL.4A.706	.	.
TraesCS4A02G437500	4A	707261853	707263684	tr|B9HTE8|B9HTE8_POPTR	Short-chain dehydrogenase/reductase family protein	GO:0016491 MF: oxidoreductase activity	QTL.4A.706	.	.
TraesCS4A02G437600	4A	707304305	707305501	tr|M8B624|M8B624_AEGTA	Chalcone synthase	GO:0003824 MF: catalytic activity;GO:0008152 BP: metabolic process;GO:0009058 BP: biosynthetic process;GO:0016747 MF: transferase activity, transferring acyl groups other than amino-acyl groups	QTL.4A.706	.	.
TraesCS4A02G440600	4A	709612443	709616324	tr|A0A1J6KXT5|A0A1J6KXT5_NICAT	Protein nrt1 ptr family 1.2	GO:0005215 MF: transporter activity;GO:0006810 BP: transport;GO:0006857 BP: oligopeptide transport;GO:0016020 CC: membrane	QTL.4A.710_714	.	TraesCS4A02G440600
TraesCS4A02G440700	4A	709716334	709720574	tr|A0A1J6K5A9|A0A1J6K5A9_NICAT	Protein nrt1 ptr family 1.2	GO:0005215 MF: transporter activity;GO:0006810 BP: transport;GO:0006857 BP: oligopeptide transport;GO:0016020 CC: membrane	QTL.4A.710_714	.	TraesCS4A02G440700
TraesCS4A02G440900	4A	709844907	709845638	sp|Q64092|TFE3_MOUSE	Transcription factor E3		QTL.4A.710_714	.	.
TraesCS4A02G441000	4A	709851498	709851995	AT4G25080.6	magnesium-protoporphyrin IX methyltransferase		QTL.4A.710_714	.	.
TraesCS4A02G441100	4A	709857418	709859054	AT5G19900.5	PRLI-interacting factor		QTL.4A.710_714	.	.
TraesCS4A02G441200	4A	709863178	709863964	sp|Q2J728|IF2_FRACC	Translation initiation factor IF-2		QTL.4A.710_714	.	.
TraesCS4A02G441400	4A	709894624	709896089	AT3G63530.2	RING/U-box superfamily protein	GO:0005515 MF: protein binding;GO:0008270 MF: zinc ion binding	QTL.4A.710_714	.	.
TraesCS4A02G441500	4A	709900905	709909255	tr|M7ZGQ9|M7ZGQ9_TRIUA	Transcriptional corepressor SEUSS	GO:0005515 MF: protein binding	QTL.4A.710_714	.	.
TraesCS4A02G441600	4A	709976941	709979475	tr|G7IUA3|G7IUA3_MEDTR	Receptor-like kinase, putative	GO:0004672 MF: protein kinase activity;GO:0005524 MF: ATP binding;GO:0006468 BP: protein phosphorylation	QTL.4A.710_714	.	.
TraesCS4A02G441700	4A	709997314	709998835	tr|M7ZYP0|M7ZYP0_TRIUA	Aspartic proteinase nepenthesin-1		QTL.4A.710_714	.	.
TraesCS4A02G441800	4A	710005449	710006392	tr|A0A072TP22|A0A072TP22_MEDTR	DUF674 family protein		QTL.4A.710_714	.	.
TraesCS4A02G441900	4A	710174245	710174946	tr|A0A072THY7|A0A072THY7_MEDTR	DUF674 family protein		QTL.4A.710_714	.	.
TraesCS4A02G442000	4A	710210597	710211393	AT2G31370.7	Basic-leucine zipper (bZIP) transcription factor family protein		QTL.4A.710_714	.	.
TraesCS4A02G442100	4A	710243465	710244619	tr|A0A072TGZ0|A0A072TGZ0_MEDTR	BAG family molecular chaperone regulator-like protein	GO:0005515 MF: protein binding;GO:0051087 MF: chaperone binding	QTL.4A.710_714	.	.
TraesCS4A02G442200	4A	710271287	710272168	tr|A0A1D6C0T3|A0A1D6C0T3_WHEAT	Glycosyltransferase	GO:0008152 BP: metabolic process;GO:0016758 MF: transferase activity, transferring hexosyl groups	QTL.4A.710_714	.	.
TraesCS4A02G442300	4A	710283202	710284838	tr|F2D3F0|F2D3F0_HORVV	Glycosyltransferase	GO:0008152 BP: metabolic process;GO:0016758 MF: transferase activity, transferring hexosyl groups	QTL.4A.710_714	.	.
TraesCS4A02G442400	4A	710393742	710394650	tr|B5KPW3|B5KPW3_TRIMO	Caffeoyl-CoA O-methyltransferase	GO:0008171 MF: O-methyltransferase activity	QTL.4A.710_714	.	.
TraesCS4A02G442500	4A	710412282	710413928	tr|A0A061GN11|A0A061GN11_THECC	2-oxoglutarate (2OG) and Fe(II)-dependent oxygenase superfamily protein	GO:0016491 MF: oxidoreductase activity;GO:0055114 BP: oxidation-reduction process	QTL.4A.710_714	.	.
TraesCS4A02G442600	4A	710663256	710668340	tr|Q9FXZ7|Q9FXZ7_MAIZE	1-deoxy-D-xylulose 5-phosphate reductoisomerase	GO:0005515 MF: protein binding;GO:0008299 BP: isoprenoid biosynthetic process;GO:0030604 MF: 1-deoxy-D-xylulose-5-phosphate reductoisomerase activity;GO:0046872 MF: metal ion binding;GO:0055114 BP: oxidation-reduction process;GO:0070402 MF: NADPH binding	QTL.4A.710_714	.	.
TraesCS4A02G442700	4A	710675735	710677391	tr|A0A1D5X026|A0A1D5X026_WHEAT	Glycosyltransferase	GO:0008152 BP: metabolic process;GO:0016758 MF: transferase activity, transferring hexosyl groups	QTL.4A.710_714	.	.
TraesCS4A02G442800	4A	710693933	710695540	tr|F2D3F0|F2D3F0_HORVV	Glycosyltransferase	GO:0008152 BP: metabolic process;GO:0016758 MF: transferase activity, transferring hexosyl groups	QTL.4A.710_714	.	.
TraesCS4A02G442900	4A	710742945	710744427	sp|Q54H86|PEX11_DICDI	Peroxisomal membrane protein 11 homolog	GO:0005779 CC: integral component of peroxisomal membrane;GO:0016559 BP: peroxisome fission	QTL.4A.710_714	.	.
TraesCS4A02G443000	4A	710772475	710773648	tr|A0A1D5WZD8|A0A1D5WZD8_WHEAT	Peroxidase	GO:0004601 MF: peroxidase activity;GO:0006979 BP: response to oxidative stress;GO:0020037 MF: heme binding;GO:0055114 BP: oxidation-reduction process	QTL.4A.710_714	.	.
TraesCS4A02G443100	4A	710796174	710796819	sp|Q5R9L5|S20A1_PONAB	Sodium-dependent phosphate transporter 1		QTL.4A.710_714	.	TraesCS4A02G443100
TraesCS4A02G443200	4A	711778749	711781475	tr|A0A072V2V0|A0A072V2V0_MEDTR	ATP-dependent Clp protease ATP-binding subunit	GO:0005524 MF: ATP binding	QTL.4A.710_714	.	.
TraesCS4A02G443300	4A	711839832	711842701	tr|A0A072V2V0|A0A072V2V0_MEDTR	ATP-dependent Clp protease ATP-binding subunit	GO:0005524 MF: ATP binding	QTL.4A.710_714	.	.
TraesCS4A02G443400	4A	711956957	711962218	tr|A0A103XPQ7|A0A103XPQ7_CYNCS	Protein phosphatase 2C	GO:0003824 MF: catalytic activity;GO:0043169 MF: cation binding	QTL.4A.710_714	.	.
TraesCS4A02G443500	4A	711973715	711978971	tr|A0A103XPQ7|A0A103XPQ7_CYNCS	Protein phosphatase 2C	GO:0003824 MF: catalytic activity;GO:0043169 MF: cation binding	QTL.4A.710_714	.	.
TraesCS4A02G443600	4A	712111636	712113069	tr|A0A0U1WYL4|A0A0U1WYL4_ORYGL	Cytochrome P450	GO:0005506 MF: iron ion binding;GO:0016705 MF: oxidoreductase activity, acting on paired donors, with incorporation or reduction of molecular oxygen;GO:0020037 MF: heme binding;GO:0055114 BP: oxidation-reduction process	QTL.4A.710_714	.	.
TraesCS4A02G443700	4A	712445607	712447320	tr|A0A0U1WYL4|A0A0U1WYL4_ORYGL	Cytochrome P450	GO:0005506 MF: iron ion binding;GO:0016705 MF: oxidoreductase activity, acting on paired donors, with incorporation or reduction of molecular oxygen;GO:0020037 MF: heme binding;GO:0055114 BP: oxidation-reduction process	QTL.4A.710_714	.	.
TraesCS4A02G443800	4A	712596664	712597642	sp|Q66CG7|SYN_YERPS	Asparagine--tRNA ligase		QTL.4A.710_714	.	.
TraesCS4A02G443900	4A	712734332	712734997	sp|Q2YXX4|DAPA_STAAB	4-hydroxy-tetrahydrodipicolinate synthase		QTL.4A.710_714	.	.
TraesCS4A02G444000	4A	712764990	712765655	sp|Q6LTA1|SYR_PHOPR	Arginine--tRNA ligase		QTL.4A.710_714	.	.
TraesCS4A02G444100	4A	712848225	712849516	AT5G38240.2	Protein kinase family protein	GO:0004672 MF: protein kinase activity;GO:0005524 MF: ATP binding;GO:0006468 BP: protein phosphorylation	QTL.4A.710_714	.	.
TraesCS4A02G444200	4A	712856736	712858739	tr|A0A124SE91|A0A124SE91_CYNCS	WD40-repeat-containing domain-containing protein	GO:0005515 MF: protein binding	QTL.4A.710_714	.	.
TraesCS4A02G444300	4A	712863210	712873993	tr|A0A072UBU6|A0A072UBU6_MEDTR	Phosphoglucan, water dikinase	GO:0003824 MF: catalytic activity;GO:0005524 MF: ATP binding;GO:0016301 MF: kinase activity;GO:0016310 BP: phosphorylation;GO:0030246 MF: carbohydrate binding;GO:2001070 MF: starch binding	QTL.4A.710_714	.	.
TraesCS4A02G444400	4A	712878478	712878741	AT3G02260.4	auxin transport protein (BIG)		QTL.4A.710_714	.	TraesCS4A02G444400
TraesCS4A02G444500	4A	712915290	712917030	tr|R7W724|R7W724_AEGTA	Haloacid dehalogenase-like hydrolase domain-containing protein 3	GO:0008152 BP: metabolic process;GO:0016787 MF: hydrolase activity	QTL.4A.710_714	.	.
TraesCS4A02G444600	4A	712954682	712955562	tr|R7W724|R7W724_AEGTA	Haloacid dehalogenase-like hydrolase domain-containing protein 3		QTL.4A.710_714	.	.
TraesCS4A02G444700	4A	713014959	713016104	AT5G38350.1	Disease resistance protein (NBS-LRR class) family	GO:0043531 MF: ADP binding	QTL.4A.710_714	.	.
TraesCS4A02G444800	4A	713016436	713017572	tr|Q2R8J2|Q2R8J2_ORYSJ	NBS-LRR disease resistance protein, putative, expressed		QTL.4A.710_714	.	.
TraesCS4A02G444900	4A	713032337	713035659	tr|Q2R8J2|Q2R8J2_ORYSJ	NBS-LRR disease resistance protein, putative, expressed	GO:0043531 MF: ADP binding	QTL.4A.710_714	.	.
TraesCS4A02G445000	4A	713115583	713117802	tr|R7WDV7|R7WDV7_AEGTA	GDSL esterase/lipase	GO:0016788 MF: hydrolase activity, acting on ester bonds	QTL.4A.710_714	.	.
TraesCS4A02G445100	4A	713119972	713120925	tr|B6TIB8|B6TIB8_MAIZE	Seed specific protein Bn15D1B		QTL.4A.710_714	.	.
TraesCS4A02G445200	4A	713186975	713188575	AT3G14830.4	epstein-barr nuclear antigen		QTL.4A.710_714	.	.
TraesCS4A02G445300	4A	713352055	713352438	tr|D3K1B4|D3K1B4_WHEAT	Ozone-responsive stress-related protein		QTL.4A.710_714	.	.
TraesCS4A02G445500	4A	713502841	713506406	tr|B9SKP2|B9SKP2_RICCO	Receptor protein kinase, putative	GO:0004672 MF: protein kinase activity;GO:0005515 MF: protein binding;GO:0005524 MF: ATP binding;GO:0006468 BP: protein phosphorylation	QTL.4A.710_714	.	.
TraesCS4A02G445600	4A	713516952	713523294	tr|B8XSN0|B8XSN0_WHEAT	Cytochrome P450	GO:0005506 MF: iron ion binding;GO:0016705 MF: oxidoreductase activity, acting on paired donors, with incorporation or reduction of molecular oxygen;GO:0020037 MF: heme binding;GO:0055114 BP: oxidation-reduction process	QTL.4A.710_714	.	.
TraesCS4A02G445700	4A	713604407	713606067	tr|A0A1D5X4M7|A0A1D5X4M7_WHEAT	Glycosyltransferase	GO:0008152 BP: metabolic process;GO:0016758 MF: transferase activity, transferring hexosyl groups	QTL.4A.710_714	.	.
TraesCS4A02G445800	4A	713630153	713630936	tr|Q2XSE6|Q2XSE6_GLYTO	Seed maturation protein	GO:0009793 BP: embryo development ending in seed dormancy	QTL.4A.710_714	.	.
TraesCS4A02G445900	4A	713728709	713730201	tr|A0A1B4Z3W0|A0A1B4Z3W0_9ROSA	Carboxyl methyltransferase	GO:0008168 MF: methyltransferase activity	QTL.4A.710_714	.	.
TraesCS4A02G446100	4A	713829916	713830766	tr|B6TIB8|B6TIB8_MAIZE	Seed specific protein Bn15D1B		QTL.4A.710_714	.	.
TraesCS4A02G446200	4A	713833663	713834773	tr|A0A1D1YF50|A0A1D1YF50_9ARAE	F-box protein	GO:0005515 MF: protein binding	QTL.4A.710_714	.	.
TraesCS4B02G000100	4B	14	319	tr|A0A0F6T364|A0A0F6T364_9POAL	NADH-quinone oxidoreductase subunit K	GO:0016651 MF: oxidoreductase activity, acting on NAD(P)H;GO:0042773 BP: ATP synthesis coupled electron transport;GO:0055114 BP: oxidation-reduction process	QTL.4B.2	.	TraesCS4B02G000100
TraesCS4B02G000200	4B	230240	233149	tr|G7J9N5|G7J9N5_MEDTR	SPFH domain/band 7 family protein	GO:0016020 CC: membrane	QTL.4B.2	.	.
TraesCS4B02G000300	4B	233763	235207	tr|A0A0K9NN01|A0A0K9NN01_ZOSMR	Protein kinase family protein	GO:0004672 MF: protein kinase activity;GO:0005524 MF: ATP binding;GO:0006468 BP: protein phosphorylation	QTL.4B.2	.	.
TraesCS4B02G000400	4B	235724	237138	tr|A0A1D5VXJ5|A0A1D5VXJ5_WHEAT	Carbonic anhydrase		QTL.4B.2	.	.
TraesCS4B02G001700	4B	1055642	1057009	tr|B6TU21|B6TU21_MAIZE	Anthocyanin 5-aromatic acyltransferase	GO:0016747 MF: transferase activity, transferring acyl groups other than amino-acyl groups	QTL.4B.2	.	.
TraesCS4B02G001800	4B	1055871	1057131	sp|Q0T6Y7|GAL1_SHIF8	Galactokinase		QTL.4B.2	.	.
TraesCS4B02G001900	4B	1080301	1080693	tr|W9R427|W9R427_9ROSA	Ethylene-responsive transcription factor	GO:0003677 MF: DNA binding;GO:0003700 MF: transcription factor activity, sequence-specific DNA binding;GO:0006355 BP: regulation of transcription, DNA-templated	QTL.4B.2	.	.
TraesCS4B02G002000	4B	1101906	1102898	tr|G7JJR7|G7JJR7_MEDTR	Ethylene-responsive transcription factor	GO:0003677 MF: DNA binding;GO:0003700 MF: transcription factor activity, sequence-specific DNA binding;GO:0006355 BP: regulation of transcription, DNA-templated	QTL.4B.2	.	.
TraesCS4B02G002100	4B	1135933	1136559	tr|M8AWH6|M8AWH6_AEGTA	Anthocyanin 3'-O-beta-glucosyltransferase		QTL.4B.2	.	.
TraesCS4B02G002200	4B	1198577	1199461	sp|A8AFG5|SYR_CITK8	Arginine--tRNA ligase		QTL.4B.2	.	.
TraesCS4B02G002300	4B	1243239	1246341	tr|W9S6V6|W9S6V6_9ROSA	Receptor-like protein kinase	GO:0004672 MF: protein kinase activity;GO:0005524 MF: ATP binding;GO:0006468 BP: protein phosphorylation	QTL.4B.2	.	.
TraesCS4B02G002400	4B	1258094	1262777	tr|M7ZHM0|M7ZHM0_TRIUA	Zinc finger CCHC domain-containing protein 8	GO:0003676 MF: nucleic acid binding;GO:0008270 MF: zinc ion binding	QTL.4B.2	.	.
TraesCS4B02G002500	4B	1263833	1265285	tr|A0A151SH11|A0A151SH11_CAJCA	Receptor-like protein kinase family		QTL.4B.2	.	.
TraesCS4B02G002600	4B	1316122	1320285	tr|A0A072VCA1|A0A072VCA1_MEDTR	2-phosphoglycerate kinase		QTL.4B.2	.	.
TraesCS4B02G002700	4B	1321555	1324998	sp|P40024|ARB1_YEAST	ABC transporter ATP-binding protein ARB1	GO:0005524 MF: ATP binding;GO:0016887 MF: ATPase activity	QTL.4B.2	.	TraesCS4B02G002700
TraesCS4B02G002800	4B	1696904	1697827	tr|B6SGC3|B6SGC3_MAIZE	Histone H2B	GO:0000786 CC: nucleosome;GO:0003677 MF: DNA binding;GO:0046982 MF: protein heterodimerization activity	QTL.4B.2	.	.
TraesCS4B02G002900	4B	1768702	1772343	tr|D7LZK0|D7LZK0_ARALL	Short-chain dehydrogenase/reductase family protein		QTL.4B.2	.	.
TraesCS4B02G003000	4B	1774336	1777873	tr|A0A0B5WYA8|A0A0B5WYA8_MANES	Phosphate transporter	GO:0016021 CC: integral component of membrane;GO:0055085 BP: transmembrane transport	QTL.4B.2	.	TraesCS4B02G003000
TraesCS4B02G003100	4B	1781032	1784884	tr|A0A061FPQ4|A0A061FPQ4_THECC	RING/U-box superfamily protein	GO:0005515 MF: protein binding;GO:0008270 MF: zinc ion binding	QTL.4B.2	.	.
TraesCS4B02G003200	4B	1786186	1789869	tr|M7ZLW5|M7ZLW5_TRIUA	Poly(A) RNA polymerase GLD2-A		QTL.4B.2	.	.
TraesCS4B02G003300	4B	1851738	1855440	tr|F4INZ9|F4INZ9_ARATH	2-oxoglutarate (2OG) and Fe(II)-dependent oxygenase superfamily protein	GO:0016491 MF: oxidoreductase activity;GO:0055114 BP: oxidation-reduction process	QTL.4B.2	.	.
TraesCS4B02G003400	4B	1981455	1985539	tr|D7LZK0|D7LZK0_ARALL	Short-chain dehydrogenase/reductase family protein		QTL.4B.2	.	.
TraesCS4B02G003500	4B	2036236	2039639	tr|A0A103YJ68|A0A103YJ68_CYNCS	Zinc finger, C2H2	GO:0003676 MF: nucleic acid binding	QTL.4B.2	.	.
TraesCS4B02G003600	4B	2148376	2150179	tr|A0A0F7GX60|A0A0F7GX60_9ASPA	PsbP-like protein 1	GO:0005509 MF: calcium ion binding;GO:0009523 CC: photosystem II;GO:0009654 CC: photosystem II oxygen evolving complex;GO:0015979 BP: photosynthesis;GO:0019898 CC: extrinsic component of membrane	QTL.4B.2	.	.
TraesCS4B02G003700	4B	2335092	2336432	tr|Q8VZH5|Q8VZH5_CAPAN	Receptor protein kinase-like protein	GO:0004672 MF: protein kinase activity;GO:0005524 MF: ATP binding;GO:0006468 BP: protein phosphorylation	QTL.4B.2	.	.
TraesCS4B02G003800	4B	2379622	2380149	tr|A0A0B5KYE9|A0A0B5KYE9_MANES	Invertase inhibitor	GO:0004857 MF: enzyme inhibitor activity	QTL.4B.2	.	.
TraesCS4B02G003900	4B	2435353	2436499	tr|Q9SG15|Q9SG15_ARATH	Cysteine protease-like protein	GO:0006508 BP: proteolysis;GO:0008234 MF: cysteine-type peptidase activity	QTL.4B.2	.	.
TraesCS4B02G004000	4B	2463217	2510203	AT1G65790.1	receptor kinase 1	GO:0004672 MF: protein kinase activity;GO:0005524 MF: ATP binding;GO:0006468 BP: protein phosphorylation	QTL.4B.2	.	.
TraesCS4B02G004100	4B	2692191	2693329	tr|Q10A52|Q10A52_ORYSJ	F-box domain containing protein, expressed		QTL.4B.2	.	.
TraesCS4B02G004200	4B	2710614	2711624	tr|A0A072V5S8|A0A072V5S8_MEDTR	Myb/SANT-like DNA-binding domain protein		QTL.4B.2	.	.
TraesCS4B02G004300	4B	2775346	2775936	tr|W5ECX8|W5ECX8_WHEAT	Dirigent protein		QTL.4B.2	.	.
TraesCS4B02G324500	4B	615556773	615563195	tr|A0A0K9NSV9|A0A0K9NSV9_ZOSMR	Calcium-binding EF hand-containing protein	GO:0005509 MF: calcium ion binding;GO:0005515 MF: protein binding	QTL.4B.616	.	.
TraesCS4B02G324600	4B	615710791	615711518	tr|E5GC99|E5GC99_CUCME	Invertase inhibitor	GO:0004857 MF: enzyme inhibitor activity	QTL.4B.616	.	.
TraesCS4B02G324800	4B	615772879	615773246	tr|A0A061E1H0|A0A061E1H0_THECC	Plant EC metallothionein-like protein, putative	GO:0008270 MF: zinc ion binding	QTL.4B.616	.	.
TraesCS4B02G324900	4B	615773596	615777144	tr|A0A061DL48|A0A061DL48_THECC	RB1-inducible coiled-coil protein 1, putative isoform 2		QTL.4B.616	.	.
TraesCS4B02G325000	4B	615782379	615784251	tr|M8C671|M8C671_AEGTA	Nucleoside-triphosphatase THEP1	GO:0098519 MF: nucleotide phosphatase activity, acting on free nucleotides	QTL.4B.616	.	.
TraesCS4B02G325100	4B	615830683	615833810	tr|M7ZU06|M7ZU06_TRIUA	Hypersensitive-induced response protein 1		QTL.4B.616	.	.
TraesCS4B02G325200	4B	615834623	615835040	AT3G43210.5	ATP binding microtubule motor family protein		QTL.4B.616	.	.
TraesCS4B02G325300	4B	616270216	616274274	tr|Q10S86|Q10S86_ORYSJ	Bromodomain containing protein, expressed	GO:0005515 MF: protein binding	QTL.4B.616	.	.
TraesCS4B02G325400	4B	616303987	616304794	tr|C6ZRS5|C6ZRS5_SOYBN	Protein kinase	GO:0004672 MF: protein kinase activity;GO:0005524 MF: ATP binding;GO:0006468 BP: protein phosphorylation	QTL.4B.616	.	.
TraesCS4B02G325500	4B	616306017	616309581	tr|A0A061FD78|A0A061FD78_THECC	Plant regulator RWP-RK family protein, putative	GO:0005515 MF: protein binding	QTL.4B.616	.	.
TraesCS4B02G325600	4B	616735800	616736726	AT1G25560.1	AP2/B3 transcription factor family protein	GO:0003677 MF: DNA binding;GO:0003700 MF: transcription factor activity, sequence-specific DNA binding;GO:0006355 BP: regulation of transcription, DNA-templated	QTL.4B.616	.	.
TraesCS4B02G325700	4B	616967513	616968523	AT1G25560.1	AP2/B3 transcription factor family protein	GO:0003677 MF: DNA binding;GO:0003700 MF: transcription factor activity, sequence-specific DNA binding;GO:0006355 BP: regulation of transcription, DNA-templated	QTL.4B.616	.	.
TraesCS4B02G325800	4B	616987369	616990899	tr|F2CVM1|F2CVM1_HORVV	Catalase	GO:0004096 MF: catalase activity;GO:0006979 BP: response to oxidative stress;GO:0020037 MF: heme binding;GO:0055114 BP: oxidation-reduction process	QTL.4B.616	.	.
TraesCS4B02G325900	4B	616997038	617004281	tr|Q10S79|Q10S79_ORYSJ	Ubiquitin family protein, expressed	GO:0005515 MF: protein binding	QTL.4B.616	.	.
TraesCS4B02G326000	4B	617280138	617285354	sp|Q8PPG9|CCA_XANAC	Multifunctional CCA protein	GO:0003723 MF: RNA binding;GO:0006396 BP: RNA processing;GO:0016779 MF: nucleotidyltransferase activity	QTL.4B.616	.	.
TraesCS4B02G326100	4B	617286240	617289085	tr|A0A061R3Q9|A0A061R3Q9_9CHLO	Calcium-dependent protein kinase	GO:0005509 MF: calcium ion binding	QTL.4B.616	.	.
TraesCS4B02G326200	4B	617325466	617333691	tr|M8BDR1|M8BDR1_AEGTA	Solute carrier family 40 member 1	GO:0005381 MF: iron ion transmembrane transporter activity;GO:0016021 CC: integral component of membrane;GO:0034755 BP: iron ion transmembrane transport	QTL.4B.616	.	TraesCS4B02G326200
TraesCS4B02G326400	4B	617379894	617382258	tr|A0A1E5VVV7|A0A1E5VVV7_9POAL	Thiol-disulfide oxidoreductase LTO1		QTL.4B.616	.	.
TraesCS4B02G326500	4B	617403754	617404128	sp|Q7TNJ2|ABCA7_RAT	ATP-binding cassette sub-family A member 7		QTL.4B.616	.	.
TraesCS4B02G376700	4B	660178745	660179265	tr|Q9SM35|Q9SM35_WHEAT	Germin-like protein	GO:0045735 MF: nutrient reservoir activity	QTL.4B.660_664	.	.
TraesCS4B02G376800	4B	660195141	660197546	tr|A0A077RFI1|A0A077RFI1_WHEAT	Serine/threonine-protein kinase	GO:0004672 MF: protein kinase activity;GO:0004674 MF: protein serine/threonine kinase activity;GO:0005524 MF: ATP binding;GO:0006468 BP: protein phosphorylation;GO:0048544 BP: recognition of pollen	QTL.4B.660_664	.	.
TraesCS4B02G376900	4B	660247154	660247970	tr|Q9SM35|Q9SM35_WHEAT	Germin-like protein	GO:0030145 MF: manganese ion binding;GO:0045735 MF: nutrient reservoir activity	QTL.4B.660_664	.	.
TraesCS4B02G377000	4B	660250955	660251768	tr|Q9SM34|Q9SM34_WHEAT	Germin-like protein	GO:0030145 MF: manganese ion binding;GO:0045735 MF: nutrient reservoir activity	QTL.4B.660_664	.	.
TraesCS4B02G377100	4B	660282754	660288557	tr|Q9SM34|Q9SM34_WHEAT	Germin-like protein	GO:0030145 MF: manganese ion binding;GO:0045735 MF: nutrient reservoir activity	QTL.4B.660_664	.	.
TraesCS4B02G377200	4B	660296048	660296863	tr|Q9SM34|Q9SM34_WHEAT	Germin-like protein	GO:0030145 MF: manganese ion binding;GO:0045735 MF: nutrient reservoir activity	QTL.4B.660_664	.	.
TraesCS4B02G377300	4B	660320575	660321389	tr|Q9SM34|Q9SM34_WHEAT	Germin-like protein	GO:0030145 MF: manganese ion binding;GO:0045735 MF: nutrient reservoir activity	QTL.4B.660_664	.	.
TraesCS4B02G377400	4B	660329131	660330099	tr|Q9SM34|Q9SM34_WHEAT	Germin-like protein	GO:0030145 MF: manganese ion binding;GO:0045735 MF: nutrient reservoir activity	QTL.4B.660_664	.	.
TraesCS4B02G377500	4B	660336253	660337206	tr|Q9SM34|Q9SM34_WHEAT	Germin-like protein	GO:0030145 MF: manganese ion binding;GO:0045735 MF: nutrient reservoir activity	QTL.4B.660_664	.	.
TraesCS4B02G377600	4B	660352751	660355762	tr|F2CS74|F2CS74_HORVV	Phospholipase D	GO:0003824 MF: catalytic activity;GO:0004630 MF: phospholipase D activity;GO:0005509 MF: calcium ion binding;GO:0005515 MF: protein binding;GO:0016020 CC: membrane;GO:0046470 BP: phosphatidylcholine metabolic process	QTL.4B.660_664	.	.
TraesCS4B02G377700	4B	660358773	660359579	tr|Q9SM34|Q9SM34_WHEAT	Germin-like protein	GO:0030145 MF: manganese ion binding;GO:0045735 MF: nutrient reservoir activity	QTL.4B.660_664	.	.
TraesCS4B02G377800	4B	660380996	660381817	tr|Q9SM34|Q9SM34_WHEAT	Germin-like protein	GO:0030145 MF: manganese ion binding;GO:0045735 MF: nutrient reservoir activity	QTL.4B.660_664	.	.
TraesCS4B02G377900	4B	660390557	660397845	tr|Q9SM35|Q9SM35_WHEAT	Germin-like protein	GO:0030145 MF: manganese ion binding;GO:0045735 MF: nutrient reservoir activity	QTL.4B.660_664	.	.
TraesCS4B02G378000	4B	660400925	660401742	tr|Q9SM34|Q9SM34_WHEAT	Germin-like protein	GO:0030145 MF: manganese ion binding;GO:0045735 MF: nutrient reservoir activity	QTL.4B.660_664	.	.
TraesCS4B02G378100	4B	660410613	660411429	tr|Q9SM35|Q9SM35_WHEAT	Germin-like protein	GO:0030145 MF: manganese ion binding;GO:0045735 MF: nutrient reservoir activity	QTL.4B.660_664	.	.
TraesCS4B02G378200	4B	660416287	660417267	tr|Q9SM35|Q9SM35_WHEAT	Germin-like protein	GO:0030145 MF: manganese ion binding;GO:0045735 MF: nutrient reservoir activity	QTL.4B.660_664	.	.
TraesCS4B02G378300	4B	660434641	660436229	tr|Q9SM35|Q9SM35_WHEAT	Germin-like protein	GO:0030145 MF: manganese ion binding;GO:0045735 MF: nutrient reservoir activity	QTL.4B.660_664	.	.
TraesCS4B02G378400	4B	660445604	660446575	tr|Q9SM35|Q9SM35_WHEAT	Germin-like protein	GO:0030145 MF: manganese ion binding;GO:0045735 MF: nutrient reservoir activity	QTL.4B.660_664	.	.
TraesCS4B02G378500	4B	660446683	660463915	tr|D7M9H6|D7M9H6_ARALL	tRNA/rRNA methyltransferase family protein	GO:0003723 MF: RNA binding;GO:0005488 MF: binding;GO:0006396 BP: RNA processing;GO:0008173 MF: RNA methyltransferase activity	QTL.4B.660_664	.	.
TraesCS4B02G378700	4B	660465217	660469484	tr|M7Z7H7|M7Z7H7_TRIUA	DNA repair endonuclease UVH1	GO:0003677 MF: DNA binding;GO:0004518 MF: nuclease activity	QTL.4B.660_664	.	.
TraesCS4B02G378800	4B	660469849	660472155	tr|A2Q1W0|A2Q1W0_MEDTR	Peptidyl-prolyl cis-trans isomerase	GO:0000413 BP: protein peptidyl-prolyl isomerization;GO:0003755 MF: peptidyl-prolyl cis-trans isomerase activity;GO:0006457 BP: protein folding	QTL.4B.660_664	.	.
TraesCS4B02G379000	4B	660494781	660495944	tr|W5E3T5|W5E3T5_WHEAT	Alkyl transferase	GO:0016765 MF: transferase activity, transferring alkyl or aryl (other than methyl) groups	QTL.4B.660_664	.	.
TraesCS4B02G379100	4B	660518550	660519802	tr|A0A199VMT2|A0A199VMT2_ANACO	Protein FLOWERING LOCUS T		QTL.4B.660_664	.	.
TraesCS4B02G379200	4B	660572882	660581373	tr|B4F9B4|B4F9B4_MAIZE	Calcineurin B-like protein	GO:0005509 MF: calcium ion binding	QTL.4B.660_664	.	.
TraesCS4B02G379300	4B	660582267	660583286	tr|A0A1D5XKC6|A0A1D5XKC6_WHEAT	Casein kinase II subunit beta	GO:0005956 CC: protein kinase CK2 complex;GO:0019887 MF: protein kinase regulator activity	QTL.4B.660_664	.	.
TraesCS4B02G379500	4B	660588374	660589154	tr|B9RA24|B9RA24_RICCO	Pterin-4-alpha-carbinolamine dehydratase, putative	GO:0006729 BP: tetrahydrobiopterin biosynthetic process;GO:0008124 MF: 4-alpha-hydroxytetrahydrobiopterin dehydratase activity	QTL.4B.660_664	.	.
TraesCS4B02G379600	4B	660589431	660590149	tr|A0A0N9LF81|A0A0N9LF81_SACOF	Invertase inhibitor	GO:0004857 MF: enzyme inhibitor activity	QTL.4B.660_664	.	.
TraesCS4B02G379700	4B	660590404	660591058	tr|A0A1E5VI65|A0A1E5VI65_9POAL	Phosphatidylinositol N-acetylglucosaminyltransferase subunit P		QTL.4B.660_664	.	.
TraesCS4B02G379800	4B	660591232	660594196	tr|G7JZU1|G7JZU1_MEDTR	Man1-Src1p-carboxy-terminal domain protein	GO:0005639 CC: integral component of nuclear inner membrane	QTL.4B.660_664	.	.
TraesCS4B02G379900	4B	660594418	660595698	tr|A0A072TKF0|A0A072TKF0_MEDTR	Ribose-phosphate pyrophosphokinase	GO:0000287 MF: magnesium ion binding;GO:0004749 MF: ribose phosphate diphosphokinase activity;GO:0009165 BP: nucleotide biosynthetic process	QTL.4B.660_664	.	.
TraesCS4B02G380000	4B	660596566	660599090	sp|Q8VZR7|PTR30_ARATH	Protein NRT1/ PTR FAMILY 5.1	GO:0005215 MF: transporter activity;GO:0006810 BP: transport;GO:0016020 CC: membrane	QTL.4B.660_664	.	TraesCS4B02G380000
TraesCS4B02G380100	4B	660652558	660653969	tr|B9HW51|B9HW51_POPTR	C2 domain-containing family protein	GO:0005515 MF: protein binding	QTL.4B.660_664	.	.
TraesCS4B02G380200	4B	660655709	660657375	AT4G17840.1	CAAX protease self-immunity protein	GO:0016020 CC: membrane	QTL.4B.660_664	.	.
TraesCS4B02G380300	4B	660661541	660664777	AT5G37000.1	glycosyltransferase family exostosin protein		QTL.4B.660_664	.	.
TraesCS4B02G380400	4B	660666066	660668652	tr|B8ALE5|B8ALE5_ORYSI	Arsenate reductase		QTL.4B.660_664	.	.
TraesCS4B02G380500	4B	660676241	660676976	tr|A0A199VMT2|A0A199VMT2_ANACO	Protein FLOWERING LOCUS T		QTL.4B.660_664	.	.
TraesCS4B02G380600	4B	660683438	660684953	tr|A0A199VMT2|A0A199VMT2_ANACO	Protein FLOWERING LOCUS T		QTL.4B.660_664	.	.
TraesCS4B02G380700	4B	660705282	660707282	tr|A0A072TUJ8|A0A072TUJ8_MEDTR	Trichome birefringence-like protein		QTL.4B.660_664	.	.
TraesCS4B02G380800	4B	660723123	660728928	tr|A0A072UQA8|A0A072UQA8_MEDTR	ATP-dependent chaperone ClpB	GO:0005524 MF: ATP binding;GO:0005737 CC: cytoplasm;GO:0009408 BP: response to heat;GO:0016485 BP: protein processing;GO:0019538 BP: protein metabolic process	QTL.4B.660_664	.	.
TraesCS4B02G380900	4B	660874274	660880234	AT5G48655.6	RING/U-box superfamily protein	GO:0005515 MF: protein binding;GO:0008270 MF: zinc ion binding	QTL.4B.660_664	.	.
TraesCS4B02G381000	4B	660904212	660910492	tr|B7FJT3|B7FJT3_MEDTR	RING-finger ubiquitin ligase	GO:0005515 MF: protein binding;GO:0008270 MF: zinc ion binding	QTL.4B.660_664	.	.
TraesCS4B02G381100	4B	660929789	660936487	AT5G37270.1	RING/U-box superfamily protein	GO:0005515 MF: protein binding;GO:0008270 MF: zinc ion binding	QTL.4B.660_664	.	.
TraesCS4B02G381200	4B	660940680	660944701	sp|Q92BT1|MNTH_LISIN	Divalent metal cation transporter MntH	GO:0005215 MF: transporter activity;GO:0006810 BP: transport;GO:0016020 CC: membrane	QTL.4B.660_664	.	TraesCS4B02G381200
TraesCS4B02G381300	4B	661143306	661144856	tr|A0A1B4Z3V0|A0A1B4Z3V0_9ROSA	Carboxyl methyltransferase	GO:0008168 MF: methyltransferase activity	QTL.4B.660_664	.	.
TraesCS4B02G381400	4B	661150504	661151927	sp|Q2IBF7|CTTB2_GORGO	Cortactin-binding protein 2		QTL.4B.660_664	.	.
TraesCS4B02G381500	4B	661168425	661171169	tr|M8CKX7|M8CKX7_AEGTA	Apyrase	GO:0016787 MF: hydrolase activity	QTL.4B.660_664	.	.
TraesCS4B02G381600	4B	661185939	661191549	tr|M8CKX7|M8CKX7_AEGTA	Apyrase	GO:0016787 MF: hydrolase activity	QTL.4B.660_664	.	.
TraesCS4B02G381700	4B	661256574	661256888	sp|P0CAI1|VF602_ASFP4	Protein B602L		QTL.4B.660_664	.	.
TraesCS4B02G381800	4B	661304031	661306105	tr|M8CLZ7|M8CLZ7_AEGTA	Metacaspase-1		QTL.4B.660_664	.	.
TraesCS4B02G381900	4B	661493217	661496186	tr|B9T788|B9T788_RICCO	Protein phosphatase 2c, putative	GO:0003824 MF: catalytic activity	QTL.4B.660_664	.	.
TraesCS4B02G382000	4B	661497867	661501944	AT5G48655.6	RING/U-box superfamily protein	GO:0005515 MF: protein binding;GO:0008270 MF: zinc ion binding	QTL.4B.660_664	.	.
TraesCS4B02G382100	4B	661629715	661632795	AT2G33170.2	Leucine-rich repeat receptor-like protein kinase family protein	GO:0005515 MF: protein binding	QTL.4B.660_664	.	.
TraesCS4B02G382200	4B	661641797	661642258	tr|A0A1D6RXF4|A0A1D6RXF4_WHEAT	Non-specific lipid-transfer protein	GO:0006869 BP: lipid transport;GO:0008289 MF: lipid binding	QTL.4B.660_664	.	TraesCS4B02G382200
TraesCS4B02G382300	4B	661660362	661662067	tr|A0A061FD55|A0A061FD55_THECC	Cytochrome P450	GO:0005506 MF: iron ion binding;GO:0016705 MF: oxidoreductase activity, acting on paired donors, with incorporation or reduction of molecular oxygen;GO:0020037 MF: heme binding;GO:0055114 BP: oxidation-reduction process	QTL.4B.660_664	.	.
TraesCS4B02G382400	4B	661680808	661682247	tr|B9GJN9|B9GJN9_POPTR	Phosphatase 2C family protein	GO:0003824 MF: catalytic activity	QTL.4B.660_664	.	.
TraesCS4B02G382500	4B	661682257	661683366	tr|A0A103YMQ6|A0A103YMQ6_CYNCS	Protein phosphatase 2C	GO:0003824 MF: catalytic activity	QTL.4B.660_664	.	.
TraesCS4B02G382600	4B	662001876	662008847	AT5G38350.1	Disease resistance protein (NBS-LRR class) family	GO:0043531 MF: ADP binding	QTL.4B.660_664	.	.
TraesCS4B02G382700	4B	662144758	662148442	tr|A0A1E5WBF9|A0A1E5WBF9_9POAL	BAG family molecular chaperone regulator 6	GO:0005515 MF: protein binding;GO:0051087 MF: chaperone binding	QTL.4B.660_664	.	.
TraesCS4B02G382800	4B	662156839	662157396	tr|A0A1D5XFH2|A0A1D5XFH2_WHEAT	Dirigent protein		QTL.4B.660_664	.	.
TraesCS4B02G382900	4B	662381185	662383048	tr|A0A1J6IM26|A0A1J6IM26_NICAT	Vacuolar protein sorting-associated protein 2-like 1	GO:0007034 BP: vacuolar transport	QTL.4B.660_664	.	TraesCS4B02G382900
TraesCS4B02G383000	4B	662401059	662402250	tr|A0A1D5XFG8|A0A1D5XFG8_WHEAT	Xyloglucan endotransglucosylase/hydrolase	GO:0004553 MF: hydrolase activity, hydrolyzing O-glycosyl compounds;GO:0005618 CC: cell wall;GO:0005975 BP: carbohydrate metabolic process;GO:0006073 BP: cellular glucan metabolic process;GO:0010411 BP: xyloglucan metabolic process;GO:0016762 MF: xyloglucan:xyloglucosyl transferase activity;GO:0042546 BP: cell wall biogenesis;GO:0048046 CC: apoplast	QTL.4B.660_664	.	.
TraesCS4B02G383100	4B	662419579	662421449	tr|M8CLZ7|M8CLZ7_AEGTA	Metacaspase-1		QTL.4B.660_664	.	.
TraesCS4B02G383200	4B	662458182	662458877	tr|G9J1I4|G9J1I4_LILLO	Heat shock transcription factor	GO:0003700 MF: transcription factor activity, sequence-specific DNA binding;GO:0005634 CC: nucleus;GO:0006355 BP: regulation of transcription, DNA-templated;GO:0043565 MF: sequence-specific DNA binding	QTL.4B.660_664	.	.
TraesCS4B02G383300	4B	662470217	662471044	tr|G9J1I4|G9J1I4_LILLO	Heat shock transcription factor	GO:0003700 MF: transcription factor activity, sequence-specific DNA binding;GO:0005634 CC: nucleus;GO:0006355 BP: regulation of transcription, DNA-templated;GO:0043565 MF: sequence-specific DNA binding	QTL.4B.660_664	.	.
TraesCS4B02G383400	4B	662535937	662536743	tr|G9J1I4|G9J1I4_LILLO	Heat shock transcription factor	GO:0003700 MF: transcription factor activity, sequence-specific DNA binding;GO:0005634 CC: nucleus;GO:0006355 BP: regulation of transcription, DNA-templated;GO:0043565 MF: sequence-specific DNA binding	QTL.4B.660_664	.	.
TraesCS4B02G383500	4B	662719292	662720079	tr|D0VBJ2|D0VBJ2_9POAL	O-methyltransferase-like protein	GO:0008168 MF: methyltransferase activity;GO:0008171 MF: O-methyltransferase activity	QTL.4B.660_664	.	.
TraesCS4B02G383600	4B	662765456	662770454	AT1G67390.1	F-box family protein	GO:0005515 MF: protein binding	QTL.4B.660_664	.	.
TraesCS4B02G383700	4B	663102600	663106762	tr|A0A1E5WK85|A0A1E5WK85_9POAL	Benzyl alcohol O-benzoyltransferase	GO:0016747 MF: transferase activity, transferring acyl groups other than amino-acyl groups	QTL.4B.660_664	.	.
TraesCS4B02G383800	4B	663440885	663442899	tr|M8BK55|M8BK55_AEGTA	Inositol-pentakisphosphate 2-kinase	GO:0005524 MF: ATP binding;GO:0035299 MF: inositol pentakisphosphate 2-kinase activity	QTL.4B.660_664	.	.
TraesCS4B02G383900	4B	663462860	663464045	tr|D0VBJ2|D0VBJ2_9POAL	O-methyltransferase-like protein	GO:0008168 MF: methyltransferase activity;GO:0008171 MF: O-methyltransferase activity;GO:0046983 MF: protein dimerization activity	QTL.4B.660_664	.	.
TraesCS4B02G384000	4B	663520703	663521889	tr|D0VBJ2|D0VBJ2_9POAL	O-methyltransferase-like protein	GO:0008168 MF: methyltransferase activity;GO:0008171 MF: O-methyltransferase activity;GO:0046983 MF: protein dimerization activity	QTL.4B.660_664	.	.
TraesCS4B02G384100	4B	663621616	663622179	tr|D0VBJ2|D0VBJ2_9POAL	O-methyltransferase-like protein	GO:0008168 MF: methyltransferase activity;GO:0046983 MF: protein dimerization activity	QTL.4B.660_664	.	.
TraesCS4B02G384200	4B	663634694	663636883	tr|B9HG67|B9HG67_POPTR	transporter-related family protein	GO:0016021 CC: integral component of membrane;GO:0022857 MF: transmembrane transporter activity;GO:0055085 BP: transmembrane transport	QTL.4B.660_664	.	TraesCS4B02G384200
TraesCS4B02G384300	4B	663656034	663657512	tr|K3YS01|K3YS01_SETIT	Glycosyltransferase	GO:0008152 BP: metabolic process;GO:0016758 MF: transferase activity, transferring hexosyl groups	QTL.4B.660_664	.	.
TraesCS4B02G384400	4B	663745307	663752105	tr|A0A0K9PD44|A0A0K9PD44_ZOSMR	Dipeptidyl peptidase	GO:0006508 BP: proteolysis;GO:0008236 MF: serine-type peptidase activity	QTL.4B.660_664	.	.
TraesCS4B02G384500	4B	663796616	663801983	AT1G67390.1	F-box family protein	GO:0005515 MF: protein binding	QTL.4B.660_664	.	.
TraesCS4B02G384600	4B	663901985	663903532	tr|Q000T5|Q000T5_ARICO	Tyrosine decarboxylase	GO:0003824 MF: catalytic activity;GO:0006520 BP: cellular amino acid metabolic process;GO:0016831 MF: carboxy-lyase activity;GO:0019752 BP: carboxylic acid metabolic process;GO:0030170 MF: pyridoxal phosphate binding	QTL.4B.660_664	.	.
TraesCS4B02G384700	4B	663940839	663942158	tr|B9RI29|B9RI29_RICCO	NAC domain-containing protein, putative	GO:0003677 MF: DNA binding;GO:0006355 BP: regulation of transcription, DNA-templated	QTL.4B.660_664	.	.
TraesCS4B02G384800	4B	663985213	663986601	tr|A0A1E5W6R4|A0A1E5W6R4_9POAL	Agmatine coumaroyltransferase-2	GO:0016747 MF: transferase activity, transferring acyl groups other than amino-acyl groups	QTL.4B.660_664	.	.
TraesCS4B02G384900	4B	664036519	664036782	tr|Q2QXT9|Q2QXT9_ORYSJ	GRF zinc finger family protein		QTL.4B.660_664	.	.
TraesCS4B02G385000	4B	664051605	664052832	tr|A0A1D5XGR8|A0A1D5XGR8_WHEAT	Peroxidase	GO:0004601 MF: peroxidase activity;GO:0006979 BP: response to oxidative stress;GO:0020037 MF: heme binding;GO:0055114 BP: oxidation-reduction process	QTL.4B.660_664	.	.
TraesCS4B02G385200	4B	664152394	664159763	tr|Q8H963|Q8H963_ZINVI	Homeobox leucine-zipper protein	GO:0003677 MF: DNA binding;GO:0008289 MF: lipid binding	QTL.4B.660_664	.	.
TraesCS4B02G385300	4B	664194024	664200372	tr|K7TH00|K7TH00_MAIZE	Polyamine oxidase	GO:0016491 MF: oxidoreductase activity;GO:0055114 BP: oxidation-reduction process	QTL.4B.660_664	.	.
TraesCS4D02G157300	4D	214745855	214752847	tr|M7Z9B8|M7Z9B8_TRIUA	T-complex protein 1 subunit theta	GO:0005524 MF: ATP binding;GO:0006457 BP: protein folding;GO:0051082 MF: unfolded protein binding	QTL.4D.215	.	.
TraesCS4D02G157400	4D	214994417	214995513	AT5G57970.2	DNA glycosylase superfamily protein		QTL.4D.215	.	.
TraesCS4D02G157500	4D	215448071	215467826	tr|J3LPL4|J3LPL4_ORYBR	3-oxoacyl-[acyl-carrier-protein] synthase	GO:0003824 MF: catalytic activity;GO:0006633 BP: fatty acid biosynthetic process;GO:0008152 BP: metabolic process;GO:0016747 MF: transferase activity, transferring acyl groups other than amino-acyl groups	QTL.4D.215	.	.
TraesCS4D02G273700	4D	443732288	443733802	tr|A0A1B0Z590|A0A1B0Z590_ORYSA	Disease resistance protein	GO:0043531 MF: ADP binding	QTL.4D.445	.	.
TraesCS4D02G273800	4D	443741735	443742355	tr|A0A1J6IEV9|A0A1J6IEV9_NICAT	Transcription repressor ofp12		QTL.4D.445	.	.
TraesCS4D02G273900	4D	444047276	444048285	tr|A0A072VPF7|A0A072VPF7_MEDTR	Late embryogenesis abundant D-like protein		QTL.4D.445	.	.
TraesCS4D02G274000	4D	444177291	444177701	tr|A0A151SUI8|A0A151SUI8_CAJCA	Histone H3	GO:0000786 CC: nucleosome;GO:0003677 MF: DNA binding;GO:0046982 MF: protein heterodimerization activity	QTL.4D.445	.	.
TraesCS4D02G274100	4D	444240162	444240863	tr|Q6Z072|Q6Z072_ORYSJ	F-box protein family-like	GO:0005515 MF: protein binding	QTL.4D.445	.	.
TraesCS4D02G274200	4D	444250359	444252332	tr|A0A1D1Y9H3|A0A1D1Y9H3_9ARAE	Pentatricopeptide repeat-containing protein	GO:0005515 MF: protein binding	QTL.4D.445	.	.
TraesCS4D02G274300	4D	444519409	444519851	tr|B6TC15|B6TC15_MAIZE	Low-molecular-weight cysteine-rich protein LCR70		QTL.4D.445	.	.
TraesCS4D02G274400	4D	444523318	444531605	tr|D7M4D4|D7M4D4_ARALL	Kinase family protein	GO:0004672 MF: protein kinase activity;GO:0005524 MF: ATP binding;GO:0006468 BP: protein phosphorylation	QTL.4D.445	.	.
TraesCS4D02G274600	4D	444885456	444885914	tr|Q8VY73|Q8VY73_ARATH	Heat shock protein		QTL.4D.445	.	.
TraesCS4D02G274700	4D	445337324	445339945	tr|A0A1D1XE81|A0A1D1XE81_9ARAE	Protein XRI1		QTL.4D.445	.	.
TraesCS4D02G274800	4D	445483599	445485991	AT4G02715.2	flocculation FLO11-like protein		QTL.4D.445	.	.
TraesCS4D02G274900	4D	445488989	445489300	sp|Q6GDK4|PANB_STAAR	3-methyl-2-oxobutanoate hydroxymethyltransferase		QTL.4D.445	.	.
TraesCS4D02G275000	4D	445496471	445496758	tr|G7K3P0|G7K3P0_MEDTR	DUF1677 family protein		QTL.4D.445	.	.
TraesCS4D02G275100	4D	445499303	445502499	AT1G05460.1	P-loop containing nucleoside triphosphate hydrolases superfamily protein		QTL.4D.445	.	.
TraesCS4D02G275200	4D	445708689	445711410	tr|B6U2I5|B6U2I5_MAIZE	Type I inositol-1,4,5-trisphosphate 5-phosphatase CVP2	GO:0046856 BP: phosphatidylinositol dephosphorylation	QTL.4D.445	.	.
TraesCS5A02G065800	5A	72228055	72229714	AT3G60790.1	F-box family protein	GO:0005515 MF: protein binding	QTL.5A.73	.	.
TraesCS5A02G065900	5A	72330195	72331593	AT1G67390.1	F-box family protein	GO:0005515 MF: protein binding	QTL.5A.73	.	.
TraesCS5A02G066000	5A	72388858	72389505	AT3G60790.1	F-box family protein	GO:0005515 MF: protein binding	QTL.5A.73	.	.
TraesCS5A02G085300	5A	112094195	112098237	tr|N1QTB6|N1QTB6_AEGTA	Tetratricopeptide repeat protein 7A	GO:0005515 MF: protein binding	QTL.5A.113_115	.	.
TraesCS5A02G085400	5A	112106092	112107530	AT1G67140.3	HEAT repeat-containing protein		QTL.5A.113_115	.	.
TraesCS5A02G085500	5A	112141812	112142599	tr|A0A1D1Z0L8|A0A1D1Z0L8_9ARAE	Protein-tyrosine phosphatase mitochondrial 1-like protein		QTL.5A.113_115	.	.
TraesCS5A02G085600	5A	112313124	112318710	AT2G42640.4	Mitogen activated protein kinase kinase kinase-like protein		QTL.5A.113_115	.	.
TraesCS5A02G085700	5A	113601586	113610943	tr|C6L7Y7|C6L7Y7_HORBU	F-box protein	GO:0005515 MF: protein binding	QTL.5A.113_115	.	.
TraesCS5A02G085800	5A	113717840	113722331	tr|A0A1E5VET4|A0A1E5VET4_9POAL	Pentatricopeptide repeat-containing protein		QTL.5A.113_115	.	.
TraesCS5A02G085900	5A	113797242	113803737	tr|Q2QNK0|Q2QNK0_ORYSJ	Protein kinase family protein, putative, expressed	GO:0004672 MF: protein kinase activity;GO:0005524 MF: ATP binding;GO:0006355 BP: regulation of transcription, DNA-templated;GO:0006468 BP: protein phosphorylation	QTL.5A.113_115	.	.
TraesCS5A02G086100	5A	114703411	114707051	tr|M8CYP8|M8CYP8_AEGTA	Prefoldin subunit 3	GO:0006457 BP: protein folding;GO:0016272 CC: prefoldin complex	QTL.5A.113_115	.	.
TraesCS5A02G086200	5A	115013622	115015244	tr|G7ICV2|G7ICV2_MEDTR	Glycerol-3-phosphate acyltransferase	GO:0008152 BP: metabolic process;GO:0016746 MF: transferase activity, transferring acyl groups	QTL.5A.113_115	.	.
TraesCS5A02G086300	5A	115019939	115025476	tr|M7ZQU3|M7ZQU3_TRIUA	30S ribosomal protein S6	GO:0003735 MF: structural constituent of ribosome;GO:0005840 CC: ribosome;GO:0006412 BP: translation;GO:0019843 MF: rRNA binding	QTL.5A.113_115	.	.
TraesCS5A02G086400	5A	115025734	115029022	tr|A0A0B2QGE7|A0A0B2QGE7_GLYSO	UPF0176 protein		QTL.5A.113_115	.	.
TraesCS5A02G086500	5A	115092527	115098051	tr|B9RFL1|B9RFL1_RICCO	Xaa-pro dipeptidase, putative	GO:0004177 MF: aminopeptidase activity;GO:0030145 MF: manganese ion binding	QTL.5A.113_115	.	.
TraesCS5A02G086600	5A	115248900	115249541	AT4G24130.1	DUF538 family protein (Protein of unknown function, DUF538)		QTL.5A.113_115	.	.
TraesCS5A02G160900	5A	342229172	342237850	tr|A0A061E7U0|A0A061E7U0_THECC	DNA-directed RNA polymerase family protein	GO:0003677 MF: DNA binding;GO:0003899 MF: DNA-directed 5'-3' RNA polymerase activity;GO:0006351 BP: transcription, DNA-templated;GO:0046983 MF: protein dimerization activity	QTL.5A.343	.	.
TraesCS5A02G161000	5A	342355813	342357088	tr|Q40338|Q40338_MEDSA	Cyclin		QTL.5A.343	.	.
TraesCS5A02G161100	5A	343047921	343051356	tr|A0A022RDG4|A0A022RDG4_ERYGU	DNA-directed RNA polymerase subunit		QTL.5A.343	.	.
TraesCS5A02G161200	5A	343062202	343069381	sp|Q9RPF2|MNTH2_PSEAE	Divalent metal cation transporter MntH 2	GO:0005215 MF: transporter activity;GO:0006810 BP: transport;GO:0009873 BP: ethylene-activated signaling pathway;GO:0016020 CC: membrane	QTL.5A.343	.	TraesCS5A02G161200
TraesCS5A02G161300	5A	343449967	343457416	tr|Q69J93|Q69J93_ORYSJ	Phosphoglycerate dehydrogenase-like protein	GO:0008152 BP: metabolic process;GO:0016616 MF: oxidoreductase activity, acting on the CH-OH group of donors, NAD or NADP as acceptor;GO:0051287 MF: NAD binding;GO:0055114 BP: oxidation-reduction process	QTL.5A.343	.	.
TraesCS5A02G161400	5A	343596733	343598532	tr|W9R4Y4|W9R4Y4_9ROSA	F-box protein	GO:0005515 MF: protein binding	QTL.5A.343	.	.
TraesCS5A02G161500	5A	343958639	343961197	sp|P93194|RPK1_IPONI	Receptor-like protein kinase	GO:0004672 MF: protein kinase activity;GO:0005524 MF: ATP binding;GO:0006468 BP: protein phosphorylation	QTL.5A.343	.	.
TraesCS5A02G180200	5A	379019139	379021948	tr|B6T417|B6T417_MAIZE	IAA-amino acid hydrolase ILR1	GO:0008152 BP: metabolic process;GO:0016787 MF: hydrolase activity	QTL.5A.379_382	.	.
TraesCS5A02G180300	5A	379091917	379094108	tr|I3SWU2|I3SWU2_MEDTR	Lipid phosphate phosphatase-like protein		QTL.5A.379_382	.	.
TraesCS5A02G180400	5A	379131684	379134777	tr|G7L6Y2|G7L6Y2_MEDTR	SWIM zinc finger protein	GO:0008270 MF: zinc ion binding	QTL.5A.379_382	.	.
TraesCS5A02G180500	5A	379227772	379228359	tr|W9S006|W9S006_9ROSA	Protein TOPLESS		QTL.5A.379_382	.	.
TraesCS5A02G180600	5A	379343373	379344474	AT3G19510.2	Homeodomain-like protein with RING/FYVE/PHD-type zinc finger domain-containing protein		QTL.5A.379_382	.	.
TraesCS5A02G180700	5A	379352559	379353113	tr|B6THL9|B6THL9_MAIZE	AAA ATPase containing von Willebrand factor type A		QTL.5A.379_382	.	.
TraesCS5A02G180800	5A	379353913	379354845	tr|W9RJN8|W9RJN8_9ROSA	Ethylene-responsive transcription factor	GO:0003677 MF: DNA binding;GO:0003700 MF: transcription factor activity, sequence-specific DNA binding;GO:0006355 BP: regulation of transcription, DNA-templated	QTL.5A.379_382	.	.
TraesCS5A02G180900	5A	379355434	379356264	AT2G14510.2	Leucine-rich repeat protein kinase family protein		QTL.5A.379_382	.	.
TraesCS5A02G181000	5A	379400413	379401488	tr|Q08IH5|Q08IH5_HORVU	Aquaporin	GO:0005215 MF: transporter activity;GO:0006810 BP: transport;GO:0016020 CC: membrane	QTL.5A.379_382	.	TraesCS5A02G181000
TraesCS5A02G181100	5A	380160436	380161314	tr|A0A0K9NKB1|A0A0K9NKB1_ZOSMR	tRNA dimethylallyltransferase	GO:0008033 BP: tRNA processing	QTL.5A.379_382	.	.
TraesCS5A02G181200	5A	380165103	380169592	AT5G38350.1	Disease resistance protein (NBS-LRR class) family	GO:0005515 MF: protein binding;GO:0043531 MF: ADP binding	QTL.5A.379_382	.	.
TraesCS5A02G181300	5A	380175419	380176375	tr|Q9LJ10|Q9LJ10_ORYSJ	NBS-LRR disease resistance protein-like		QTL.5A.379_382	.	.
TraesCS5A02G181400	5A	380210379	380222207	AT5G38350.1	Disease resistance protein (NBS-LRR class) family	GO:0043531 MF: ADP binding	QTL.5A.379_382	.	.
TraesCS5A02G181500	5A	380224449	380225819	tr|B9STN8|B9STN8_RICCO	GDP-mannose transporter, putative		QTL.5A.379_382	.	TraesCS5A02G181500
TraesCS5A02G181600	5A	380269293	380289821	tr|G7KM51|G7KM51_MEDTR	Phosphatase 2C family protein	GO:0003824 MF: catalytic activity	QTL.5A.379_382	.	.
TraesCS5A02G181700	5A	381301649	381304818	tr|Q9XHP3|Q9XHP3_CATRO	Ubiquitin-conjugating enzyme E2		QTL.5A.379_382	.	.
TraesCS5A02G181800	5A	381366094	381371574	tr|Q84XH0|Q84XH0_ORYSI	Phosphoenolpyruvate carboxylase	GO:0003824 MF: catalytic activity;GO:0006099 BP: tricarboxylic acid cycle;GO:0008964 MF: phosphoenolpyruvate carboxylase activity;GO:0015977 BP: carbon fixation	QTL.5A.379_382	.	.
TraesCS5A02G181900	5A	381702084	381708469	tr|M8CQ45|M8CQ45_AEGTA	Rab3 GTPase-activating protein non-catalytic subunit	GO:0005515 MF: protein binding	QTL.5A.379_382	.	.
TraesCS5A02G182000	5A	381755146	381758232	tr|M7ZUY5|M7ZUY5_TRIUA	2-aminoethanethiol dioxygenase	GO:0016702 MF: oxidoreductase activity, acting on single donors with incorporation of molecular oxygen, incorporation of two atoms of oxygen;GO:0055114 BP: oxidation-reduction process	QTL.5A.379_382	.	.
TraesCS5A02G182200	5A	382068561	382072602	tr|G7LJF6|G7LJF6_MEDTR	Nucleobase-ascorbate transporter-like protein	GO:0005215 MF: transporter activity;GO:0006810 BP: transport;GO:0016020 CC: membrane;GO:0055085 BP: transmembrane transport	QTL.5A.379_382	.	TraesCS5A02G182200
TraesCS5A02G182300	5A	382088879	382091976	tr|A0A1D5YH28|A0A1D5YH28_WHEAT	Purple acid phosphatase	GO:0003993 MF: acid phosphatase activity;GO:0016787 MF: hydrolase activity;GO:0046872 MF: metal ion binding	QTL.5A.379_382	.	.
TraesCS5A02G182400	5A	382104376	382105610	tr|A0A0K9NMF9|A0A0K9NMF9_ZOSMR	Iron-sulfur cluster insertion protein ErpA	GO:0005198 MF: structural molecule activity;GO:0051536 MF: iron-sulfur cluster binding;GO:0097428 BP: protein maturation by iron-sulfur cluster transfer	QTL.5A.379_382	.	.
TraesCS5A02G182500	5A	382291561	382292892	AT1G64290.1	F-box protein-like protein	GO:0005515 MF: protein binding	QTL.5A.379_382	.	.
TraesCS5A02G182600	5A	382327261	382329676	tr|B9RTN4|B9RTN4_RICCO	Sugar transporter, putative	GO:0005215 MF: transporter activity;GO:0016020 CC: membrane;GO:0016021 CC: integral component of membrane;GO:0022857 MF: transmembrane transporter activity;GO:0022891 MF: substrate-specific transmembrane transporter activity;GO:0055085 BP: transmembrane transport	QTL.5A.379_382	.	TraesCS5A02G182600
TraesCS5A02G182700	5A	382328662	382329000	tr|A0A0A9GN13|A0A0A9GN13_ARUDO	GSVIVT00005628001, HT7		QTL.5A.379_382	.	.
TraesCS5A02G182800	5A	382334890	382338258	tr|B9SLF2|B9SLF2_RICCO	Ubiquitin-conjugating enzyme E2, putative		QTL.5A.379_382	.	.
TraesCS5A02G182900	5A	382544202	382549989	tr|W9R2L8|W9R2L8_9ROSA	Nudix hydrolase 20	GO:0016787 MF: hydrolase activity	QTL.5A.379_382	.	.
TraesCS5A02G183100	5A	382563945	382570028	tr|B9GL51|B9GL51_POPTR	UDP-glucose 4-epimerase family protein	GO:0003978 MF: UDP-glucose 4-epimerase activity;GO:0006012 BP: galactose metabolic process	QTL.5A.379_382	.	.
TraesCS5A02G183200	5A	382763568	382769351	tr|A0A061GNC5|A0A061GNC5_THECC	RING/U-box superfamily protein	GO:0005515 MF: protein binding;GO:0008270 MF: zinc ion binding	QTL.5A.379_382	.	.
TraesCS5A02G183300	5A	382777934	382778428	tr|C3UZE5|C3UZE5_WHEAT	Pathogenesis-related protein 1-1	GO:0005576 CC: extracellular region	QTL.5A.379_382	.	.
TraesCS5A02G183400	5A	382781119	382782505	AT3G18330.1	F-box family protein	GO:0005515 MF: protein binding	QTL.5A.379_382	.	.
TraesCS5A02G190100	5A	394556549	394557926	AT3G21600.2	Senescence/dehydration-associated protein-like protein		QTL.5A.395_396	.	.
TraesCS5A02G190200	5A	394753605	394754627	tr|A0A1D6BPA7|A0A1D6BPA7_WHEAT	DNA repair protein REV1		QTL.5A.395_396	.	.
TraesCS5A02G190300	5A	394753631	394754875	AT1G78110.1	nucleolar GTP-binding protein		QTL.5A.395_396	.	.
TraesCS5A02G190400	5A	394756489	394759357	tr|A0A0B0NQD3|A0A0B0NQD3_GOSAR	Protein SCO1, mitochondrial-like protein		QTL.5A.395_396	.	.
TraesCS5A02G190500	5A	395000985	395001446	tr|B9SSK0|B9SSK0_RICCO	Chaperone protein DNAj, putative		QTL.5A.395_396	.	.
TraesCS5A02G190600	5A	395053759	395058088	tr|A0A1E5VCC8|A0A1E5VCC8_9POAL	FAD synthetase, chloroplastic	GO:0003919 MF: FMN adenylyltransferase activity;GO:0009231 BP: riboflavin biosynthetic process	QTL.5A.395_396	.	.
TraesCS5A02G190700	5A	395062613	395063110	tr|B9SSK0|B9SSK0_RICCO	Chaperone protein DNAj, putative		QTL.5A.395_396	.	.
TraesCS5A02G190800	5A	395074525	395076886	sp|Q8Y0J4|FABH_RALSO	3-oxoacyl-[acyl-carrier-protein] synthase 3		QTL.5A.395_396	.	.
TraesCS5A02G190900	5A	395285249	395286041	tr|A0A173GPJ4|A0A173GPJ4_9ASPA	Glutathione S-transferase	GO:0005515 MF: protein binding	QTL.5A.395_396	.	.
TraesCS5A02G191000	5A	395303485	395304102	AT1G78020.1	senescence-associated family protein, putative (DUF581)		QTL.5A.395_396	.	.
TraesCS5A02G191100	5A	395680683	395692258	tr|A0A061EJP8|A0A061EJP8_THECC	Histidine kinase, putative		QTL.5A.395_396	.	.
TraesCS5A02G191200	5A	395697117	395704282	tr|V9TKE9|V9TKE9_TOBAC	Ascorbate oxidase	GO:0005507 MF: copper ion binding;GO:0005576 CC: extracellular region;GO:0016491 MF: oxidoreductase activity;GO:0055114 BP: oxidation-reduction process	QTL.5A.395_396	.	.
TraesCS5A02G191300	5A	395759701	395760282	tr|A0A1D5YG05|A0A1D5YG05_WHEAT	Molybdopterin synthase catalytic subunit	GO:0005829 CC: cytosol;GO:0006777 BP: Mo-molybdopterin cofactor biosynthetic process;GO:0019008 CC: molybdopterin synthase complex;GO:0030366 MF: molybdopterin synthase activity	QTL.5A.395_396	.	.
TraesCS5A02G191400	5A	395805122	395805742	tr|B9H568|B9H568_POPTR	Heavy-metal-associated domain-containing family protein	GO:0030001 BP: metal ion transport;GO:0046872 MF: metal ion binding	QTL.5A.395_396	.	TraesCS5A02G191400
TraesCS5A02G191500	5A	395833353	395835669	tr|D0E0C4|D0E0C4_BRAJU	GTPase	GO:0005525 MF: GTP binding	QTL.5A.395_396	.	.
TraesCS5A02G191600	5A	395835828	395838392	sp|Q8WMX6|ASZ1_PANTR	Ankyrin repeat, SAM and basic leucine zipper domain-containing protein 1		QTL.5A.395_396	.	.
TraesCS5A02G191700	5A	395839049	395839669	AT5G54300.1	cotton fiber-like protein (DUF761)		QTL.5A.395_396	.	.
TraesCS5A02G191800	5A	395847505	395848101	AT5G54300.1	cotton fiber-like protein (DUF761)		QTL.5A.395_396	.	.
TraesCS5A02G191900	5A	395851725	395852816	tr|B9SN30|B9SN30_RICCO	LOB domain-containing protein, putative		QTL.5A.395_396	.	.
TraesCS5A02G192000	5A	395869472	395873085	tr|A0A072VQ63|A0A072VQ63_MEDTR	Zinc finger CCCH domain protein	GO:0003824 MF: catalytic activity;GO:0046872 MF: metal ion binding	QTL.5A.395_396	.	.
TraesCS5A02G192100	5A	395874465	395878171	tr|G7IVT3|G7IVT3_MEDTR	NBS-LRR disease resistance protein	GO:0043531 MF: ADP binding	QTL.5A.395_396	.	.
TraesCS5A02G192200	5A	395885760	395886229	tr|A0A1J6JQR3|A0A1J6JQR3_NICAT	Skp1-like protein 1a		QTL.5A.395_396	.	.
TraesCS5A02G192300	5A	395909973	395914479	sp|Q8UH55|BETA_AGRFC	Oxygen-dependent choline dehydrogenase	GO:0016491 MF: oxidoreductase activity;GO:0016614 MF: oxidoreductase activity, acting on CH-OH group of donors;GO:0050660 MF: flavin adenine dinucleotide binding;GO:0055114 BP: oxidation-reduction process	QTL.5A.395_396	.	.
TraesCS5A02G192400	5A	395911087	395919586	tr|G7LHH5|G7LHH5_MEDTR	Metallo-hydrolase/oxidoreductase superfamily protein		QTL.5A.395_396	.	.
TraesCS5A02G192500	5A	395919845	395921991	AT4G15380.1	cytochrome P450, family 705, subfamily A, polypeptide 4		QTL.5A.395_396	.	.
TraesCS5A02G192600	5A	396223840	396226287	AT1G67390.1	F-box family protein	GO:0005515 MF: protein binding	QTL.5A.395_396	.	.
TraesCS5A02G192700	5A	396229969	396230848	tr|M8CBW8|M8CBW8_AEGTA	Tyrosyl-tRNA synthetase		QTL.5A.395_396	.	.
TraesCS5A02G348700	5A	552262548	552263195	sp|A4FUZ0|KRT83_BOVIN	Keratin, type II cuticular Hb3		QTL.5A.553	.	.
TraesCS5A02G348800	5A	552266977	552270228	AT5G45540.1	transmembrane protein, putative (DUF594)		QTL.5A.553	.	.
TraesCS5A02G348900	5A	552278787	552279182	AT5G45540.1	transmembrane protein, putative (DUF594)		QTL.5A.553	.	.
TraesCS5A02G349000	5A	552314394	552316690	tr|A0A1D5YGL7|A0A1D5YGL7_WHEAT	Protein DETOXIFICATION	GO:0006855 BP: drug transmembrane transport;GO:0015238 MF: drug transmembrane transporter activity;GO:0015297 MF: antiporter activity;GO:0016020 CC: membrane;GO:0055085 BP: transmembrane transport	QTL.5A.553	.	TraesCS5A02G349000
TraesCS5A02G349100	5A	552372187	552376865	tr|A0A1D5YGL9|A0A1D5YGL9_WHEAT	Protein DETOXIFICATION	GO:0006855 BP: drug transmembrane transport;GO:0015238 MF: drug transmembrane transporter activity;GO:0015297 MF: antiporter activity;GO:0016020 CC: membrane;GO:0055085 BP: transmembrane transport	QTL.5A.553	.	TraesCS5A02G349100
TraesCS5A02G349200	5A	552381202	552381456	sp|B1YD06|G3P_PYRNV	Glyceraldehyde-3-phosphate dehydrogenase		QTL.5A.553	.	.
TraesCS5A02G349300	5A	552503398	552505020	tr|A0A1D5YIA0|A0A1D5YIA0_WHEAT	Flavin-containing monooxygenase	GO:0004499 MF: N,N-dimethylaniline monooxygenase activity;GO:0016491 MF: oxidoreductase activity;GO:0050660 MF: flavin adenine dinucleotide binding;GO:0050661 MF: NADP binding;GO:0055114 BP: oxidation-reduction process	QTL.5A.553	.	.
TraesCS5A02G349400	5A	552513918	552515319	tr|F4IW42|F4IW42_ARATH	Integral membrane protein hemolysin-III like protein		QTL.5A.553	.	.
TraesCS5A02G349500	5A	552522546	552526933	tr|A0A061FD78|A0A061FD78_THECC	Plant regulator RWP-RK family protein, putative	GO:0005515 MF: protein binding	QTL.5A.553	.	.
TraesCS5A02G349600	5A	552529910	552530907	tr|B6U3T0|B6U3T0_MAIZE	RNA binding protein	GO:0003676 MF: nucleic acid binding;GO:0008270 MF: zinc ion binding	QTL.5A.553	.	.
TraesCS5A02G349700	5A	552545173	552546521	tr|W5ZX13|W5ZX13_ATRCA	Heavy metal-associated protein		QTL.5A.553	.	.
TraesCS5A02G349800	5A	552549880	552550248	tr|M8B7E8|M8B7E8_AEGTA	50S ribosomal protein L18	GO:0003735 MF: structural constituent of ribosome;GO:0005622 CC: intracellular;GO:0005840 CC: ribosome;GO:0006412 BP: translation	QTL.5A.553	.	.
TraesCS5A02G349900	5A	552642955	552646658	sp|P83110|HTRA3_HUMAN	Serine protease HTRA3		QTL.5A.553	.	.
TraesCS5A02G350000	5A	552673243	552678158	sp|A1APS3|SYL_PELPD	Leucine--tRNA ligase		QTL.5A.553	.	.
TraesCS5A02G350100	5A	552748777	552752389	AT5G50130.6	NAD(P)-binding Rossmann-fold superfamily protein		QTL.5A.553	.	.
TraesCS5A02G350200	5A	552954180	552958940	tr|B9R8P3|B9R8P3_RICCO	Bromodomain-containing protein	GO:0005515 MF: protein binding	QTL.5A.553	.	.
TraesCS5A02G350400	5A	553334970	553336055	AT2G16365.4	F-box family protein		QTL.5A.553	.	.
TraesCS5A02G350600	5A	553420891	553421688	tr|A0A1D5ZLT0|A0A1D5ZLT0_WHEAT	Chlorophyll a-b binding protein, chloroplastic		QTL.5A.553	.	.
TraesCS5A02G350700	5A	553424223	553425272	tr|A0A1D5YZ47|A0A1D5YZ47_WHEAT	Serine/threonine-protein kinase	GO:0004672 MF: protein kinase activity;GO:0005524 MF: ATP binding;GO:0006468 BP: protein phosphorylation	QTL.5A.553	.	.
TraesCS5A02G350800	5A	553458182	553465088	tr|A0A0Q3HSS0|A0A0Q3HSS0_BRADI	Serine/threonine-protein kinase	GO:0004672 MF: protein kinase activity;GO:0004674 MF: protein serine/threonine kinase activity;GO:0005524 MF: ATP binding;GO:0006468 BP: protein phosphorylation;GO:0048544 BP: recognition of pollen	QTL.5A.553	.	.
TraesCS5A02G350900	5A	553478899	553479575	tr|T1LGV4|T1LGV4_TRIUA	Serine/threonine-protein kinase		QTL.5A.553	.	.
TraesCS5A02G351000	5A	553490210	553499037	tr|M8BBM6|M8BBM6_AEGTA	Serine/threonine-protein kinase	GO:0004672 MF: protein kinase activity;GO:0004674 MF: protein serine/threonine kinase activity;GO:0005524 MF: ATP binding;GO:0006468 BP: protein phosphorylation;GO:0048544 BP: recognition of pollen	QTL.5A.553	.	.
TraesCS5A02G351100	5A	554059642	554062359	tr|M8AI44|M8AI44_AEGTA	Serine/threonine-protein kinase	GO:0004672 MF: protein kinase activity;GO:0005524 MF: ATP binding;GO:0006468 BP: protein phosphorylation;GO:0048544 BP: recognition of pollen	QTL.5A.553	.	.
TraesCS5A02G351200	5A	554062365	554063069	tr|M8AI44|M8AI44_AEGTA	Serine/threonine-protein kinase		QTL.5A.553	.	.
TraesCS5A02G351300	5A	554081721	554082460	tr|B9RQP9|B9RQP9_RICCO	Receptor protein kinase, putative	GO:0004672 MF: protein kinase activity;GO:0005524 MF: ATP binding;GO:0006468 BP: protein phosphorylation	QTL.5A.553	.	.
TraesCS5A02G351400	5A	554082810	554085312	tr|A0A1D6S2P1|A0A1D6S2P1_WHEAT	Serine/threonine-protein kinase	GO:0048544 BP: recognition of pollen	QTL.5A.553	.	.
TraesCS5A02G351500	5A	554181335	554182623	tr|A0A1D5ZZG7|A0A1D5ZZG7_WHEAT	Serine/threonine-protein kinase	GO:0004672 MF: protein kinase activity;GO:0005524 MF: ATP binding;GO:0006468 BP: protein phosphorylation	QTL.5A.553	.	.
TraesCS5A02G351600	5A	554188360	554191843	tr|M8BBM6|M8BBM6_AEGTA	Serine/threonine-protein kinase	GO:0004672 MF: protein kinase activity;GO:0004674 MF: protein serine/threonine kinase activity;GO:0005524 MF: ATP binding;GO:0006468 BP: protein phosphorylation;GO:0048544 BP: recognition of pollen	QTL.5A.553	.	.
TraesCS5A02G351700	5A	554202484	554203773	tr|A0A1D5ZPP2|A0A1D5ZPP2_WHEAT	Serine/threonine-protein kinase	GO:0005515 MF: protein binding;GO:0048544 BP: recognition of pollen	QTL.5A.553	.	.
TraesCS5A02G351800	5A	554207261	554209009	AT4G08850.1	Leucine-rich repeat receptor-like protein kinase family protein	GO:0005515 MF: protein binding	QTL.5A.553	.	.
TraesCS5A02G351900	5A	554212035	554218527	tr|W5F878|W5F878_WHEAT	Serine/threonine-protein kinase	GO:0004672 MF: protein kinase activity;GO:0005524 MF: ATP binding;GO:0006468 BP: protein phosphorylation	QTL.5A.553	.	.
TraesCS5A02G352000	5A	554234697	554238425	tr|M8BJJ3|M8BJJ3_AEGTA	Serine/threonine-protein kinase	GO:0004672 MF: protein kinase activity;GO:0004674 MF: protein serine/threonine kinase activity;GO:0005524 MF: ATP binding;GO:0006468 BP: protein phosphorylation;GO:0048544 BP: recognition of pollen	QTL.5A.553	.	.
TraesCS5A02G453500	5A	634989387	634989915	tr|W9S346|W9S346_9ROSA	Two-component response regulator	GO:0000160 BP: phosphorelay signal transduction system	QTL.5A.636	.	.
TraesCS5A02G453600	5A	635245691	635246219	tr|W9S346|W9S346_9ROSA	Two-component response regulator	GO:0000160 BP: phosphorelay signal transduction system	QTL.5A.636	.	.
TraesCS5A02G453700	5A	635269921	635276435	tr|M7ZWA7|M7ZWA7_TRIUA	Cleavage and polyadenylation specificity factor subunit 2		QTL.5A.636	.	.
TraesCS5A02G453800	5A	635290546	635292532	tr|A0A165XS50|A0A165XS50_DAUCA	UDP-glycosyltransferase	GO:0008152 BP: metabolic process;GO:0016758 MF: transferase activity, transferring hexosyl groups	QTL.5A.636	.	.
TraesCS5A02G453900	5A	635331434	635331913	tr|A0A103Y3U7|A0A103Y3U7_CYNCS	Calcium-binding EF-hand	GO:0005509 MF: calcium ion binding	QTL.5A.636	.	.
TraesCS5A02G454000	5A	635336677	635337765	tr|A0A165XS50|A0A165XS50_DAUCA	UDP-glycosyltransferase		QTL.5A.636	.	.
TraesCS5A02G454100	5A	635380005	635381435	tr|A0A165XS50|A0A165XS50_DAUCA	UDP-glycosyltransferase	GO:0008152 BP: metabolic process;GO:0016758 MF: transferase activity, transferring hexosyl groups	QTL.5A.636	.	.
TraesCS5A02G454200	5A	635407988	635408788	tr|A0A1D5YRC9|A0A1D5YRC9_WHEAT	Chlorophyll a-b binding protein, chloroplastic		QTL.5A.636	.	.
TraesCS5A02G454300	5A	635410686	635411486	tr|W5EWC8|W5EWC8_WHEAT	Chlorophyll a-b binding protein, chloroplastic		QTL.5A.636	.	.
TraesCS5A02G454400	5A	635414687	635415387	tr|A0A1D5YRC7|A0A1D5YRC7_WHEAT	Chlorophyll a-b binding protein, chloroplastic		QTL.5A.636	.	.
TraesCS5A02G454500	5A	635496295	635502591	tr|O22106|O22106_MAIZE	Squalene synthase	GO:0004310 MF: farnesyl-diphosphate farnesyltransferase activity;GO:0008610 BP: lipid biosynthetic process;GO:0009058 BP: biosynthetic process;GO:0016021 CC: integral component of membrane;GO:0016740 MF: transferase activity;GO:0016765 MF: transferase activity, transferring alkyl or aryl (other than methyl) groups	QTL.5A.636	.	.
TraesCS5A02G454600	5A	635504738	635508435	tr|A0A0K9P4K7|A0A0K9P4K7_ZOSMR	ATP dependent RNA helicase	GO:0003676 MF: nucleic acid binding;GO:0005524 MF: ATP binding	QTL.5A.636	.	.
TraesCS5A02G454700	5A	635551456	635554494	tr|N1QQU0|N1QQU0_AEGTA	Lactoylglutathione lyase	GO:0004462 MF: lactoylglutathione lyase activity;GO:0046872 MF: metal ion binding	QTL.5A.636	.	.
TraesCS5A02G454800	5A	635589668	635590456	sp|B1YS10|ISPF_BURA4	2-C-methyl-D-erythritol 2,4-cyclodiphosphate synthase		QTL.5A.636	.	.
TraesCS5A02G454900	5A	635594200	635596000	tr|B6SSK1|B6SSK1_MAIZE	Lactoylglutathione lyase	GO:0004462 MF: lactoylglutathione lyase activity;GO:0046872 MF: metal ion binding	QTL.5A.636	.	.
TraesCS5A02G455000	5A	635772026	635775416	tr|R7WFN5|R7WFN5_AEGTA	Serine/threonine-protein phosphatase	GO:0016787 MF: hydrolase activity	QTL.5A.636	.	.
TraesCS5A02G455100	5A	635777478	635780280	tr|M8AFP1|M8AFP1_TRIUA	Sphingosine-1-phosphate phosphatase 1		QTL.5A.636	.	.
TraesCS5A02G455300	5A	635904848	635905320	AT1G10747.1	maternally expressed family protein		QTL.5A.636	.	.
TraesCS5A02G455400	5A	635934282	635938944	tr|M7YJI1|M7YJI1_TRIUA	Acetyl-coenzyme A synthetase	GO:0003824 MF: catalytic activity;GO:0008152 BP: metabolic process	QTL.5A.636	.	.
TraesCS5A02G455500	5A	635947641	635952006	tr|M7YJI1|M7YJI1_TRIUA	Acetyl-coenzyme A synthetase	GO:0003824 MF: catalytic activity;GO:0008152 BP: metabolic process	QTL.5A.636	.	.
TraesCS5A02G455600	5A	635957069	635959270	tr|W5EYW9|W5EYW9_WHEAT	Signal peptidase I	GO:0006465 BP: signal peptide processing;GO:0008233 MF: peptidase activity;GO:0016020 CC: membrane	QTL.5A.636	.	.
TraesCS5A02G455700	5A	635962858	635964566	sp|Q9FWY7|IMPA6_ARATH	Importin subunit alpha-6		QTL.5A.636	.	.
TraesCS5A02G455800	5A	636305586	636308174	tr|M8BA07|M8BA07_AEGTA	Pheophorbide a oxygenase, chloroplastic	GO:0010277 MF: chlorophyllide a oxygenase [overall] activity;GO:0016491 MF: oxidoreductase activity;GO:0051537 MF: 2 iron, 2 sulfur cluster binding;GO:0055114 BP: oxidation-reduction process	QTL.5A.636	.	.
TraesCS5A02G455900	5A	636311931	636312392	tr|A0A1D5YNE0|A0A1D5YNE0_WHEAT	Histone H2A	GO:0000786 CC: nucleosome;GO:0003677 MF: DNA binding;GO:0005634 CC: nucleus;GO:0046982 MF: protein heterodimerization activity	QTL.5A.636	.	.
TraesCS5A02G456000	5A	636411662	636413883	tr|M8BA07|M8BA07_AEGTA	Pheophorbide a oxygenase, chloroplastic	GO:0010277 MF: chlorophyllide a oxygenase [overall] activity;GO:0016491 MF: oxidoreductase activity;GO:0051537 MF: 2 iron, 2 sulfur cluster binding;GO:0055114 BP: oxidation-reduction process	QTL.5A.636	.	.
TraesCS5A02G456100	5A	636414477	636418964	tr|Q10BS5|Q10BS5_ORYSJ	Elongation factor P family protein, expressed	GO:0003746 MF: translation elongation factor activity;GO:0005737 CC: cytoplasm;GO:0006414 BP: translational elongation;GO:0043043 BP: peptide biosynthetic process	QTL.5A.636	.	.
TraesCS5A02G456200	5A	636424119	636427855	tr|A0A1E5VRE1|A0A1E5VRE1_9POAL	5'-adenylylsulfate reductase-like 5	GO:0045454 BP: cell redox homeostasis	QTL.5A.636	.	.
TraesCS5A02G456300	5A	636429245	636430441	tr|B7FJV5|B7FJV5_MEDTR	Transmembrane protein, putative		QTL.5A.636	.	.
TraesCS5A02G456400	5A	636471438	636472973	tr|A0A1D1Y8Y8|A0A1D1Y8Y8_9ARAE	Glucan endo-1,3-beta-glucosidase 1		QTL.5A.636	.	.
TraesCS5A02G456500	5A	636626791	636627669	AT4G12690.2	DUF868 family protein (DUF868)		QTL.5A.636	.	.
TraesCS5A02G551200	5A	704635366	704636073	tr|B4G1N4|B4G1N4_MAIZE	CsAtPR5		QTL.5A.705_708	.	.
TraesCS5A02G551300	5A	704833104	704835243	tr|A0A072VGM2|A0A072VGM2_MEDTR	Peptidoglycan-binding LysM domain protein, putative		QTL.5A.705_708	.	.
TraesCS5A02G551400	5A	704948026	704951098	tr|Q5Z6I7|Q5Z6I7_ORYSJ	Embryogenesis transmembrane protein-like		QTL.5A.705_708	.	.
TraesCS5A02G551500	5A	704972690	704975649	tr|Q5Z570|Q5Z570_ORYSJ	Embryogenesis transmembrane protein-like		QTL.5A.705_708	.	.
TraesCS5A02G551600	5A	705142817	705147168	tr|Q5Z570|Q5Z570_ORYSJ	Embryogenesis transmembrane protein-like		QTL.5A.705_708	.	.
TraesCS5A02G551700	5A	705223254	705224192	tr|A0A161CD95|A0A161CD95_LUFAE	Polyubiquitin	GO:0005515 MF: protein binding	QTL.5A.705_708	.	.
TraesCS5A02G551800	5A	705297603	705299179	AT5G07610.1	F-box family protein	GO:0005515 MF: protein binding	QTL.5A.705_708	.	.
TraesCS5A02G551900	5A	705304698	705305262	tr|C0KHK1|C0KHK1_9CARY	Protease inhibitor/seed storage/lipid transfer protein family protein		QTL.5A.705_708	.	.
TraesCS5A02G552000	5A	705348536	705349537	tr|A0A172Q4H0|A0A172Q4H0_WHEAT	Nicotianamine synthase	GO:0030410 MF: nicotianamine synthase activity;GO:0030418 BP: nicotianamine biosynthetic process	QTL.5A.705_708	.	.
TraesCS5A02G552100	5A	705351342	705351694	tr|Q8H7V8|Q8H7V8_ORYSJ	Kinase interacting protein, putative, expressed		QTL.5A.705_708	.	.
TraesCS5A02G552200	5A	705362269	705376648	sp|P93194|RPK1_IPONI	Receptor-like protein kinase	GO:0004672 MF: protein kinase activity;GO:0005524 MF: ATP binding;GO:0006468 BP: protein phosphorylation	QTL.5A.705_708	.	.
TraesCS5A02G552300	5A	705394615	705395334	tr|A0A1D5YCH5|A0A1D5YCH5_WHEAT	rRNA N-glycosidase	GO:0017148 BP: negative regulation of translation;GO:0030598 MF: rRNA N-glycosylase activity	QTL.5A.705_708	.	.
TraesCS5A02G552400	5A	705402280	705403281	tr|A0A172Q4H0|A0A172Q4H0_WHEAT	Nicotianamine synthase	GO:0030410 MF: nicotianamine synthase activity;GO:0030418 BP: nicotianamine biosynthetic process	QTL.5A.705_708	.	.
TraesCS5A02G552500	5A	705407880	705408587	tr|A0A1D5Y3E6|A0A1D5Y3E6_WHEAT	rRNA N-glycosidase	GO:0017148 BP: negative regulation of translation;GO:0030598 MF: rRNA N-glycosylase activity	QTL.5A.705_708	.	.
TraesCS5A02G552600	5A	705434395	705437081	tr|A0A0K9PU64|A0A0K9PU64_ZOSMR	Kinase interacting (KIP1-like) family protein	GO:0003779 MF: actin binding	QTL.5A.705_708	.	.
TraesCS5A02G552700	5A	705439519	705447214	tr|A0A1E5V4A7|A0A1E5V4A7_9POAL	THO complex subunit 1		QTL.5A.705_708	.	.
TraesCS5A02G552800	5A	705569902	705572058	AT5G45480.1	transmembrane protein, putative (DUF594)		QTL.5A.705_708	.	.
TraesCS5A02G552900	5A	705592923	705594736	tr|B8XSN0|B8XSN0_WHEAT	Cytochrome P450	GO:0005506 MF: iron ion binding;GO:0016705 MF: oxidoreductase activity, acting on paired donors, with incorporation or reduction of molecular oxygen;GO:0020037 MF: heme binding;GO:0055114 BP: oxidation-reduction process	QTL.5A.705_708	.	.
TraesCS5A02G553000	5A	705775031	705776591	tr|Q1WBS7|Q1WBS7_9POAL	Cytochrome P450	GO:0005506 MF: iron ion binding;GO:0016705 MF: oxidoreductase activity, acting on paired donors, with incorporation or reduction of molecular oxygen;GO:0020037 MF: heme binding;GO:0055114 BP: oxidation-reduction process	QTL.5A.705_708	.	.
TraesCS5A02G553100	5A	705782330	705783881	tr|M7ZLY8|M7ZLY8_TRIUA	Glycosyltransferase	GO:0008152 BP: metabolic process;GO:0016758 MF: transferase activity, transferring hexosyl groups	QTL.5A.705_708	.	.
TraesCS5A02G553200	5A	705822210	705833372	tr|M8AQE0|M8AQE0_AEGTA	Protein DETOXIFICATION	GO:0006855 BP: drug transmembrane transport;GO:0015238 MF: drug transmembrane transporter activity;GO:0015297 MF: antiporter activity;GO:0016020 CC: membrane;GO:0055085 BP: transmembrane transport	QTL.5A.705_708	.	TraesCS5A02G553200
TraesCS5A02G553300	5A	705842422	705847694	tr|A0A0K9NUB4|A0A0K9NUB4_ZOSMR	DNA (Cytosine-5-)-methyltransferase	GO:0005515 MF: protein binding;GO:0006306 BP: DNA methylation	QTL.5A.705_708	.	.
TraesCS5A02G553400	5A	705944215	705945078	tr|B7EPI8|B7EPI8_ORYSJ	cDNA clone:J013094O21, full insert sequence		QTL.5A.705_708	.	.
TraesCS5A02G553500	5A	705951256	705954849	tr|B6TBE4|B6TBE4_MAIZE	F-box domain containing protein	GO:0005515 MF: protein binding	QTL.5A.705_708	.	.
TraesCS5A02G553600	5A	705999779	706001459	tr|A0A103XWH5|A0A103XWH5_CYNCS	Cytochrome P450	GO:0005506 MF: iron ion binding;GO:0016705 MF: oxidoreductase activity, acting on paired donors, with incorporation or reduction of molecular oxygen;GO:0020037 MF: heme binding;GO:0055114 BP: oxidation-reduction process	QTL.5A.705_708	.	.
TraesCS5A02G553700	5A	706020613	706021176	tr|A0A0B2R569|A0A0B2R569_GLYSO	L-type lectin-domain containing receptor kinase VIII.2		QTL.5A.705_708	.	.
TraesCS5A02G553800	5A	706049113	706050050	AT2G27080.2	Late embryogenesis abundant (LEA) hydroxyproline-rich glycoprotein family		QTL.5A.705_708	.	.
TraesCS5A02G553900	5A	706055825	706058787	tr|B9T608|B9T608_RICCO	Replication factor C subunit, putative	GO:0003677 MF: DNA binding;GO:0006260 BP: DNA replication	QTL.5A.705_708	.	.
TraesCS5A02G554000	5A	706217340	706220583	tr|Q70CT2|Q70CT2_WHEAT	Cytochrome P450-like protein	GO:0005506 MF: iron ion binding;GO:0016705 MF: oxidoreductase activity, acting on paired donors, with incorporation or reduction of molecular oxygen;GO:0020037 MF: heme binding;GO:0055114 BP: oxidation-reduction process	QTL.5A.705_708	.	.
TraesCS5A02G554100	5A	706235694	706236871	tr|A0A072TW71|A0A072TW71_MEDTR	Heavy metal transport/detoxification superfamily protein	GO:0030001 BP: metal ion transport;GO:0046872 MF: metal ion binding	QTL.5A.705_708	.	TraesCS5A02G554100
TraesCS5A02G554200	5A	706239761	706243129	tr|A0A1D5YFA6|A0A1D5YFA6_WHEAT	Beta-amylase	GO:0000272 BP: polysaccharide catabolic process;GO:0016161 MF: beta-amylase activity	QTL.5A.705_708	.	.
TraesCS5A02G554300	5A	706270547	706271093	tr|Q9FEK9|Q9FEK9_TRITD	Lipid transfer protein		QTL.5A.705_708	.	.
TraesCS5A02G554400	5A	706289606	706290141	tr|Q9FEK9|Q9FEK9_TRITD	Lipid transfer protein		QTL.5A.705_708	.	.
TraesCS5A02G554500	5A	706331825	706334290	tr|M7ZP74|M7ZP74_TRIUA	Anthocyanidin reductase		QTL.5A.705_708	.	.
TraesCS5A02G554600	5A	706427261	706429637	tr|B6U3W6|B6U3W6_MAIZE	Remorin		QTL.5A.705_708	.	.
TraesCS5A02G554700	5A	706497070	706501431	tr|B4FNH4|B4FNH4_MAIZE	Small nuclear ribonucleoprotein Sm D3		QTL.5A.705_708	.	.
TraesCS5A02G554800	5A	706545260	706546939	AT5G45540.1	transmembrane protein, putative (DUF594)		QTL.5A.705_708	.	.
TraesCS5A02G554900	5A	706563984	706565063	tr|M7YY12|M7YY12_TRIUA	BTB/POZ and MATH domain-containing protein 2	GO:0005515 MF: protein binding	QTL.5A.705_708	.	.
TraesCS5A02G555000	5A	706653256	706654806	tr|A0A061G791|A0A061G791_THECC	FAD-binding Berberine family protein, putative	GO:0003824 MF: catalytic activity;GO:0016491 MF: oxidoreductase activity;GO:0016614 MF: oxidoreductase activity, acting on CH-OH group of donors;GO:0050660 MF: flavin adenine dinucleotide binding;GO:0055114 BP: oxidation-reduction process	QTL.5A.705_708	.	.
TraesCS5A02G555100	5A	706661137	706663452	tr|Q8L8T7|Q8L8T7_ARATH	Cold regulated protein 27		QTL.5A.705_708	.	.
TraesCS5A02G555200	5A	706677187	706678512	AT4G37850.2	basic helix-loop-helix (bHLH) DNA-binding superfamily protein	GO:0008152 BP: metabolic process;GO:0016597 MF: amino acid binding;GO:0046983 MF: protein dimerization activity	QTL.5A.705_708	.	.
TraesCS5A02G555300	5A	706705261	706706358	AT4G37850.2	basic helix-loop-helix (bHLH) DNA-binding superfamily protein	GO:0046983 MF: protein dimerization activity	QTL.5A.705_708	.	.
TraesCS5A02G555500	5A	706863616	706863912	tr|A0A0D9YLD2|A0A0D9YLD2_9ORYZ	Autophagy protein 5		QTL.5A.705_708	.	.
TraesCS5A02G555600	5A	706865155	706865532	AT1G67520.6	lectin protein kinase family protein		QTL.5A.705_708	.	.
TraesCS5A02G555700	5A	706871497	706872138	sp|P19358|METK2_YEAST	S-adenosylmethionine synthase 2		QTL.5A.705_708	.	.
TraesCS5A02G555800	5A	706930104	706932304	tr|A0A059Q2G6|A0A059Q2G6_9POAL	Arginine/serine-rich splicing factor	GO:0003676 MF: nucleic acid binding	QTL.5A.705_708	.	.
TraesCS5A02G555900	5A	707056299	707067208	tr|U5GA37|U5GA37_POPTR	ABC transporter family protein	GO:0005524 MF: ATP binding;GO:0016020 CC: membrane;GO:0016887 MF: ATPase activity	QTL.5A.705_708	.	TraesCS5A02G555900
TraesCS5A02G556000	5A	707268105	707268569	tr|I0JTW9|I0JTW9_WHEAT	Cytochrome P450, putative	GO:0004497 MF: monooxygenase activity;GO:0005506 MF: iron ion binding;GO:0016705 MF: oxidoreductase activity, acting on paired donors, with incorporation or reduction of molecular oxygen;GO:0020037 MF: heme binding;GO:0055114 BP: oxidation-reduction process	QTL.5A.705_708	.	.
TraesCS5A02G556100	5A	707520260	707520868	tr|A0A199VAY2|A0A199VAY2_ANACO	Early nodulin-like protein 1	GO:0009055 MF: electron carrier activity	QTL.5A.705_708	.	.
TraesCS5A02G556200	5A	707532463	707533213	tr|M8BMM5|M8BMM5_AEGTA	Mitochondrial import inner membrane translocase subunit tim23		QTL.5A.705_708	.	.
TraesCS5A02G556400	5A	707802775	707810645	tr|Q8RWU9|Q8RWU9_ARATH	Protein kinase family protein	GO:0004672 MF: protein kinase activity;GO:0005524 MF: ATP binding;GO:0006468 BP: protein phosphorylation	QTL.5A.705_708	.	.
TraesCS5A02G556500	5A	707822260	707827915	tr|A0A1D5XZH9|A0A1D5XZH9_WHEAT	Kinesin-like protein	GO:0003777 MF: microtubule motor activity;GO:0005524 MF: ATP binding;GO:0007018 BP: microtubule-based movement;GO:0008017 MF: microtubule binding	QTL.5A.705_708	.	.
TraesCS5A02G556600	5A	707849327	707849902	tr|K9Y578|K9Y578_PHYPA	Phi class glutathione S-transferase		QTL.5A.705_708	.	.
TraesCS5A02G556700	5A	707984233	707984805	sp|B4EXU3|FADR_PROMH	Fatty acid metabolism regulator protein		QTL.5A.705_708	.	.
TraesCS5A02G556800	5A	708013445	708020149	tr|A0A0K9PVD2|A0A0K9PVD2_ZOSMR	WD repeat-containing protein	GO:0005515 MF: protein binding	QTL.5A.705_708	.	.
TraesCS5A02G556900	5A	708071305	708079355	tr|Q712G4|Q712G4_ORYSA	Cytochrome P450	GO:0005506 MF: iron ion binding;GO:0016705 MF: oxidoreductase activity, acting on paired donors, with incorporation or reduction of molecular oxygen;GO:0020037 MF: heme binding;GO:0055114 BP: oxidation-reduction process	QTL.5A.705_708	.	.
TraesCS5A02G557000	5A	708152203	708167316	tr|A0A103RTL5|A0A103RTL5_CYNCS	Cytochrome P450	GO:0005506 MF: iron ion binding;GO:0016705 MF: oxidoreductase activity, acting on paired donors, with incorporation or reduction of molecular oxygen;GO:0020037 MF: heme binding;GO:0055114 BP: oxidation-reduction process	QTL.5A.705_708	.	.
TraesCS5A02G557100	5A	708183055	708184124	tr|A0A061EMT6|A0A061EMT6_THECC	2-oxoglutarate (2OG) and Fe(II)-dependent oxygenase superfamily protein, putative		QTL.5A.705_708	.	.
TraesCS5A02G557200	5A	708290698	708292448	tr|Q84YE6|Q84YE6_SORBI	Cytochrome P450-like protein	GO:0004497 MF: monooxygenase activity;GO:0005506 MF: iron ion binding;GO:0016705 MF: oxidoreductase activity, acting on paired donors, with incorporation or reduction of molecular oxygen;GO:0020037 MF: heme binding;GO:0055114 BP: oxidation-reduction process	QTL.5A.705_708	.	.
TraesCS5A02G557300	5A	708409861	708419701	tr|A0A1E5UTI0|A0A1E5UTI0_9POAL	AP-2 complex subunit alpha-2	GO:0005488 MF: binding;GO:0006886 BP: intracellular protein transport;GO:0008565 MF: protein transporter activity;GO:0015031 BP: protein transport;GO:0016020 CC: membrane;GO:0016192 BP: vesicle-mediated transport;GO:0030117 CC: membrane coat;GO:0030131 CC: clathrin adaptor complex	QTL.5A.705_708	.	TraesCS5A02G557300
TraesCS5A02G557400	5A	708431599	708442429	tr|G7KGD4|G7KGD4_MEDTR	Zinc finger CCCH domain protein	GO:0003677 MF: DNA binding;GO:0005515 MF: protein binding;GO:0008270 MF: zinc ion binding	QTL.5A.705_708	.	.
TraesCS5A02G557500	5A	708443116	708446927	tr|A0A1E5UTG5|A0A1E5UTG5_9POAL	Transmembrane and coiled-coil domain-containing protein 4		QTL.5A.705_708	.	.
TraesCS5A02G557600	5A	708451922	708452278	tr|A0A1D5YJA5|A0A1D5YJA5_WHEAT	Cysteine proteinase inhibitor	GO:0004869 MF: cysteine-type endopeptidase inhibitor activity	QTL.5A.705_708	.	.
TraesCS5A02G557700	5A	708494696	708495475	tr|B7FGI9|B7FGI9_MEDTR	LURP-one-like protein		QTL.5A.705_708	.	.
TraesCS5B02G335400	5B	518570573	518571887	tr|A0A061DF87|A0A061DF87_THECC	RING/U-box superfamily protein	GO:0005515 MF: protein binding;GO:0008270 MF: zinc ion binding	QTL.5B.519_520	.	.
TraesCS5B02G335500	5B	518679410	518685316	tr|E2CWC2|E2CWC2_ARATH	Chromatin assembly factor-1		QTL.5B.519_520	.	.
TraesCS5B02G335600	5B	518809958	518810806	tr|D0ESA0|D0ESA0_9ROSA	Thaumatin-like protein		QTL.5B.519_520	.	.
TraesCS5B02G335700	5B	518955469	518959325	tr|A0A0K9NL18|A0A0K9NL18_ZOSMR	Tetratricopeptide repeat protein	GO:0005515 MF: protein binding	QTL.5B.519_520	.	.
TraesCS5B02G335800	5B	518960107	518962363	tr|B9HTC9|B9HTC9_POPTR	Serine/threonine protein phosphatase 2A regulatory subunit B	GO:0000159 CC: protein phosphatase type 2A complex;GO:0005488 MF: binding;GO:0007165 BP: signal transduction;GO:0019888 MF: protein phosphatase regulator activity	QTL.5B.519_520	.	.
TraesCS5B02G335900	5B	519005918	519007537	tr|A0A1E5WEB5|A0A1E5WEB5_9POAL	Pentatricopeptide repeat-containing protein	GO:0005515 MF: protein binding	QTL.5B.519_520	.	.
TraesCS5B02G336000	5B	519018501	519019664	tr|G7I8D2|G7I8D2_MEDTR	Syringolide-induced protein 14-1-1		QTL.5B.519_520	.	.
TraesCS5B02G336100	5B	519147032	519153327	tr|M0W511|M0W511_HORVV	Phospholipase D	GO:0003824 MF: catalytic activity;GO:0004630 MF: phospholipase D activity;GO:0005509 MF: calcium ion binding;GO:0005515 MF: protein binding;GO:0016020 CC: membrane;GO:0046470 BP: phosphatidylcholine metabolic process	QTL.5B.519_520	.	.
TraesCS5B02G336200	5B	519231223	519232800	tr|A0A1E5VMI4|A0A1E5VMI4_9POAL	Ornithine decarboxylase	GO:0003824 MF: catalytic activity;GO:0006596 BP: polyamine biosynthetic process	QTL.5B.519_520	.	.
TraesCS5B02G336300	5B	519451332	519452636	tr|A0A199VI54|A0A199VI54_ANACO	Agmatine coumaroyltransferase-2	GO:0016747 MF: transferase activity, transferring acyl groups other than amino-acyl groups	QTL.5B.519_520	.	.
TraesCS5B02G336400	5B	519614905	519643240	tr|W5HGB6|W5HGB6_WHEAT	Nucleolar GTP-binding protein 1	GO:0005525 MF: GTP binding;GO:0005730 CC: nucleolus	QTL.5B.519_520	.	.
TraesCS5B02G336500	5B	519661047	519662351	tr|A0A199VI54|A0A199VI54_ANACO	Agmatine coumaroyltransferase-2	GO:0016747 MF: transferase activity, transferring acyl groups other than amino-acyl groups	QTL.5B.519_520	.	.
TraesCS5B02G336600	5B	520036726	520038195	tr|A0A199VI54|A0A199VI54_ANACO	Agmatine coumaroyltransferase-2	GO:0016747 MF: transferase activity, transferring acyl groups other than amino-acyl groups	QTL.5B.519_520	.	.
TraesCS5B02G336700	5B	520046384	520048383	tr|A0A199VI54|A0A199VI54_ANACO	Agmatine coumaroyltransferase-2	GO:0016747 MF: transferase activity, transferring acyl groups other than amino-acyl groups	QTL.5B.519_520	.	.
TraesCS5B02G336800	5B	520083186	520083754	AT3G05380.5	ALWAYS EARLY 2		QTL.5B.519_520	.	.
TraesCS5B02G336900	5B	520109604	520112624	tr|Q2R9P7|Q2R9P7_ORYSJ	Ankyrin repeat family protein, putative, expressed	GO:0005515 MF: protein binding	QTL.5B.519_520	.	.
TraesCS5B02G337000	5B	520369593	520370918	tr|A0A199W7H3|A0A199W7H3_ANACO	Agmatine coumaroyltransferase-2	GO:0016747 MF: transferase activity, transferring acyl groups other than amino-acyl groups	QTL.5B.519_520	.	.
TraesCS5B02G337100	5B	520419207	520420735	tr|A0A199W7H3|A0A199W7H3_ANACO	Agmatine coumaroyltransferase-2	GO:0016747 MF: transferase activity, transferring acyl groups other than amino-acyl groups	QTL.5B.519_520	.	.
TraesCS5B02G360800	5B	540732556	540733902	AT1G57790.1	F-box family protein	GO:0005515 MF: protein binding	QTL.5B.542	.	.
TraesCS5B02G360900	5B	540739813	540742857	tr|N1R1Z0|N1R1Z0_AEGTA	Cleavage and polyadenylation specificity factor subunit 3		QTL.5B.542	.	.
TraesCS5B02G361000	5B	540746306	540748560	AT5G45540.1	transmembrane protein, putative (DUF594)		QTL.5B.542	.	.
TraesCS5B02G361100	5B	540912804	540914666	tr|B9HB18|B9HB18_POPTR	Purine permease-related family protein		QTL.5B.542	.	TraesCS5B02G361100
TraesCS5B02G361200	5B	541090025	541092965	tr|B9I8T4|B9I8T4_POPTR	BTB/POZ domain-containing family protein	GO:0005515 MF: protein binding	QTL.5B.542	.	.
TraesCS5B02G361300	5B	541098435	541101472	tr|B9I8T4|B9I8T4_POPTR	BTB/POZ domain-containing family protein	GO:0005515 MF: protein binding	QTL.5B.542	.	.
TraesCS5B02G361400	5B	541110000	541110596	tr|Q10KZ1|Q10KZ1_ORYSJ	Ulp1 protease family, C-terminal catalytic domain containing protein	GO:0006508 BP: proteolysis;GO:0008234 MF: cysteine-type peptidase activity	QTL.5B.542	.	.
TraesCS5B02G361500	5B	541156344	541159999	tr|B9GQF7|B9GQF7_POPTR	BTB/POZ domain-containing family protein	GO:0005515 MF: protein binding	QTL.5B.542	.	.
TraesCS5B02G361600	5B	541284253	541286560	tr|B9I8T4|B9I8T4_POPTR	BTB/POZ domain-containing family protein	GO:0005515 MF: protein binding	QTL.5B.542	.	.
TraesCS5B02G361700	5B	541297969	541303737	tr|B9I8T4|B9I8T4_POPTR	BTB/POZ domain-containing family protein	GO:0005515 MF: protein binding	QTL.5B.542	.	.
TraesCS5B02G361800	5B	541337290	541340729	tr|B9I8T4|B9I8T4_POPTR	BTB/POZ domain-containing family protein	GO:0005515 MF: protein binding	QTL.5B.542	.	.
TraesCS5B02G361900	5B	541342032	541344683	tr|A0A1J6KYT0|A0A1J6KYT0_NICAT	Cytochrome b561 and domon domain-containing protein		QTL.5B.542	.	.
TraesCS5B02G362000	5B	541528656	541529450	tr|B9MVJ6|B9MVJ6_POPTR	Serpin family protein		QTL.5B.542	.	.
TraesCS5B02G362100	5B	541609166	541613057	tr|M8B1F7|M8B1F7_AEGTA	Transmembrane 9 superfamily member	GO:0016021 CC: integral component of membrane	QTL.5B.542	.	.
TraesCS5B02G362200	5B	541616238	541616870	tr|B6TEY9|B6TEY9_MAIZE	Blue copper protein	GO:0009055 MF: electron carrier activity	QTL.5B.542	.	.
TraesCS5B02G362300	5B	541617315	541622624	tr|A0A061GGB7|A0A061GGB7_THECC	Phosphatase 2C family protein	GO:0003824 MF: catalytic activity;GO:0043169 MF: cation binding	QTL.5B.542	.	.
TraesCS5B02G362400	5B	541683185	541684511	tr|Q5MJ26|Q5MJ26_PENAM	Low temperature and salt responsive protein	GO:0016021 CC: integral component of membrane	QTL.5B.542	.	.
TraesCS5B02G362500	5B	541736786	541737117	tr|Q5MJ26|Q5MJ26_PENAM	Low temperature and salt responsive protein	GO:0016021 CC: integral component of membrane	QTL.5B.542	.	.
TraesCS5B02G362600	5B	541916322	541918520	tr|A0A060D1H2|A0A060D1H2_MAIZE	Trihelix transcription factor		QTL.5B.542	.	.
TraesCS5B02G362700	5B	541940848	541946721	tr|A0A0K9PRG4|A0A0K9PRG4_ZOSMR	Cyclic nucleotide-gated channel	GO:0005216 MF: ion channel activity;GO:0006811 BP: ion transport;GO:0016020 CC: membrane;GO:0055085 BP: transmembrane transport	QTL.5B.542	.	TraesCS5B02G362700
TraesCS5B02G362800	5B	541947285	541948952	tr|A0A1E5VLC3|A0A1E5VLC3_9POAL	BTB/POZ domain-containing protein		QTL.5B.542	.	.
TraesCS5B02G362900	5B	541953443	541955113	tr|A0A1J3JF79|A0A1J3JF79_NOCCA	BTB/POZ domain-containing protein	GO:0005515 MF: protein binding	QTL.5B.542	.	.
TraesCS5B02G363000	5B	541961241	541962924	AT1G76990.5	ACT domain repeat 3		QTL.5B.542	.	.
TraesCS5B02G363100	5B	542191917	542201967	sp|P93194|RPK1_IPONI	Receptor-like protein kinase	GO:0004672 MF: protein kinase activity;GO:0005509 MF: calcium ion binding;GO:0005515 MF: protein binding;GO:0005524 MF: ATP binding;GO:0006468 BP: protein phosphorylation;GO:0030247 MF: polysaccharide binding	QTL.5B.542	.	.
TraesCS5B02G363200	5B	542295274	542295900	tr|B9RNY0|B9RNY0_RICCO	Zinc finger protein, putative	GO:0003676 MF: nucleic acid binding	QTL.5B.542	.	.
TraesCS5B02G363300	5B	542319691	542320206	tr|G7JVH8|G7JVH8_MEDTR	Zinc finger protein	GO:0003676 MF: nucleic acid binding	QTL.5B.542	.	.
TraesCS5B02G363400	5B	542330844	542331590	tr|G7JVH8|G7JVH8_MEDTR	Zinc finger protein	GO:0003676 MF: nucleic acid binding	QTL.5B.542	.	.
TraesCS5B02G367900	5B	546317678	546325898	sp|P93194|RPK1_IPONI	Receptor-like protein kinase	GO:0004672 MF: protein kinase activity;GO:0005509 MF: calcium ion binding;GO:0005515 MF: protein binding;GO:0005524 MF: ATP binding;GO:0006468 BP: protein phosphorylation;GO:0030247 MF: polysaccharide binding	QTL.5B.547_548	.	.
TraesCS5B02G368000	5B	546486369	546489464	AT3G25490.1	Protein kinase family protein	GO:0004672 MF: protein kinase activity;GO:0005509 MF: calcium ion binding;GO:0005524 MF: ATP binding;GO:0006468 BP: protein phosphorylation;GO:0030247 MF: polysaccharide binding	QTL.5B.547_548	.	.
TraesCS5B02G368100	5B	546519326	546523008	tr|M8AJV4|M8AJV4_TRIUA	Subtilisin-like protease	GO:0004252 MF: serine-type endopeptidase activity;GO:0006508 BP: proteolysis	QTL.5B.547_548	.	.
TraesCS5B02G368200	5B	546564765	546569512	sp|P93194|RPK1_IPONI	Receptor-like protein kinase	GO:0004672 MF: protein kinase activity;GO:0005509 MF: calcium ion binding;GO:0005515 MF: protein binding;GO:0005524 MF: ATP binding;GO:0006468 BP: protein phosphorylation;GO:0030247 MF: polysaccharide binding	QTL.5B.547_548	.	.
TraesCS5B02G368300	5B	546704076	546705877	tr|B9SGK5|B9SGK5_RICCO	Cysteine protease, putative	GO:0006508 BP: proteolysis;GO:0008234 MF: cysteine-type peptidase activity	QTL.5B.547_548	.	.
TraesCS5B02G368400	5B	546808785	546813196	tr|B9SGJ4|B9SGJ4_RICCO	Splicing factor u2af large subunit, putative	GO:0003676 MF: nucleic acid binding;GO:0003723 MF: RNA binding;GO:0005634 CC: nucleus;GO:0006397 BP: mRNA processing	QTL.5B.547_548	.	.
TraesCS5B02G368500	5B	546826487	546832029	tr|A0A1D5YBR3|A0A1D5YBR3_WHEAT	Potassium transporter	GO:0015079 MF: potassium ion transmembrane transporter activity;GO:0016020 CC: membrane;GO:0071805 BP: potassium ion transmembrane transport	QTL.5B.547_548	TraesCS5B02G368500	TraesCS5B02G368500
TraesCS5B02G368600	5B	546845744	546851345	tr|A0A1D5ZD27|A0A1D5ZD27_WHEAT	S-acyltransferase		QTL.5B.547_548	.	.
TraesCS5B02G368700	5B	546866980	546868655	tr|M0YC78|M0YC78_HORVV	S-acyltransferase		QTL.5B.547_548	.	.
TraesCS5B02G368800	5B	547399295	547406590	tr|A0A199VJV0|A0A199VJV0_ANACO	Cation-chloride cotransporter 1	GO:0005215 MF: transporter activity;GO:0006810 BP: transport;GO:0006811 BP: ion transport;GO:0015377 MF: cation:chloride symporter activity;GO:0016020 CC: membrane;GO:0016021 CC: integral component of membrane;GO:0055085 BP: transmembrane transport	QTL.5B.547_548	.	TraesCS5B02G368800
TraesCS5B02G368900	5B	547653176	547657087	tr|R4WAK4|R4WAK4_9MOLU	60 kDa chaperonin	GO:0005524 MF: ATP binding;GO:0005737 CC: cytoplasm;GO:0042026 BP: protein refolding	QTL.5B.547_548	.	.
TraesCS5B02G369000	5B	547905920	547906132	tr|M8BUD4|M8BUD4_AEGTA	B3 domain-containing protein		QTL.5B.547_548	.	.
TraesCS5B02G369100	5B	548107622	548108983	tr|F4J922|F4J922_ARATH	Zinc knuckle (CCHC-type) family protein	GO:0003676 MF: nucleic acid binding;GO:0008270 MF: zinc ion binding	QTL.5B.547_548	.	.
TraesCS5B02G369200	5B	548193682	548198694	tr|G7JIU5|G7JIU5_MEDTR	DCD (Development and cell death) domain protein		QTL.5B.547_548	.	.
TraesCS5B02G463600	5B	638642460	638647307	tr|R7WCC2|R7WCC2_AEGTA	Acetyl-coenzyme A synthetase	GO:0003824 MF: catalytic activity;GO:0008152 BP: metabolic process	QTL.5B.639_642	.	.
TraesCS5B02G463700	5B	638667684	638672333	tr|M7YJI1|M7YJI1_TRIUA	Acetyl-coenzyme A synthetase	GO:0003824 MF: catalytic activity;GO:0008152 BP: metabolic process	QTL.5B.639_642	.	.
TraesCS5B02G463800	5B	638782097	638782583	tr|Q9S703|Q9S703_MAIZE	Ae1 protein		QTL.5B.639_642	.	.
TraesCS5B02G463900	5B	638832244	638834708	tr|M8AFP1|M8AFP1_TRIUA	Sphingosine-1-phosphate phosphatase 1		QTL.5B.639_642	.	.
TraesCS5B02G464000	5B	638838168	638842475	tr|M0WAP7|M0WAP7_HORVV	Serine/threonine-protein phosphatase	GO:0016787 MF: hydrolase activity	QTL.5B.639_642	.	.
TraesCS5B02G464100	5B	639092503	639094298	tr|B6SSK1|B6SSK1_MAIZE	Lactoylglutathione lyase	GO:0004462 MF: lactoylglutathione lyase activity;GO:0046872 MF: metal ion binding	QTL.5B.639_642	.	.
TraesCS5B02G464200	5B	639120546	639122007	sp|P52465|NEC2_HHV6U	Nuclear egress protein 2		QTL.5B.639_642	.	.
TraesCS5B02G464300	5B	639135122	639136652	tr|N1QQU0|N1QQU0_AEGTA	Lactoylglutathione lyase	GO:0004462 MF: lactoylglutathione lyase activity;GO:0046872 MF: metal ion binding	QTL.5B.639_642	.	.
TraesCS5B02G464400	5B	639140213	639140782	tr|W9RY64|W9RY64_9ROSA	Ethylene-responsive transcription factor	GO:0003677 MF: DNA binding;GO:0003700 MF: transcription factor activity, sequence-specific DNA binding;GO:0006355 BP: regulation of transcription, DNA-templated	QTL.5B.639_642	.	.
TraesCS5B02G464500	5B	639143584	639147303	tr|A0A0K9P4K7|A0A0K9P4K7_ZOSMR	ATP dependent RNA helicase	GO:0003676 MF: nucleic acid binding;GO:0005524 MF: ATP binding	QTL.5B.639_642	.	.
TraesCS5B02G464600	5B	639149439	639155073	tr|O22106|O22106_MAIZE	Squalene synthase	GO:0004310 MF: farnesyl-diphosphate farnesyltransferase activity;GO:0008610 BP: lipid biosynthetic process;GO:0009058 BP: biosynthetic process;GO:0016021 CC: integral component of membrane;GO:0016740 MF: transferase activity;GO:0016765 MF: transferase activity, transferring alkyl or aryl (other than methyl) groups	QTL.5B.639_642	.	.
TraesCS5B02G464700	5B	639556081	639556872	AT2G24520.3	plasma membrane H+-ATPase		QTL.5B.639_642	.	.
TraesCS5B02G464800	5B	639620086	639621359	tr|M8BA07|M8BA07_AEGTA	Pheophorbide a oxygenase, chloroplastic	GO:0010277 MF: chlorophyllide a oxygenase [overall] activity;GO:0055114 BP: oxidation-reduction process	QTL.5B.639_642	.	.
TraesCS5B02G464900	5B	639670513	639671064	tr|A0A1D5Z0T1|A0A1D5Z0T1_WHEAT	Histone H2A	GO:0000786 CC: nucleosome;GO:0003677 MF: DNA binding;GO:0005634 CC: nucleus;GO:0046982 MF: protein heterodimerization activity	QTL.5B.639_642	.	.
TraesCS5B02G465000	5B	639675655	639677844	tr|M8BA07|M8BA07_AEGTA	Pheophorbide a oxygenase, chloroplastic	GO:0010277 MF: chlorophyllide a oxygenase [overall] activity;GO:0016491 MF: oxidoreductase activity;GO:0051537 MF: 2 iron, 2 sulfur cluster binding;GO:0055114 BP: oxidation-reduction process	QTL.5B.639_642	.	.
TraesCS5B02G465100	5B	639678433	639683211	tr|Q10BS5|Q10BS5_ORYSJ	Elongation factor P family protein, expressed	GO:0003746 MF: translation elongation factor activity;GO:0005737 CC: cytoplasm;GO:0006414 BP: translational elongation;GO:0043043 BP: peptide biosynthetic process	QTL.5B.639_642	.	.
TraesCS5B02G465200	5B	639733929	639737631	tr|A0A1E5VRE1|A0A1E5VRE1_9POAL	5'-adenylylsulfate reductase-like 5	GO:0045454 BP: cell redox homeostasis	QTL.5B.639_642	.	.
TraesCS5B02G465300	5B	639739075	639740313	tr|B7FJV5|B7FJV5_MEDTR	Transmembrane protein, putative		QTL.5B.639_642	.	.
TraesCS5B02G465400	5B	639754859	639756720	tr|A0A1D1Y8Y8|A0A1D1Y8Y8_9ARAE	Glucan endo-1,3-beta-glucosidase 1		QTL.5B.639_642	.	.
TraesCS5B02G465500	5B	639961156	639963987	AT4G12690.2	DUF868 family protein (DUF868)		QTL.5B.639_642	.	.
TraesCS5B02G465700	5B	640132143	640133348	tr|A0A103YE80|A0A103YE80_CYNCS	1-aminocyclopropane-1-carboxylate deaminase/D-cysteine desulfhydrase	GO:0003824 MF: catalytic activity	QTL.5B.639_642	.	.
TraesCS5B02G465800	5B	640144415	640144766	sp|Q98TY9|AKT1_XENLA	RAC-alpha serine/threonine-protein kinase		QTL.5B.639_642	.	.
TraesCS5B02G465900	5B	640154213	640156148	AT1G49610.1	F-box family protein	GO:0005515 MF: protein binding	QTL.5B.639_642	.	.
TraesCS5B02G466000	5B	640267700	640268080	AT5G03830.3	CDK inhibitor P21 binding protein		QTL.5B.639_642	.	.
TraesCS5B02G466100	5B	640270944	640275515	tr|Q10C30|Q10C30_ORYSJ	Guanylate-binding family protein, putative, expressed	GO:0003924 MF: GTPase activity;GO:0005525 MF: GTP binding	QTL.5B.639_642	.	.
TraesCS5B02G466200	5B	640401174	640403963	AT3G13510.1	carboxyl-terminal peptidase, putative (DUF239)		QTL.5B.639_642	.	.
TraesCS5B02G466300	5B	640415173	640415394	sp|P36955|PEDF_HUMAN	Pigment epithelium-derived factor		QTL.5B.639_642	.	.
TraesCS5B02G466400	5B	640425103	640427414	tr|F4I629|F4I629_ARATH	2-oxoglutarate (2OG) and Fe(II)-dependent oxygenase superfamily protein	GO:0016491 MF: oxidoreductase activity;GO:0055114 BP: oxidation-reduction process	QTL.5B.639_642	.	.
TraesCS5B02G466500	5B	640491413	640491730	tr|Q6Z1A7|Q6Z1A7_ORYSJ	F-box protein-like	GO:0005515 MF: protein binding	QTL.5B.639_642	.	.
TraesCS5B02G466600	5B	640542938	640545435	tr|A0A072U1E7|A0A072U1E7_MEDTR	DUF1639 family protein		QTL.5B.639_642	.	.
TraesCS5B02G466700	5B	640561021	640561638	tr|A0A0A6Z9F5|A0A0A6Z9F5_9POAL	Photosystem I reaction center subunit II	GO:0009522 CC: photosystem I;GO:0009538 CC: photosystem I reaction center;GO:0015979 BP: photosynthesis	QTL.5B.639_642	.	.
TraesCS5B02G466800	5B	640882990	640885056	tr|A0A1J3FV54|A0A1J3FV54_NOCCA	Blue copper protein	GO:0009055 MF: electron carrier activity	QTL.5B.639_642	.	.
TraesCS5B02G466900	5B	641042817	641044040	sp|B1ZMG6|FTSH_OPITP	ATP-dependent zinc metalloprotease FtsH	GO:0005524 MF: ATP binding	QTL.5B.639_642	.	.
TraesCS5B02G467000	5B	641098113	641099834	tr|Q9LTD4|Q9LTD4_ARATH	Plant/protein (DUF668)		QTL.5B.639_642	.	.
TraesCS5B02G467100	5B	641098944	641100194	sp|Q9WYI2|AROC_THEMA	Chorismate synthase		QTL.5B.639_642	.	.
TraesCS5B02G467200	5B	641133112	641133958	tr|I1I2K4|I1I2K4_BRADI	Histone H3	GO:0000786 CC: nucleosome;GO:0003677 MF: DNA binding;GO:0046982 MF: protein heterodimerization activity	QTL.5B.639_642	.	.
TraesCS5B02G467300	5B	641181485	641181748	sp|P51836|ERA_COXBU	GTPase Era		QTL.5B.639_642	.	.
TraesCS5B02G467400	5B	641245998	641247068	tr|M8CCC9|M8CCC9_AEGTA	F-box protein	GO:0005515 MF: protein binding	QTL.5B.639_642	.	.
TraesCS5B02G467600	5B	641299312	641299954	tr|A0A151QXP1|A0A151QXP1_CAJCA	B3 domain-containing protein family	GO:0003677 MF: DNA binding	QTL.5B.639_642	.	.
TraesCS5B02G467700	5B	641400544	641404433	tr|M8CCC9|M8CCC9_AEGTA	F-box protein	GO:0005515 MF: protein binding	QTL.5B.639_642	.	.
TraesCS5B02G467800	5B	641427121	641428266	tr|M8CCC9|M8CCC9_AEGTA	F-box protein	GO:0005515 MF: protein binding	QTL.5B.639_642	.	.
TraesCS5B02G468000	5B	641560151	641566408	tr|B9GEQ1|B9GEQ1_POPTR	Argonaute family protein	GO:0003676 MF: nucleic acid binding;GO:0005515 MF: protein binding	QTL.5B.639_642	.	.
TraesCS5B02G468100	5B	641714423	641716174	AT5G38240.1	Protein kinase family protein	GO:0004672 MF: protein kinase activity;GO:0005524 MF: ATP binding;GO:0006468 BP: protein phosphorylation	QTL.5B.639_642	.	.
TraesCS5B02G468200	5B	641805334	641806500	tr|M8CCC9|M8CCC9_AEGTA	F-box protein	GO:0005515 MF: protein binding	QTL.5B.639_642	.	.
TraesCS5B02G468300	5B	641822220	641824468	tr|W5FGA4|W5FGA4_WHEAT	Phenylalanine ammonia-lyase	GO:0003824 MF: catalytic activity;GO:0005737 CC: cytoplasm;GO:0006559 BP: L-phenylalanine catabolic process;GO:0016841 MF: ammonia-lyase activity	QTL.5B.639_642	.	.
TraesCS5B02G468400	5B	641833347	641835469	tr|M8BT01|M8BT01_AEGTA	Phenylalanine ammonia-lyase	GO:0003824 MF: catalytic activity;GO:0005737 CC: cytoplasm;GO:0006559 BP: L-phenylalanine catabolic process;GO:0016841 MF: ammonia-lyase activity	QTL.5B.639_642	.	.
TraesCS5B02G468500	5B	641925983	641927485	tr|A0A0K9P4J4|A0A0K9P4J4_ZOSMR	30S ribosomal protein S5	GO:0003723 MF: RNA binding;GO:0003735 MF: structural constituent of ribosome;GO:0005840 CC: ribosome;GO:0006412 BP: translation;GO:0015935 CC: small ribosomal subunit	QTL.5B.639_642	.	.
TraesCS5B02G468600	5B	642053246	642053518	tr|M8A244|M8A244_TRIUA	Methylthioribose kinase 1		QTL.5B.639_642	.	.
TraesCS5B02G468700	5B	642141127	642142359	AT3G57510.1	Pectin lyase-like superfamily protein	GO:0004650 MF: polygalacturonase activity;GO:0005975 BP: carbohydrate metabolic process	QTL.5B.639_642	.	.
TraesCS5B02G468800	5B	642275114	642276420	AT5G19855.1	Chaperonin-like RbcX protein		QTL.5B.639_642	.	.
TraesCS5B02G468900	5B	642281802	642283061	AT1G80170.1	Pectin lyase-like superfamily protein	GO:0004650 MF: polygalacturonase activity;GO:0005975 BP: carbohydrate metabolic process	QTL.5B.639_642	.	.
TraesCS5B02G564400	5B	709833273	709833971	AT5G22870.1	Late embryogenesis abundant (LEA) hydroxyproline-rich glycoprotein family		QTL.5B.710_715	.	.
TraesCS5B02G564500	5B	709915969	709916931	AT5G45480.1	transmembrane protein, putative (DUF594)		QTL.5B.710_715	.	.
TraesCS5B02G564600	5B	709917004	709917855	AT5G45530.1	transmembrane protein, putative (DUF594)		QTL.5B.710_715	.	.
TraesCS5B02G564700	5B	710076174	710078508	sp|O22493|GSH1_SOLLC	Glutamate--cysteine ligase, chloroplastic		QTL.5B.710_715	.	.
TraesCS5B02G564800	5B	710185051	710188892	AT5G42690.5	transcription factor, putative (Protein of unknown function, DUF547)		QTL.5B.710_715	.	.
TraesCS5B02G564900	5B	710200779	710201321	tr|D7KC05|D7KC05_ARALL	Invertase/pectin methylesterase inhibitor family protein	GO:0004857 MF: enzyme inhibitor activity	QTL.5B.710_715	.	.
TraesCS5B02G565000	5B	710208847	710210560	tr|A0A096USJ2|A0A096USJ2_WHEAT	Serine/threonine-protein phosphatase	GO:0016787 MF: hydrolase activity	QTL.5B.710_715	.	.
TraesCS5B02G565100	5B	710226104	710234082	tr|I0YJA5|I0YJA5_COCSC	Kinase-like protein	GO:0004672 MF: protein kinase activity;GO:0005524 MF: ATP binding;GO:0006468 BP: protein phosphorylation	QTL.5B.710_715	.	.
[truncated: 1,136 more rows]

## Sheet: Suppl.Table5
Supplementary Table S5: List of genes significant in gene based meta-analysis using FastBAT method. Column names indicate Gene ID (IWGSC.v2), chromosome, start of the gene, end position of the gene, Blast hit, Gene function, GO-IDs and corresponding QTL name.Gene function description indicating involvement in either sodium or potassium transport or in ion transport activity are indicated in last …
Gene_ID	Chr	Start (bp)	Stop (bp)	Blast-Hit-Accession	Gene function	GO-IDs	QTL_Id	Genes involved in sodium/Potassium transport	Genes involved in ion transport activity	-log10(P-Value)
TraesCS1A02G372300	1A	548789335	548790513	AT1G25560.1	AP2/B3 transcription factor family protein	GO:0003677 MF: DNA binding;GO:0003700 MF: transcription factor activity, sequence-specific DNA binding;GO:0006355 BP: regulation of transcription, DNA-templated	QTL.1A.549_552	.	.	2.87145
TraesCS1A02G372600	1A	549033961	549042378	tr|A0A0B2RMI0|A0A0B2RMI0_GLYSO	Tyrosyl-DNA phosphodiesterase 2		QTL.1A.549_552	.	.	4.27757
TraesCS1A02G374800	1A	549837890	549846942	tr|Q5N7K2|Q5N7K2_ORYSJ	Zinc finger protein-like	GO:0005515 MF: protein binding;GO:0008270 MF: zinc ion binding	QTL.1A.549_552	.	.	6.54331
TraesCS1B02G037200	1B	17734729	17738805	tr|B9HPF8|B9HPF8_POPTR	Scarecrow transcription factor family protein		QTL.1B.18_19	.	.	3.18719
TraesCS1B02G038300	1B	17964601	17966241	tr|A0A0A8JXV7|A0A0A8JXV7_ORYSI	Pentatricopeptide repeat-containing protein		QTL.1B.18_19	.	.	3.44069
TraesCS1B02G303900	1B	526190689	526193058	sp|Q83P87|MDTP_SHIFL	Multidrug resistance outer membrane protein MdtP		QTL.1B.526_530	.	.	5.51921
TraesCS1B02G464000	1B	675763151	675767522	tr|M8D0V9|M8D0V9_AEGTA	Paired amphipathic helix protein Sin3	GO:0006355 BP: regulation of transcription, DNA-templated	QTL.1B.676_677	.	.	3.46884
TraesCS2A02G085000	2A	38971989	38982152	tr|M7YRR3|M7YRR3_TRIUA	Syntaxin-binding protein 5-like protein	GO:0005515 MF: protein binding;GO:0016021 CC: integral component of membrane;GO:0016192 BP: vesicle-mediated transport	QTL.2A.38_39	.	TraesCS2A02G085000	7.29082
TraesCS2A02G526400	2A	746753860	746755389	tr|A0A0K9PH39|A0A0K9PH39_ZOSMR	RNA binding protein	GO:0003676 MF: nucleic acid binding	QTL.2A.746_751	.	.	5.05108
TraesCS2A02G526500	2A	746762350	746764238	AT4G24610.3	pesticidal crystal cry8Ba protein		QTL.2A.746_751	.	.	5.72426
TraesCS2B02G027000	2B	12876611	12881850	AT1G65790.1	receptor kinase 1	GO:0004672 MF: protein kinase activity;GO:0005524 MF: ATP binding;GO:0006468 BP: protein phosphorylation	QTL.2B.13_15	.	.	3.9142
TraesCS2B02G029700	2B	13506053	13507861	AT5G45540.1	transmembrane protein, putative (DUF594)		QTL.2B.13_15	.	.	4.25544
TraesCS2B02G030600	2B	13913351	13916145	tr|A0A1E5VFQ5|A0A1E5VFQ5_9POAL	CDT1-like protein a, chloroplastic		QTL.2B.13_15	.	.	3.58443
TraesCS2B02G048100	2B	23808681	23810045	sp|Q9UBQ7|GRHPR_HUMAN	Glyoxylate reductase/hydroxypyruvate reductase	GO:0008152 BP: metabolic process;GO:0016616 MF: oxidoreductase activity, acting on the CH-OH group of donors, NAD or NADP as acceptor;GO:0051287 MF: NAD binding;GO:0055114 BP: oxidation-reduction process	QTL.2B.24_27	.	.	5.15812
TraesCS2B02G302200	2B	425439572	425440732	tr|D7MQA1|D7MQA1_ARALL	Short-chain dehydrogenase/reductase family protein	GO:0016491 MF: oxidoreductase activity	QTL.2B.425	.	.	2.92062
TraesCS2B02G600800	2B	784040395	784041495	tr|A0A178VZK7|A0A178VZK7_ARATH	GH3.3		QTL.2B.784_786	.	.	5.45236
TraesCS2B02G602100	2B	784551332	784553962	tr|A0A151UHU9|A0A151UHU9_CAJCA	RNA pyrophosphohydrolase	GO:0016787 MF: hydrolase activity	QTL.2B.784_786	.	.	2.64808
TraesCS2B02G608500	2B	788796477	788805146	AT4G12010.1	Disease resistance protein (TIR-NBS-LRR class) family	GO:0043531 MF: ADP binding	QTL.2B.789_792	.	.	3.01918
TraesCS2B02G608600	2B	788840735	788842030	tr|A0A072TRW0|A0A072TRW0_MEDTR	Receptor-like kinase	GO:0004672 MF: protein kinase activity;GO:0005524 MF: ATP binding;GO:0006468 BP: protein phosphorylation	QTL.2B.789_792	.	.	3.24185
TraesCS3A02G065400	3A	38537366	38538175	tr|A0A1E5V200|A0A1E5V200_9POAL	Ubiquitin fusion degradation protein 1-like protein	GO:0006511 BP: ubiquitin-dependent protein catabolic process	QTL.3A.37_38	.	.	4.62291
TraesCS3A02G065500	3A	38538724	38540954	tr|A0A1D1Y0W1|A0A1D1Y0W1_9ARAE	M-phase phosphoprotein 6		QTL.3A.37_38	.	.	3.1036
TraesCS3B02G117300	3B	84729459	84734010	tr|B9S5B9|B9S5B9_RICCO	RNA binding protein, putative	GO:0003676 MF: nucleic acid binding;GO:0008270 MF: zinc ion binding	QTL.3B.83_86	.	.	3.14962
TraesCS4A02G263200	4A	575735462	575737805	tr|Q94AM5|Q94AM5_ARATH	Alpha/beta-Hydrolases superfamily protein		QTL.4A.576_577	.	.	5.12591
TraesCS4A02G264800	4A	577048828	577056229	tr|Q2ACC0|Q2ACC0_MAIZE	Histidine kinase	GO:0000155 MF: phosphorelay sensor kinase activity;GO:0000160 BP: phosphorelay signal transduction system;GO:0007165 BP: signal transduction;GO:0016310 BP: phosphorylation;GO:0016772 MF: transferase activity, transferring phosphorus-containing groups	QTL.4A.576_577	.	.	8.82895
TraesCS4A02G265100	4A	577227821	577230321	tr|B9SNG9|B9SNG9_RICCO	Receptor protein kinase, putative	GO:0004672 MF: protein kinase activity;GO:0005524 MF: ATP binding;GO:0006468 BP: protein phosphorylation	QTL.4A.576_577	.	.	4.29165
TraesCS4A02G341000	4A	621767023	621769727	tr|W5DNP6|W5DNP6_WHEAT	ER lumen protein-retaining receptor	GO:0006621 BP: protein retention in ER lumen;GO:0016021 CC: integral component of membrane;GO:0046923 MF: ER retention sequence binding	QTL.4A.621	.	.	3.74652
TraesCS4A02G341100	4A	621784935	621792029	tr|A0A0K9PX14|A0A0K9PX14_ZOSMR	Membrane protein insertase YidC	GO:0016021 CC: integral component of membrane;GO:0051205 BP: protein insertion into membrane	QTL.4A.621	.	.	4.99569
TraesCS4A02G417900	4A	687813492	687832845	tr|Q9AYT3|Q9AYT3_TOBAC	Phosphate transporter	GO:0016021 CC: integral component of membrane;GO:0022857 MF: transmembrane transporter activity;GO:0055085 BP: transmembrane transport	QTL.4A.687_690	.	TraesCS4A02G417900	6.22141
TraesCS4A02G418200	4A	688097442	688100234	tr|Q9FUU6|Q9FUU6_WHEAT	Starch synthase, chloroplastic/amyloplastic	GO:0004373 MF: glycogen (starch) synthase activity	QTL.4A.687_690	.	.	4.67135
TraesCS4A02G418300	4A	688325963	688327706	tr|A0A0A1G395|A0A0A1G395_MANES	Phosphate transporter	GO:0016021 CC: integral component of membrane;GO:0022857 MF: transmembrane transporter activity;GO:0055085 BP: transmembrane transport	QTL.4A.687_690	.	TraesCS4A02G418300	3.56547
TraesCS4A02G435000	4A	705517725	705521196	tr|A0A0A0YT45|A0A0A0YT45_ALBBR	Syntaxin	GO:0005484 MF: SNAP receptor activity;GO:0005515 MF: protein binding;GO:0006886 BP: intracellular protein transport;GO:0016020 CC: membrane;GO:0016192 BP: vesicle-mediated transport	QTL.4A.706	.	TraesCS4A02G435000	3.04843
TraesCS4A02G435200	4A	705537314	705539254	tr|M8AMK2|M8AMK2_TRIUA	SNAP25 homologous protein SNAP33	GO:0005515 MF: protein binding	QTL.4A.706	.	.	2.971
TraesCS4A02G437100	4A	707036686	707039415	tr|A0A1D1YIN5|A0A1D1YIN5_9ARAE	DAG protein, chloroplastic		QTL.4A.706	.	.	3.01582
TraesCS4A02G437200	4A	707040590	707048030	tr|A0A1E5V5X2|A0A1E5V5X2_9POAL	Protein ENHANCED DISEASE RESISTANCE 2-like	GO:0008289 MF: lipid binding	QTL.4A.706	.	.	3.30135
TraesCS4A02G440700	4A	709716334	709720574	tr|A0A1J6K5A9|A0A1J6K5A9_NICAT	Protein nrt1 ptr family 1.2	GO:0005215 MF: transporter activity;GO:0006810 BP: transport;GO:0006857 BP: oligopeptide transport;GO:0016020 CC: membrane	QTL.4A.710_714	.	TraesCS4A02G440700	3.23693
TraesCS4A02G441400	4A	709894624	709896089	AT3G63530.2	RING/U-box superfamily protein	GO:0005515 MF: protein binding;GO:0008270 MF: zinc ion binding	QTL.4A.710_714	.	.	5.82887
TraesCS4A02G441500	4A	709900905	709909255	tr|M7ZGQ9|M7ZGQ9_TRIUA	Transcriptional corepressor SEUSS	GO:0005515 MF: protein binding	QTL.4A.710_714	.	.	5.13406
TraesCS4A02G442400	4A	710393742	710394650	tr|B5KPW3|B5KPW3_TRIMO	Caffeoyl-CoA O-methyltransferase	GO:0008171 MF: O-methyltransferase activity	QTL.4A.710_714	.	.	3.65233
TraesCS4A02G442600	4A	710663256	710668340	tr|Q9FXZ7|Q9FXZ7_MAIZE	1-deoxy-D-xylulose 5-phosphate reductoisomerase	GO:0005515 MF: protein binding;GO:0008299 BP: isoprenoid biosynthetic process;GO:0030604 MF: 1-deoxy-D-xylulose-5-phosphate reductoisomerase activity;GO:0046872 MF: metal ion binding;GO:0055114 BP: oxidation-reduction process;GO:0070402 MF: NADPH binding	QTL.4A.710_714	.	.	2.75995
TraesCS4A02G442700	4A	710675735	710677391	tr|A0A1D5X026|A0A1D5X026_WHEAT	Glycosyltransferase	GO:0008152 BP: metabolic process;GO:0016758 MF: transferase activity, transferring hexosyl groups	QTL.4A.710_714	.	.	3.37827
TraesCS4A02G443000	4A	710772475	710773648	tr|A0A1D5WZD8|A0A1D5WZD8_WHEAT	Peroxidase	GO:0004601 MF: peroxidase activity;GO:0006979 BP: response to oxidative stress;GO:0020037 MF: heme binding;GO:0055114 BP: oxidation-reduction process	QTL.4A.710_714	.	.	2.59515
TraesCS4D02G157500	4D	215448071	215467826	tr|J3LPL4|J3LPL4_ORYBR	3-oxoacyl-[acyl-carrier-protein] synthase	GO:0003824 MF: catalytic activity;GO:0006633 BP: fatty acid biosynthetic process;GO:0008152 BP: metabolic process;GO:0016747 MF: transferase activity, transferring acyl groups other than amino-acyl groups	QTL.4D.215	.	.	5.14519
TraesCS4D02G274400	4D	444523318	444531605	tr|D7M4D4|D7M4D4_ARALL	Kinase family protein	GO:0004672 MF: protein kinase activity;GO:0005524 MF: ATP binding;GO:0006468 BP: protein phosphorylation	QTL.4D.445	.	.	6.82405
TraesCS5A02G161200	5A	343062202	343069381	sp|Q9RPF2|MNTH2_PSEAE	Divalent metal cation transporter MntH 2	GO:0005215 MF: transporter activity;GO:0006810 BP: transport;GO:0009873 BP: ethylene-activated signaling pathway;GO:0016020 CC: membrane	QTL.5A.343	.	TraesCS5A02G161200	3.038
TraesCS5A02G349500	5A	552522546	552526933	tr|A0A061FD78|A0A061FD78_THECC	Plant regulator RWP-RK family protein, putative	GO:0005515 MF: protein binding	QTL.5A.553	.	.	3.48603
TraesCS5A02G349700	5A	552545173	552546521	tr|W5ZX13|W5ZX13_ATRCA	Heavy metal-associated protein		QTL.5A.553	.	.	2.86015
TraesCS5B02G361100	5B	540912804	540914666	tr|B9HB18|B9HB18_POPTR	Purine permease-related family protein		QTL.5B.542	.	TraesCS5B02G361100	3.64261
TraesCS5B02G361200	5B	541090025	541092965	tr|B9I8T4|B9I8T4_POPTR	BTB/POZ domain-containing family protein	GO:0005515 MF: protein binding	QTL.5B.542	.	.	3.86726
TraesCS5B02G361500	5B	541156344	541159999	tr|B9GQF7|B9GQF7_POPTR	BTB/POZ domain-containing family protein	GO:0005515 MF: protein binding	QTL.5B.542	.	.	3.66303
TraesCS5B02G361700	5B	541297969	541303737	tr|B9I8T4|B9I8T4_POPTR	BTB/POZ domain-containing family protein	GO:0005515 MF: protein binding	QTL.5B.542	.	.	3.5223
TraesCS5B02G362000	5B	541528656	541529450	tr|B9MVJ6|B9MVJ6_POPTR	Serpin family protein		QTL.5B.542	.	.	3.38435
TraesCS5B02G363100	5B	542191917	542201967	sp|P93194|RPK1_IPONI	Receptor-like protein kinase	GO:0004672 MF: protein kinase activity;GO:0005509 MF: calcium ion binding;GO:0005515 MF: protein binding;GO:0005524 MF: ATP binding;GO:0006468 BP: protein phosphorylation;GO:0030247 MF: polysaccharide binding	QTL.5B.542	.	.	3.76306
TraesCS5B02G464600	5B	639149439	639155073	tr|O22106|O22106_MAIZE	Squalene synthase	GO:0004310 MF: farnesyl-diphosphate farnesyltransferase activity;GO:0008610 BP: lipid biosynthetic process;GO:0009058 BP: biosynthetic process;GO:0016021 CC: integral component of membrane;GO:0016740 MF: transferase activity;GO:0016765 MF: transferase activity, transferring alkyl or aryl (other than methyl) groups	QTL.5B.639_642	.	.	5.1062
TraesCS5B02G466100	5B	640270944	640275515	tr|Q10C30|Q10C30_ORYSJ	Guanylate-binding family protein, putative, expressed	GO:0003924 MF: GTPase activity;GO:0005525 MF: GTP binding	QTL.5B.639_642	.	.	3.15138
TraesCS5D02G044700	5D	43908481	43914669	tr|A0A0D3QSP8|A0A0D3QSP8_TOBAC	Kinesin-related protein	GO:0003777 MF: microtubule motor activity;GO:0005524 MF: ATP binding;GO:0007018 BP: microtubule-based movement;GO:0008017 MF: microtubule binding	QTL.5D.44_49	.	.	7.01541
TraesCS5D02G044900	5D	44187139	44190935	AT5G24060.2	Pentatricopeptide repeat (PPR) superfamily protein	GO:0010181 MF: FMN binding;GO:0016491 MF: oxidoreductase activity;GO:0055114 BP: oxidation-reduction process	QTL.5D.44_49	.	.	9.59879
TraesCS5D02G045100	5D	44488839	44490609	AT4G13985.1	FBD-associated F-box protein	GO:0005515 MF: protein binding	QTL.5D.44_49	.	.	6.39125
TraesCS5D02G045200	5D	44493993	44496090	tr|Q338Z0|Q338Z0_ORYSJ	Cytochrome P450 family protein, expressed	GO:0005506 MF: iron ion binding;GO:0016705 MF: oxidoreductase activity, acting on paired donors, with incorporation or reduction of molecular oxygen;GO:0020037 MF: heme binding;GO:0055114 BP: oxidation-reduction process	QTL.5D.44_49	.	.	9.7824
TraesCS5D02G045300	5D	44569701	44573543	tr|A0A1C8DRT0|A0A1C8DRT0_CATRO	NRT1/PTR family protein 2.2	GO:0005215 MF: transporter activity;GO:0006810 BP: transport;GO:0016020 CC: membrane	QTL.5D.44_49	.	TraesCS5D02G045300	10.3564
TraesCS5D02G045500	5D	44705667	44708707	tr|G7IP42|G7IP42_MEDTR	Beta-1,3-galactosyltransferase-like protein	GO:0006486 BP: protein glycosylation;GO:0008378 MF: galactosyltransferase activity;GO:0016020 CC: membrane;GO:0030246 MF: carbohydrate binding	QTL.5D.44_49	.	.	9.73231
TraesCS5D02G045600	5D	44782710	44785293	tr|M8BXQ2|M8BXQ2_AEGTA	60S ribosomal protein L36	GO:0003735 MF: structural constituent of ribosome;GO:0005622 CC: intracellular;GO:0005840 CC: ribosome;GO:0006412 BP: translation	QTL.5D.44_49	.	.	8.93967
TraesCS5D02G045700	5D	44908071	44913085	tr|W5G3L6|W5G3L6_WHEAT	Auxin response factor	GO:0003677 MF: DNA binding;GO:0005515 MF: protein binding;GO:0005634 CC: nucleus;GO:0006355 BP: regulation of transcription, DNA-templated;GO:0009725 BP: response to hormone	QTL.5D.44_49	.	.	7.679
TraesCS5D02G047100	5D	45377940	45380152	tr|B9SHH6|B9SHH6_RICCO	Glucan endo-1,3-beta-glucosidase, putative	GO:0004553 MF: hydrolase activity, hydrolyzing O-glycosyl compounds;GO:0005975 BP: carbohydrate metabolic process	QTL.5D.44_49	.	.	3.89321
TraesCS5D02G047600	5D	45663698	45665989	tr|A0A199VG89|A0A199VG89_ANACO	Remorin		QTL.5D.44_49	.	.	4.05287
TraesCS5D02G047700	5D	45685171	45688001	tr|A0A1D1XD59|A0A1D1XD59_9ARAE	Nucleolar and coiled-body phosphoprotein 1	GO:0005515 MF: protein binding	QTL.5D.44_49	.	.	5.28428
TraesCS5D02G048200	5D	46065657	46068398	tr|C6L7Y7|C6L7Y7_HORBU	F-box protein	GO:0005515 MF: protein binding	QTL.5D.44_49	.	.	4.65374
TraesCS5D02G048400	5D	46309490	46312113	tr|K4JBT1|K4JBT1_MAIZE	MYB-related transcription factor	GO:0000786 CC: nucleosome;GO:0003677 MF: DNA binding;GO:0005634 CC: nucleus;GO:0006334 BP: nucleosome assembly	QTL.5D.44_49	.	.	4.11619
TraesCS5D02G048500	5D	46314112	46316001	tr|A0A199UDP7|A0A199UDP7_ANACO	Pentatricopeptide repeat-containing protein	GO:0005515 MF: protein binding	QTL.5D.44_49	.	.	4.13669
TraesCS5D02G048600	5D	46319063	46322350	tr|W9R0H2|W9R0H2_9ROSA	Leucine--tRNA ligase	GO:0000166 MF: nucleotide binding;GO:0002161 MF: aminoacyl-tRNA editing activity;GO:0004812 MF: aminoacyl-tRNA ligase activity;GO:0004823 MF: leucine-tRNA ligase activity;GO:0005524 MF: ATP binding;GO:0005737 CC: cytoplasm;GO:0006418 BP: tRNA aminoacylation for protein translation;GO:0006429 BP: leucyl-tRNA aminoacylation	QTL.5D.44_49	.	.	4.45478
TraesCS5D02G049700	5D	47280641	47282594	sp|A9VIT5|GSA2_BACWK	Glutamate-1-semialdehyde 2,1-aminomutase 2		QTL.5D.44_49	.	.	3.94451
TraesCS5D02G049900	5D	47331867	47333654	AT1G56400.1	F-box family protein	GO:0005515 MF: protein binding	QTL.5D.44_49	.	.	3.86841
TraesCS5D02G050300	5D	47858122	47863546	sp|B9G5N1|PAIR3_ORYSJ	Meiosis-specific protein PAIR3		QTL.5D.44_49	.	.	4.0422
TraesCS5D02G461600	5D	505543268	505546303	tr|G7K899|G7K899_MEDTR	Beta-1,3-galactosyltransferase-like protein	GO:0006486 BP: protein glycosylation;GO:0008378 MF: galactosyltransferase activity;GO:0016020 CC: membrane;GO:0030246 MF: carbohydrate binding	QTL.5D.506_508	.	.	7.55967
TraesCS5D02G462200	5D	505940188	505942353	tr|N1R1X1|N1R1X1_AEGTA	Translation initiation factor IF-3		QTL.5D.506_508	.	.	8.12282
TraesCS5D02G462300	5D	506074777	506091688	tr|A0A061EJP8|A0A061EJP8_THECC	Histidine kinase, putative		QTL.5D.506_508	.	.	8.01355
TraesCS5D02G462500	5D	506156067	506159908	tr|R4WPM7|R4WPM7_9POAL	Cytochrome P450	GO:0005506 MF: iron ion binding;GO:0016705 MF: oxidoreductase activity, acting on paired donors, with incorporation or reduction of molecular oxygen;GO:0020037 MF: heme binding;GO:0055114 BP: oxidation-reduction process	QTL.5D.506_508	.	.	4.3399
TraesCS5D02G462600	5D	506161982	506163331	tr|E6Y426|E6Y426_SALMI	Hydroxycinnamoyl-CoA shikimate/quinate hydroxycinnamoyltransferase	GO:0016747 MF: transferase activity, transferring acyl groups other than amino-acyl groups	QTL.5D.506_508	.	.	3.90081
TraesCS5D02G463100	5D	506290475	506292167	tr|A0MAU4|A0MAU4_WHEAT	Lipid transfer protein	GO:0006869 BP: lipid transport;GO:0008289 MF: lipid binding	QTL.5D.506_508	.	TraesCS5D02G463100	4.08043
TraesCS5D02G463700	5D	507376545	507379169	tr|M8CC09|M8CC09_AEGTA	BTB/POZ domain-containing protein		QTL.5D.506_508	.	.	4.61948
TraesCS5D02G464200	5D	507561303	507568188	tr|M7ZWA7|M7ZWA7_TRIUA	Cleavage and polyadenylation specificity factor subunit 2		QTL.5D.506_508	.	.	4.84521
TraesCS5D02G464400	5D	507617034	507618674	tr|A0A165XS50|A0A165XS50_DAUCA	UDP-glycosyltransferase	GO:0008152 BP: metabolic process;GO:0016758 MF: transferase activity, transferring hexosyl groups	QTL.5D.506_508	.	.	3.07309
TraesCS5D02G464800	5D	507774976	507775776	tr|A0A1D5ZTH5|A0A1D5ZTH5_WHEAT	Chlorophyll a-b binding protein, chloroplastic		QTL.5D.506_508	.	.	4.12257
TraesCS7A02G088000	7A	52961862	52965576	tr|B9SDM0|B9SDM0_RICCO	Pentatricopeptide repeat-containing protein, putative		QTL.7A.50_55	.	.	3.02384
TraesCS7A02G088100	7A	52967231	52971707	tr|A0A1D6BYZ5|A0A1D6BYZ5_WHEAT	ATP-dependent 6-phosphofructokinase	GO:0003872 MF: 6-phosphofructokinase activity;GO:0005524 MF: ATP binding;GO:0006002 BP: fructose 6-phosphate metabolic process;GO:0006096 BP: glycolytic process	QTL.7A.50_55	.	.	2.91655
TraesCS7A02G183900	7A	138501770	138523031	tr|W0TUG3|W0TUG3_ACAMN	Pleiotropic drug resistance ABC transporter	GO:0005524 MF: ATP binding;GO:0016020 CC: membrane;GO:0016887 MF: ATPase activity	QTL.7A.138	.	TraesCS7A02G183900	3.73106
TraesCS7A02G184500	7A	138952341	138956455	tr|A0A1E5WF49|A0A1E5WF49_9POAL	Phosphatidylinositol:ceramide inositolphosphotransferase		QTL.7A.138	.	.	3.14515
TraesCS7A02G201000	7A	163156767	163157135	tr|A0A1J3HNP1|A0A1J3HNP1_NOCCA	Glutathione S-transferase T3		QTL.7A.160_164	.	.	2.97521
TraesCS7A02G202100	7A	163915760	163916296	tr|M8BSP7|M8BSP7_AEGTA	Sulfotransferase	GO:0008146 MF: sulfotransferase activity	QTL.7A.160_164	.	.	3.1171
TraesCS7A02G202200	7A	163916538	163916954	tr|B9S3B2|B9S3B2_RICCO	Heat-shock protein, putative		QTL.7A.160_164	.	.	3.10502
TraesCS7A02G450100	7A	643859855	643862293	tr|Q9FDZ1|Q9FDZ1_ORYSJ	Cytochrome P450	GO:0005506 MF: iron ion binding;GO:0016705 MF: oxidoreductase activity, acting on paired donors, with incorporation or reduction of molecular oxygen;GO:0020037 MF: heme binding;GO:0055114 BP: oxidation-reduction process	QTL.7A.642_644	.	.	3.84059
TraesCS7A02G543400	7A	720134471	720145602	tr|A0A0K0XR78|A0A0K0XR78_TOBAC	Serine/threonine-protein kinase	GO:0004674 MF: protein serine/threonine kinase activity;GO:0005488 MF: binding;GO:0005515 MF: protein binding;GO:0016301 MF: kinase activity	QTL.7A.720	.	.	4.78817
TraesCS7B02G081100	7B	91291895	91296352	tr|Q9FJ29|Q9FJ29_ARATH	Alpha/beta-Hydrolases superfamily protein		QTL.7B.92	.	.	3.88116
TraesCS7B02G081200	7B	91660654	91663860	tr|A0A199W7L6|A0A199W7L6_ANACO	transport inhibitor response 1-like protein	GO:0005515 MF: protein binding	QTL.7B.92	.	TraesCS7B02G081200	4.41075
TraesCS7B02G081300	7B	91955340	91958366	tr|A0A1E5UYR0|A0A1E5UYR0_9POAL	GLABRA2 expression modulator		QTL.7B.92	.	.	4.35706
TraesCS7B02G081500	7B	92036719	92040809	tr|M8B8R0|M8B8R0_AEGTA	Glucan 1,3-beta-glucosidase	GO:0004553 MF: hydrolase activity, hydrolyzing O-glycosyl compounds;GO:0005975 BP: carbohydrate metabolic process	QTL.7B.92	.	.	4.08013
TraesCS7B02G081600	7B	92041279	92049763	tr|B9RJS6|B9RJS6_RICCO	Chaperone protein DNAj, putative	GO:0005524 MF: ATP binding;GO:0006457 BP: protein folding;GO:0009408 BP: response to heat;GO:0031072 MF: heat shock protein binding;GO:0051082 MF: unfolded protein binding	QTL.7B.92	.	.	4.17582
TraesCS7B02G081900	7B	92313974	92322352	tr|I1Q0P7|I1Q0P7_ORYGL	DNA helicase	GO:0003677 MF: DNA binding;GO:0005524 MF: ATP binding;GO:0006260 BP: DNA replication	QTL.7B.92	.	.	4.10883
TraesCS7B02G082000	7B	92554956	92555732	tr|A0A1J3DYP1|A0A1J3DYP1_NOCCA	UPF0503 protein, chloroplastic		QTL.7B.92	.	.	3.98679
TraesCS7B02G398900	7B	665413907	665416479	tr|G7IID5|G7IID5_MEDTR	Transmembrane-like protein		QTL.7B.665	.	.	5.95046
TraesCS7B02G399000	7B	665416812	665418451	tr|A0A1J6JSE9|A0A1J6JSE9_NICAT	F-box protein	GO:0005515 MF: protein binding	QTL.7B.665	.	.	5.95046
TraesCS7B02G399100	7B	665419103	665420305	tr|A0A061G2V2|A0A061G2V2_THECC	F-box family protein, putative	GO:0005515 MF: protein binding	QTL.7B.665	.	.	4.58917
TraesCS7B02G399500	7B	665676894	665679728	tr|M8CYE2|M8CYE2_AEGTA	Disease resistance protein RPM1	GO:0043531 MF: ADP binding	QTL.7B.665	.	.	4.88835
TraesCS7B02G417900	7B	686141788	686156915	tr|B9RQ25|B9RQ25_RICCO	Aldehyde oxidase, putative	GO:0003824 MF: catalytic activity;GO:0005506 MF: iron ion binding;GO:0009055 MF: electron carrier activity;GO:0016491 MF: oxidoreductase activity;GO:0016614 MF: oxidoreductase activity, acting on CH-OH group of donors;GO:0046872 MF: metal ion binding;GO:0050660 MF: flavin adenine dinucleotide binding;GO:0051536 MF: iron-sulfur cluster binding;GO:0051537 MF: 2 iron, 2 sulfur cluster binding;GO:005…	QTL.7B.686	.	.	3.05709
TraesCS7B02G424500	7B	693397297	693400517	sp|P93194|RPK1_IPONI	Receptor-like protein kinase	GO:0004672 MF: protein kinase activity;GO:0005524 MF: ATP binding;GO:0006468 BP: protein phosphorylation	QTL.7B.693_694	.	.	5.78974
TraesCS7D02G010400	7D	4984740	4987387	AT5G45540.1	transmembrane protein, putative (DUF594)		QTL.7D.5	.	.	3.25199
TraesCS7D02G010600	7D	4995501	4996192	tr|W5HD97|W5HD97_WHEAT	Protein yippee-like		QTL.7D.5	.	.	3.51913
TraesCS7D02G037100	7D	18878399	18879143	tr|B6TIB8|B6TIB8_MAIZE	Seed specific protein Bn15D1B		QTL.7D.20	.	.	6.24722

## Sheet: Suppl.Table6
Supplementary Table S6: Significant GO terms from gene enrichmint analysis of full list of genes under 95 QTL intervals. Term_type indicates P- Biological processes ; F- Molecular function and C-Cellular function related GO terms.
GO_acc	term_type	Term	queryitem	querytotal	bgitem	bgtotal	P-value	PANTHER significant GO terms
GO:0000145	C	exocyst	15	2492	176	85761	0.00038	GO:0000145
GO:0099023	C	tethring complex	22	2492	343	85761	0.00082	GO:0099023
GO:0044448	C	cell cortex part	19	2492	318	85761	0.0037	.
GO:0009783	C	photosystem II antenna complex	5	2492	36	85761	0.0058	.
GO:0009503	C	thylakoid light-harvesting complex	5	2492	39	85761	0.0078	.
GO:0009517	C	PSII associated light-harvesting complex II	5	2492	39	85761	0.0078	.
GO:0005938	C	cell cortex	20	2492	388	85761	0.013	GO:0005938
GO:0099568	C	cytoplasmic region	20	2492	388	85761	0.013	.
GO:0031012	C	extracellular matrix	23	2492	473	85761	0.015	.
GO:0009533	C	chloroplast stromal thylakoid	5	2492	51	85761	0.021	.
GO:0000325	C	plant-type vacuole	64	2492	1689	85761	0.024	.
GO:0031977	C	thylakoid lumen	18	2492	365	85761	0.026	.
GO:0030076	C	light-harvesting complex	7	2492	106	85761	0.042	.
GO:0005789	C	endoplasmic reticulum membrane	92	2492	2645	85761	0.051	.
GO:0042175	C	nuclear outer membrane-endoplasmic reticulum membrane network	92	2492	2658	85761	0.055	.
GO:0043531	F	ADP binding	144	2492	2266	85761	6.7e-17	.
GO:0016709	F	oxidoreductase activity, acting on paired donors, with incorporation or reduction of molecular oxygen, NAD(P)H as one donor, and incorporation of one atom of oxygen	66	2492	1008	85761	5.9e-09	.
GO:0016705	F	oxidoreductase activity, acting on paired donors, with incorporation or reduction of molecular oxygen	125	2492	2459	85761	6.4e-09	GO:0016705
GO:0004497	F	monooxygenase activity	96	2492	1728	85761	7.4e-09	GO:0004497
GO:0050577	F	GDP-L-fucose synthase activity	17	2492	100	85761	3.6e-08	.
GO:0019825	F	oxygen binding	66	2492	1089	85761	8.9e-08	.
GO:0010298	F	dihydrocamalexic acid decarboxylase activity	11	2492	50	85761	1e-06	.
GO:0030275	F	LRR domain binding	23	2492	229	85761	1e-06	.
GO:0046409	F	p-coumarate 3-hydroxylase activity	35	2492	483	85761	2.6e-06	.
GO:0032559	F	adenyl ribonucleotide binding	455	2492	12846	85761	6.1e-06	.
GO:0016711	F	flavonoid 3'-monooxygenase activity	34	2492	482	85761	6.2e-06	.
GO:0046906	F	tetrapyrrole binding	122	2492	2746	85761	6.6e-06	GO:0046906
GO:0050162	F	oxalate oxidase activity	20	2492	205	85761	7.4e-06	.
GO:0016710	F	trans-cinnamate 4-monooxygenase activity	34	2492	487	85761	7.6e-06	.
GO:0019904	F	protein domain specific binding	24	2492	282	85761	8.4e-06	.
GO:0046424	F	ferulate 5-hydroxylase activity	34	2492	493	85761	9.7e-06	.
GO:0004016	F	adenylate cyclase activity	14	2492	108	85761	9.8e-06	.
GO:0016831	F	carboxy-lyase activity	38	2492	583	85761	1e-05	.
GO:0047720	F	indoleacetaldoxime dehydratase activity	34	2492	496	85761	1.1e-05	.
GO:0020037	F	heme binding	113	2492	2536	85761	1.3e-05	GO:0020037
GO:0034002	F	(R)-limonene synthase activity	7	2492	22	85761	1.3e-05	.
GO:0050552	F	(4S)-limonene synthase activity	7	2492	22	85761	1.3e-05	.
GO:0052578	F	alpha-farnesene synthase activity	7	2492	22	85761	1.3e-05	.
GO:0050550	F	pinene synthase activity	7	2492	22	85761	1.3e-05	.
GO:0050551	F	myrcene synthase activity	7	2492	22	85761	1.3e-05	.
GO:0080015	F	sabinene synthase activity	7	2492	22	85761	1.3e-05	.
GO:0034768	F	(E)-beta-ocimene synthase activity	7	2492	22	85761	1.3e-05	.
GO:0030554	F	adenyl nucleotide binding	456	2492	12979	85761	1.3e-05	.
GO:0046564	F	oxalate decarboxylase activity	19	2492	197	85761	1.4e-05	.
GO:0016623	F	oxidoreductase activity, acting on the aldehyde or oxo group of donors, oxygen as acceptor	21	2492	245	85761	2.7e-05	.
GO:0001883	F	purine nucleoside binding	470	2492	13600	85761	4.3e-05	.
GO:0032550	F	purine ribonucleoside binding	470	2492	13600	85761	4.3e-05	.
GO:0032555	F	purine ribonucleotide binding	471	2492	13648	85761	4.8e-05	.
GO:0032549	F	ribonucleoside binding	470	2492	13625	85761	5.1e-05	.
GO:0001882	F	nucleoside binding	470	2492	13631	85761	5.3e-05	.
GO:0005506	F	iron ion binding	123	2492	2942	85761	7.7e-05	GO:0005506
GO:0016829	F	lyase activity	152	2492	3805	85761	9.5e-05	.
GO:0017076	F	purine nucleotide binding	472	2492	13787	85761	9.6e-05	.
GO:0010334	F	sesquiterpene synthase activity	9	2492	57	85761	9.8e-05	.
GO:0030145	F	manganese ion binding	35	2492	582	85761	9.9e-05	GO:0030145
GO:0032553	F	ribonucleotide binding	472	2492	13851	85761	0.00014	.
GO:0097367	F	carbohydrate derivative binding	481	2492	14158	85761	0.00016	.
GO:0003825	F	alpha,alpha-trehalose-phosphate synthase (UDP-forming) activity	7	2492	39	85761	0.00029	.
GO:0016830	F	carbon-carbon lyase activity	43	2492	825	85761	0.00034	.
GO:0004462	F	lactoylglutathione lyase activity	7	2492	41	85761	0.00038	GO:0004462
GO:0019203	F	carbohydrate phosphatase activity	11	2492	113	85761	0.00081	.
GO:0045735	F	nutrient reservoir activity	29	2492	509	85761	0.00083	.
GO:0010333	F	terpene synthase activity	15	2492	193	85761	0.00092	GO:0010333
GO:0051920	F	peroxiredoxin activity	22	2492	349	85761	0.001	.
GO:0016491	F	oxidoreductase activity	292	2492	8456	85761	0.0015	.
GO:0000166	F	nucleotide binding	557	2492	17081	85761	0.0017	.
GO:1901265	F	nucleoside phosphate binding	557	2492	17081	85761	0.0017	.
GO:0010309	F	acireductone dioxygenase [iron(II)-requiring] activity	6	2492	40	85761	0.0018	.
GO:0003714	F	transcription corepressor activity	11	2492	126	85761	0.0018	.
GO:0017096	F	acetylserotonin O-methyltransferase activity	12	2492	145	85761	0.0018	.
GO:0030246	F	carbohydrate binding	115	2492	2974	85761	0.0019	GO:0030246
GO:0016229	F	steroid dehydrogenase activity	18	2492	276	85761	0.002	.
GO:0036094	F	small molecule binding	564	2492	17352	85761	0.002	.
GO:0016838	F	carbon-oxygen lyase activity, acting on phosphates	15	2492	211	85761	0.0021	GO:0016838
GO:0047763	F	caffeate O-methyltransferase activity	12	2492	149	85761	0.0022	.
GO:0016701	F	oxidoreductase activity, acting on single donors with incorporation of molecular oxygen	19	2492	306	85761	0.0025	.
GO:0004805	F	trehalose-phosphatase activity	7	2492	63	85761	0.0036	.
GO:0008967	F	phosphoglycolate phosphatase activity	5	2492	32	85761	0.0037	.
GO:0016616	F	oxidoreductase activity, acting on the CH-OH group of donors, NAD or NADP as acceptor	54	2492	1254	85761	0.0041	.
GO:0033764	F	steroid dehydrogenase activity, acting on the CH-OH group of donors, NAD or NADP as acceptor	14	2492	213	85761	0.0055	.
GO:0000287	F	magnesium ion binding	41	2492	911	85761	0.0058	.
GO:0042578	F	phosphoric ester hydrolase activity	63	2492	1541	85761	0.0062	GO:0042578
GO:0050662	F	coenzyme binding	69	2492	1716	85761	0.0062	.
GO:0004338	F	glucan exo-1,3-beta-glucosidase activity	10	2492	129	85761	0.0063	.
GO:0030744	F	luteolin O-methyltransferase activity	9	2492	110	85761	0.0068	.
GO:0030755	F	quercetin 3-O-methyltransferase activity	9	2492	110	85761	0.0068	.
GO:0033799	F	myricetin 3'-O-methyltransferase activity	9	2492	110	85761	0.0068	.
GO:0016903	F	oxidoreductase activity, acting on the aldehyde or oxo group of donors	29	2492	597	85761	0.0072	.
GO:0004792	F	thiosulfate sulfurtransferase activity	5	2492	39	85761	0.0078	.
GO:0016791	F	phosphatase activity	55	2492	1330	85761	0.0081	.
GO:0008171	F	O-methyltransferase activity	17	2492	298	85761	0.0089	.
GO:0004630	F	phospholipase D activity	5	2492	41	85761	0.0094	GO:0004630
GO:0070290	F	N-acylphosphatidylethanolamine-specific phospholipase D activity	5	2492	41	85761	0.0094	GO:0070290
GO:0051669	F	fructan beta-fructosidase activity	5	2492	41	85761	0.0094	.
GO:0016614	F	oxidoreductase activity, acting on CH-OH group of donors	56	2492	1374	85761	0.0099	.
GO:0009055	F	electron carrier activity	115	2492	3171	85761	0.012	.
GO:0042973	F	glucan endo-1,3-beta-D-glucosidase activity	11	2492	167	85761	0.013	.
GO:0035251	F	UDP-glucosyltransferase activity	44	2492	1045	85761	0.013	.
GO:0005524	F	ATP binding	377	2492	11656	85761	0.016	.
GO:0004526	F	ribonuclease P activity	6	2492	68	85761	0.018	GO:0004526
GO:0008398	F	sterol 14-demethylase activity	5	2492	49	85761	0.018	.
GO:0031409	F	pigment binding	7	2492	88	85761	0.018	.
GO:0003854	F	3-beta-hydroxy-delta5-steroid dehydrogenase activity	12	2492	204	85761	0.021	.
GO:0031219	F	levanase activity	5	2492	53	85761	0.024	.
GO:0051670	F	inulinase activity	5	2492	53	85761	0.024	.
GO:0016702	F	oxidoreductase activity, acting on single donors with incorporation of molecular oxygen, incorporation of two atoms of oxygen	15	2492	284	85761	0.024	.
GO:0003824	F	catalytic activity	1277	2492	42216	85761	0.025	.
GO:0042802	F	identical protein binding	126	2492	3648	85761	0.031	.
GO:0004499	F	N,N-dimethylaniline monooxygenase activity	11	2492	195	85761	0.033	.
GO:0009975	F	cyclase activity	52	2492	1357	85761	0.033	.
GO:0046527	F	glucosyltransferase activity	44	2492	1123	85761	0.035	.
GO:0016782	F	transferase activity, transferring sulfur-containing groups	13	2492	252	85761	0.039	.
GO:0016773	F	phosphotransferase activity, alcohol group as acceptor	235	2492	7222	85761	0.042	.
GO:0016846	F	carbon-sulfur lyase activity	10	2492	180	85761	0.044	GO:0016846
GO:0016783	F	sulfurtransferase activity	6	2492	85	85761	0.044	.
GO:0004549	F	tRNA-specific ribonuclease activity	6	2492	85	85761	0.044	.
GO:0045551	F	cinnamyl-alcohol dehydrogenase activity	12	2492	231	85761	0.045	.
GO:0004672	F	protein kinase activity	214	2492	6551	85761	0.045	.
GO:0035639	F	purine ribonucleoside triphosphate binding	393	2492	12458	85761	0.045	.
GO:0005179	F	hormone activity	8	2492	136	85761	0.052	.
GO:0004869	F	cysteine-type endopeptidase inhibitor activity	7	2492	113	85761	0.054	.
GO:0032451	F	demethylase activity	6	2492	90	85761	0.055	.
GO:1990135	F	flavonoid sulfotransferase activity	5	2492	69	85761	0.058	.
GO:0080131	F	hydroxyjasmonate sulfotransferase activity	5	2492	69	85761	0.058	.
GO:0080118	F	brassinosteroid sulfotransferase activity	5	2492	69	85761	0.058	.
GO:0009814	P	defense response, incompatible interaction	244	2492	5526	85761	2.4e-10	.
GO:0009625	P	response to insect	56	2492	721	85761	3.2e-10	.
GO:0010112	P	regulation of systemic acquired resistance	49	2492	626	85761	3.1e-09	.
GO:0009812	P	flavonoid metabolic process	139	2492	2850	85761	1e-08	.
GO:0042435	P	indole-containing compound biosynthetic process	60	2492	907	85761	2e-08	.
GO:0009813	P	flavonoid biosynthetic process	129	2492	2634	85761	2.8e-08	.
GO:0042351	P	'de novo' GDP-L-fucose biosynthetic process	17	2492	105	85761	6.8e-08	.
GO:0032101	P	regulation of response to external stimulus	63	2492	1018	85761	8.7e-08	.
GO:0042350	P	GDP-L-fucose biosynthetic process	17	2492	111	85761	1.4e-07	.
GO:0046368	P	GDP-L-fucose metabolic process	17	2492	111	85761	1.4e-07	.
GO:0052315	P	phytoalexin biosynthetic process	47	2492	674	85761	1.6e-07	.
GO:0009403	P	toxin biosynthetic process	47	2492	674	85761	1.6e-07	.
GO:0052317	P	camalexin metabolic process	46	2492	657	85761	2e-07	.
GO:0010120	P	camalexin biosynthetic process	46	2492	657	85761	2e-07	.
GO:0006952	P	defense response	525	2492	14641	85761	2.2e-07	.
GO:0009700	P	indole phytoalexin biosynthetic process	46	2492	665	85761	2.7e-07	.
GO:0046217	P	indole phytoalexin metabolic process	46	2492	665	85761	2.7e-07	.
GO:0052314	P	phytoalexin metabolic process	47	2492	687	85761	2.7e-07	.
GO:0000966	P	RNA 5'-end processing	15	2492	102	85761	1.2e-06	.
GO:0009963	P	positive regulation of flavonoid biosynthetic process	34	2492	451	85761	1.6e-06	.
GO:0045087	P	innate immune response	304	2492	8020	85761	2.2e-06	.
GO:0006743	P	ubiquinone metabolic process	41	2492	610	85761	2.3e-06	GO:0006743
GO:0006744	P	ubiquinone biosynthetic process	41	2492	610	85761	2.3e-06	GO:0006744
[truncated: 240 more rows]

## Sheet: Suppl.Table7
Supplementary Table S7: Results from gene enrichment analysis of genes (n=107) significant in gene based meta-analysis. Term_type indicates P- Biological processes ; F- Molecular function and C-Cellular function related GO terms
[truncated: 435 more rows]
