# Supplementary material for: Haplotype-Based Genome-Wide Association Analysis Using Exome Capture Assay and Digital Phenotyping Identifies Genetic Loci Underlying Salt Tolerance Mechanisms in Wheat
Source: Plants (Basel). 2023 Jun 19;12(12):2367. doi: 10.3390/plants12122367 (PMC10301518; doi:10.3390/plants12122367)
Supplement: Supplementary file 1 [file plants-12-02367-s001.zip › Wheat Salinity_Supplementary_Table 2.xlsx]

## Sheet: Sheet1
Supplementary Table S2: Description of salinity tolerance traits measured and calculated. The traits measured in PPV-H and PPV-B are indicated in columns C & D
Trait name	Description	PPV-H	PPV-B	Genetic analysis
Biomass and senescence related traits (Growth Related)
BioM_SSI	Manually measured dry biomass SSI	H_Biom_SSI	NA	Yes
BioM_0Mm	Manually measured dry biomass in control	H_BioM_0Mm	NA	Yes
BioM_Salt	Manually measured dry biomass salt	H_BioM_Salt	NA	Yes
dSGR_0Mm	Growth rate across time points in control	H_dSGR_0Mm	B_dSGR_0Mm	Yes
dSGR_Salt	Growth rate across time points under salt	H_dSGR_Salt	B_dSGR_Salt	Yes
dSGR_SSI	Growth rate across time points SSI	H_dSGR_SSI	B_dSGR_SSI	Yes
dSeR_0M	Senesence rate under control	NA	B_dSeR_0M	No
dSeR_Salt	senscence rate under salt	NA	B_dSeR_Salt	Yes
dSeR_Rel_Salt	Relative senescence rate under salt	NA	B_dSeR_Rel_Salt	Yes
Sodium related traits
Na_0M_2nd	Sodium in 2nd youngest leaf under control	H_Na_2nd_0M	B_Na_2nd_0M	No
Na_0M_4th	Sodium in 4th oldest leaf under control	H_Na_4th_0M	B_Na_4th_0M	No
Na_2nd_Salt	Sodium in 2nd youngest leaf under salt	H_Na_2nd_Salt	B_Na_2nd_Salt	Yes
Na_4th_Salt	Sodium in 4th oldest leaf under salt	H_Na_4th_Salt	B_Na_4th_Salt	Yes
Potassium related traits
K_2nd_0Mm	Potassium in 2nd youngest leaf under control	H_K_2nd_0Mm	B_K_2nd_0Mm	No
K_4th_0Mm	Potassium in 4th oldest leaf under control	H_K_4th_0Mm	B_K_4th_0Mm	No
K_2nd_Salt	Potassium in 2nd youngest leaf under Salt	H_K_2nd_Salt	B_K_2nd_Salt	Yes
K_4th_Salt	Potassium in 4th oldest leaf under salt	H_K_4th_Salt	B_K_4th_Salt	Yes
Potassium/sodium ratio traits
K/NA_2nd_0M	Potassium sodium ratio in 2nd youngest leaf under control	H_K/Na_2nd_0M	B_K/Na_2nd_0M	No
K/NA_2nd_Salt	Potassium sodium ratio in 2nd youngest leaf under salt	H_K/Na_2nd_Salt	B_K/Na_2nd_Salt	Yes
K/Na_4th_0M	Potassium sodium ratio in 4th oldest leaf under control	H_K/Na_4th_0M	B_K/Na_4th_0M	No
K/Na_4th_Salt	Potassium sodium ratio in 4th oldest leaf under salt	H_K/Na_4th_Salt	B_K/Na_4th_Salt	Yes
Susceptibilty index and ratios (Indices)
Na_2nd_SSI	Sodium in 2nd youngest leaf SSI	H_Na_2nd_SSI	B_Na_2nd_SSI	Yes
NA_4th_SSI	Sodium in 4th oldest leaf SSI	H_NA_4th_SSI	B_NA_4th_SSI	Yes
Na_2nd_ratio	Ratio of sodium in 2nd youngest leaf between control and salt	H_Na_2nd_ratio	B_Na_2nd_ratio	Yes
Na_4th_ratio	Ratio of sodium in 4th oldest leaf between control and salt	H_Na_4th_ratio	B_Na_4th_ratio	Yes
K_2nd_SSI	potassium in 2nd youngest leaf SSI	H_K_2nd_SSI	B_K_2nd_SSI	Yes
K_4th_SSI	Potassium in 4th oldest leaf SSI	H_K_4th_SSI	B_K_4th_SSI	Yes
K_2nd_ratio	Ratio of potassium in 2nd leaf between contol and salt	H_K_2nd_ratio	B_K_2nd_ratio	Yes
K_4th_ratio	Ratio of potassium in 4th leaf between contol and salt	H_K_4th_ratio	B_K_4th_ratio	Yes
K.NA_2nd_SSI	Potassium sodium ratio in 2nd youngest leaf SSI	H_K/Na_2nd_SSI	B_K/Na_2nd_SSI	Yes
K.Na_4th_SSI	Potassium sodium ratio in 4th oldest leaf SSI	H_K/Na_4th_SSI	B_K/Na_4th_SSI	Yes
K.NA_2nd_ratio	Ratio of potassium sodium ratio in 2nd youngest leaf between control and salt	H_K/Na_2nd_ratio	B_K/Na_2nd_ratio	Yes
K.NA_4th_ratio	Ratio of potassium sodium ratio in 4th oldest leaf between control and salt	H_K/Na_4th_ratio	B_K/Na_4th_ratio	Yes
