# Supplementary material for: Haplotype-Based Genome-Wide Association Analysis Using Exome Capture Assay and Digital Phenotyping Identifies Genetic Loci Underlying Salt Tolerance Mechanisms in Wheat
Source: Plants (Basel). 2023 Jun 19;12(12):2367. doi: 10.3390/plants12122367 (PMC10301518; doi:10.3390/plants12122367)
Supplement: Supplementary file 1 [file plants-12-02367-s001.zip › Wheat Salinity_Supplementary_Table 3.xlsx]

## Sheet: QTL
Supplementary Table S3: List of QTL associated with salinity tolerance component traits. List of QTL their physical positions, associated trait names, and corresponding overlapping QTL reported in previous salinity tolerance studies are provided. Columns indicate QTL name, chromosome, position, trait names, overlap QTL from literature. QTL that did not pass Bonferroni correction P-Value are highl…
QTL_name	chromosome	start	end	Trait_type	Traits/QTLblok	QTL_traits	Overlap QTL (Reference)	Overlap_QTL_trait	FDR
QTL.1A.10_11	1A	10745242	11438978	Growth_related	1	H_BioM_Salt	Hu et al., 2021	SL (Spike Length under salinity)
QTL.1A.499	1A	498617400	498617400	Indices	2	B_K_NA_2nd_Ratio,B_K_NA_2nd_SSI	Oyiga et al., 2018	Germination; ST_GY (grain yield salt tolerance)	No
QTL.1A.549_552	1A	549204557	551584496	Leaf_ions	1	B_K_NA_4th_0M
QTL.1B.18_19	1B	18389352	18707708	Indices,Leaf_ions	4	B_NA_2nd_Ratio,B_NA_2nd_Salt,B_NA_2nd_SSI,B_NA_4th_Salt	Devi et al., 2019	K+
QTL.1B.24	1B	23549156	23549156	Growth_related	1	H_BioM_Salt	Luo et al., 2021	QKw-1B (grain traits under salainity)	No
QTL.1B.494_497	1B	494888090	496736558	Indices	2	B_K_NA_4th_SSI,B_K_NA_4th_Ratio	Yu et al., 2020		No
QTL.1B.526_530	1B	526353062	529884818	Indices,Leaf_ions	5	B_K_NA_4th_Ratio,B_K_NA_4th_SSI,H_NA_2nd_Ratio,H_NA_2nd_Salt,H_NA_2nd_SSI
QTL.1B.568_570	1B	568416259	569532008	Leaf_ions,Indices	3	B_NA_2nd_Salt,B_NA_4th_Ratio,B_NA_4th_SSI	Oyiga et al., 2018; Oyiga et al., 2019	ST_DRW (salt tolerance index for dry root weight ; Shoot K/Na ratio
QTL.1B.676_677	1B	675514226	677258606	Indices	4	B_NA_2nd_Ratio,B_NA_2nd_SSI,B_K_NA_4th_Ratio,B_K_NA_4th_SSI	Devi et al., 2019	Na+
QTL.1B.688_693	1B	687625612	692642075	Indices	5	B_NA_2nd_Ratio,B_NA_2nd_SSI,H_BioM_SSI,B_K_NA_2nd_Ratio,B_K_NA_2nd_SSI	Oyiga et al., 2019	Leaf fluorescence
QTL.2A.21	2A	20967467	20967467	Indices	2	B_K_NA_4th_Ratio,B_K_NA_4th_SSI	Luo et al., 2021	QSn-2A (Spike number QTL)	No
QTL.2A.38_39	2A	37864660	38861022	Indices	4	B_K_2nd_Ratio,B_K_2nd_SSI,B_K_NA_2nd_Ratio,B_K_NA_2nd_SSI
QTL.2A.67	2A	67038215	67038215	Indices	2	H_BioM_SSI,B_Nec_ratio	Oyiga et al., 2018	Germination;
QTL.2A.746_751	2A	746400582	750891714	Indices	2	B_K_NA_4th_Ratio,B_K_NA_4th_SSI	Genc et al 2019 (762); Oyiga et al., 2018	ST_FSW (salinity tolerance index for fresh shoot weight)
QTL.2A.783_786	2A	783253410	785715128	Indices,Leaf_ions	5	H_K_NA_4th_Ratio,H_K_NA_4th_Salt,H_K_NA_4th_SSI,B_K_NA_4th_Ratio,B_K_NA_4th_SSI
QTL.2B.7_9	2B	7374092	9096040	Indices,Leaf_ions	3	B_NA_2nd_Ratio,B_NA_2nd_Salt,B_NA_2nd_SSI	Hu et al., 2021	SN (spike number); G(grain number)N
QTL.2B.13_15	2B	12758364	14795086	Indices,Leaf_ions	3	H_K_NA_4th_Ratio,H_K_NA_4th_Salt,H_K_NA_4th_SSI			No
QTL.2B.20_21	2B	20261100	21487512	Indices	2	B_NA_2nd_Ratio,B_NA_2nd_SSI
QTL.2B.24_27	2B	24245862	26665128	Indices,Leaf_ions,Growth_related	11	B_NA_2nd_SSI,B_NA_2nd_Ratio,B_NA_2nd_Salt,B_dSer_Salt,B_NA_4th_Ratio,B_NA_4th_SSI,B_dSGR_Salt,B_dSGR_SSI,B_NA_4th_Salt,H_NA_2nd_Ratio,H_NA_2nd_Salt
QTL.2B.163_167	2B	163437404	166615942	Indices,Leaf_ions	4	B_NA_4th_Ratio,H_NA_2nd_Ratio,H_NA_2nd_Salt,B_NA_4th_SSI
QTL.2B.425	2B	425488480	425488480	Growth_related, Indices	2	B_NA_4th_SSI,B_dSer_Salt
QTL.2B.477	2B	476886876	476886876	Leaf_ions,Growth_related	2	B_NA_4th_Salt,B_dSer_Salt
QTL.2B.566_568	2B	565785442	568275142	Growth_related,Leaf_ions	2	B_dSer_Salt,H_NA_2nd_Salt
QTL.2B.771_772	2B	770886137	771500121	Indices,Leaf_ions	3	H_NA_2nd_Ratio,H_NA_2nd_Salt,H_NA_2nd_SSI	Oyiga et al., 2018;2019	DSW (dry shoot weight) ; Na+; K/Na+
QTL.2B.779_780	2B	779153588	779806424	Indices,Leaf_ions	6	H_NA_2nd_Ratio,H_NA_2nd_Salt,H_NA_2nd_SSI,H_K_NA_4th_Ratio,H_K_NA_4th_SSI,H_K_NA_4th_Salt
QTL.2B.784_792	2B	783867562	792393915	Indices,Leaf_ions	8	H_NA_2nd_Ratio,H_NA_2nd_Salt,H_NA_2nd_SSI, H_K_NA_4th_Ratio,H_K_NA_4th_Salt,H_K_NA_4th_SSI,H_NA_2nd_Ratio,H_NA_2nd_Salt,H_NA_2nd_SSI	Genc et al 2019
QTL.2D.622_627	2D	622133323	625799830	Indices,Leaf_ions	5	H_NA_2nd_Ratio,H_NA_2nd_Salt,H_NA_2nd_SSI,B_K_NA_2nd_Ratio,B_K_NA_2nd_SSI	Luo et al., 2021	QKl/Kw-2D (Kernel size QTL)
QTL.2D.637	2D	637095934	637095934	Indices,Leaf_ions	3	H_NA_2nd_Ratio,H_NA_2nd_Salt,H_NA_2nd_SSI	Genc et al 2019; Lui et al 2018; Oyiga et al., 2018	RSH (relative shoot height) ;RRFW (relative root fresh weight) ;FRW (Fresh root weight)
QTL.2D.654	2D	654116257	654116257	Indices	2	B_K_NA_4th_Ratio,B_K_NA_4th_SSI
QTL.3A.37_38	3A	37380516	38007225	Indices	4	H_K_NA_2nd_Ratio,H_K_NA_2nd_SSI,B_NA_2nd_Ratio,B_NA_2nd_SSI
QTL.3A.546	3A	545777850	545777850	Indices,Leaf_ions	3	B_NA_2nd_Ratio,B_NA_2nd_Salt,B_NA_2nd_SSI
QTL.3A.612	3A	611519784	611519784	Indices	2	B_K_NA_4th_Ratio,B_K_NA_4th_SSI
QTL.3A.638	3A	638165963	638165963	Indices	2	B_K_NA_4th_Ratio,B_K_NA_4th_SSI
QTL.3A.677	3A	676810048	676810048	Leaf_ions,Growth_related	2	B_NA_4th_Salt,B_dSer_Salt
QTL.3B.15	3B	15066048	15066048	Indices	2	B_NA_2nd_Ratio,B_NA_2nd_SSI	Luo et al., 2021	QKl/Kw-3B
QTL.3B.83_86	3B	82511618	86076124	Indices,Leaf_ions	6	B_K_2nd_Ratio,B_K_2nd_SSI,H_K_NA_4th_Ratio,H_K_NA_4th_Salt,B_K_NA_2nd_Ratio,B_K_NA_2nd_SSI	Yu et al., 2020
QTL.3B.771	3B	771263330	771263330	Growth_related, Leaf_ions,Leaf_ions,Indices	6	B_NA_2nd_Salt,B_NA_4th_Salt,B_NA_2nd_SSI,B_NA_4th_Ratio,B_NA_4th_SSI,B_dSer_Salt
QTL.3D.40_41	3D	40112704	41307064	Growth_related,Indices,Leaf_ions	6	H_NA_2nd_Ratio,H_NA_2nd_Salt,B_NA_2nd_Ratio,B_NA_2nd_Salt,B_NA_2nd_SSI,B_dSer_Salt
QTL.4A.5_7	4A	4935924	6996496	Indices	2	B_K_NA_4th_Ratio,B_K_NA_4th_SSI			No
QTL.4A.165	4A	165428577	165428577	Indices,Leaf_ions	2	H_NA_2nd_Ratio,H_NA_2nd_Salt
QTL.4A.576_577	4A	575901184	577069212	Indices	2	B_K_NA_4th_Ratio,B_K_NA_4th_SSI
QTL.4A.621	4A	620789998	620789998	Indices,Leaf_ions	3	H_NA_2nd_Ratio,H_NA_2nd_Salt,H_NA_2nd_SSI	Luo et al., 2021; Oyiga et al., 2018	QKw-4A (grain charectistics); ST_FSW(salt tolerance fresh shoot weight)
QTL.4A.687_690	4A	686651991	689925607	Indices,Leaf_ions	2	H_NA_2nd_Ratio,H_NA_2nd_Salt
QTL.4A.706	4A	706279935	706279935	Indices	6	B_K_NA_4th_Ratio,B_K_NA_4th_SSI,B_NA_2nd_Ratio,B_NA_2nd_SSI,H_NA_2nd_Ratio,H_NA_2nd_SSI
QTL.4A.710_714	4A	710098474	713356750	Indices,Leaf_ions	6	H_NA_2nd_Ratio,H_NA_2nd_Salt,H_NA_2nd_SSI,B_NA_2nd_Ratio,B_NA_2nd_Salt,B_NA_2nd_SSI
QTL.4A.746	4A	746443754	746443754	Indices,Leaf_ions	3	H_K_NA_4th_Ratio,H_K_NA_4th_Salt,H_K_NA_4th_SSI	Oyiga et al., 2018;2019	Germination; Leaf fluorescence
QTL.4B.2	4B	2198735	2198735	Indices	2	B_NA_4th_Ratio,B_NA_4th_SSI			No
QTL.4B.616	4B	616406948	616406948	Indices,Leaf_ions	3	H_NA_2nd_Salt,H_NA_2nd_SSI,H_K_NA_2nd_Salt	Oyiga et al., 2019	Leaf fluorescence ; chlorpohyll
QTL.4B.660_664	4B	660170304	664445638	Indices	5	B_NA_2nd_Ratio,B_NA_2nd_SSI,H_dSGR_SSI,H_K_NA_4th_SSI,B_K_NA_4th_Ratio	Genc et al 2019	Na+
QTL.4D.215	4D	215343926	215343926	Indices,Leaf_ions	3	H_K_NA_4th_Ratio,H_K_NA_4th_Salt,H_K_NA_4th_SSI
QTL.4D.445	4D	444730792	444730792	Indices	2	H_BioM_SSI,H_dSGR_SSI	Genc et al., 2010	Q.K4D
QTL.5A.73	5A	72790634	72790634	Indices,Leaf_ions	3	H_NA_2nd_Ratio,H_NA_2nd_Salt,H_NA_2nd_SSI
QTL.5A.113_115	5A	112566644	114960693	Growth_related,Indices,Leaf_ions	4	B_dSer_Salt,H_NA_2nd_Ratio,H_NA_2nd_Salt,H_NA_2nd_SSI	Lui et al., 2018; Oyiga et al., 2018	RRFW (relative root fresh weight) ; RRDW (relative root dry weight) ; germination
QTL.5A.343	5A	343191864	343191864	Indices,Leaf_ions	3	H_NA_2nd_Ratio,H_NA_2nd_Salt,H_NA_2nd_SSI
QTL.5A.379_382	5A	382339824	382339824	Growth_related,Leaf_ions	2	B_dSer_Salt,H_NA_2nd_Salt
QTL.5A.395_396	5A	394646053	396001116	Leaf_ions,Indices	3	H_NA_2nd_Salt,H_NA_2nd_SSI,H_NA_2nd_Ratio
QTL.5A.553	5A	553253908	553253908	Indices,Leaf_ions	3	H_NA_2nd_Ratio,H_NA_2nd_Salt,H_NA_2nd_SSI	Oyiga et al., 2018;2019	ST_DRW (salt tolerance index for dry root weight); Leaf fluorescence
QTL.5A.636	5A	635630864	635630864	Indices,Leaf_ions	5	B_NA_2nd_Salt,B_NA_2nd_SSI,B_NA_4th_Ratio,B_NA_4th_Salt,B_NA_4th_SSI
QTL.5A.705_708	5A	705096154	707997589	Indices,Leaf_ions	5	H_K_NA_4th_Ratio,H_K_NA_4th_Salt,H_K_NA_4th_SSI,B_K_NA_4th_Ratio,B_K_NA_4th_SSI	Hu et al., 2021; Asif et al., 2020; Ogiya et al., 2018	BS;YPP(Yield per plant); Growth; ST_GY (Salt tolerance index fo grain yield)
QTL.5B.10_14	5B	9564142	13530448	Indices	2	B_K_NA_4th_Ratio,B_K_NA_4th_SSI	Oyiga et al. 2018	N+
QTL.5B.519_520	5B	519425466	519647480	Indices,Leaf_ions	3	B_NA_2nd_SSI,B_NA_2nd_Ratio,B_NA_2nd_Salt
QTL.5B.542_548	5B	541523780	547544012	Indices,Leaf_ions	6	H_NA_2nd_Ratio,H_NA_2nd_Salt,H_NA_2nd_SSI, B_NA_2nd_Ratio,B_NA_2nd_Salt,B_NA_2nd_SSI	Luo et al., 2021; Genc et al., 2010; Oyiga et al., 2018	QPeri-5B.2, QKl-5B.2 , QKl/Kw-5B.2 (grain charectistic QTL), QSps-5B (spikelet number); ST_DRW (Salt tolerance index for dry root weight)
QTL.5B.639_642	5B	639108304	641857588	Indices,Leaf_ions	8	B_NA_2nd_Ratio,B_NA_2nd_SSI,B_K_NA_4th_Ratio,B_K_NA_4th_SSI,H_NA_2nd_Ratio,H_NA_2nd_Salt,H_NA_2nd_SSI,B_NA_2nd_Salt	Oyiga et al., 2018	Germination
QTL.5B.710_715	5B	709726615	714514698	Indices,Leaf_ions,Growth_related	7	B_NA_2nd_Ratio,B_NA_2nd_Salt,B_NA_2nd_SSI,B_NA_4th_Ratio,B_NA_4th_SSI,B_NA_4th_Salt,B_dSer_Salt
QTL.5D.44_49	5D	43654419	48598916	Indices,Leaf_ions,Growth_related	6	H_BioM_SSI,B_NA_4th_Ratio,B_NA_4th_Salt,B_dSer_Salt,H_NA_2nd_Salt,H_NA_2nd_SSI
QTL.5D.506_508	5D	505862080	508010079	Indices,Leaf_ions	3	B_NA_2nd_Ratio,B_NA_2nd_Salt,B_NA_2nd_SSI	Devi et al., 2019	LE (Length of earhead)
QTL.6A.89	6A	89100342	89100342	Indices	1	H_BioM_SSI
QTL.6A.600_605	6A	599524570	600809155	Indices	2	B_NA_2nd_Ratio,B_NA_2nd_SSI, H_K_NA_4th_Ratio,H_K_NA_4th_Salt,H_K_NA_4th_SSI	Devi et al., 2019	PH (plant height) ; Na+
QTL.6A.612_617	6A	612167037	617464693	Indices,Leaf_ions	6	B_NA_2nd_Ratio,B_NA_2nd_SSI,B_K_NA_4th_Ratio,B_K_NA_4th_SSI,B_NA_4th_Salt,B_NA_4th_SSI	Oyiga et al., 2019	Na+
QTL.6B.30	6B	29965606	30097341	Indices,Leaf_ions,Growth_related	5	B_NA_4th_Salt,B_NA_4th_SSI,B_NA_2nd_Salt,B_NA_4th_Ratio,B_dSer_Salt	Oyiga et al., 2018;2019	ST_GY (salt tolerant index for grain yield); Leaf flourescence
QTL.6B.141	6B	140941961	140941961	Leaf_ions,Growth_related	2	B_NA_4th_Salt,B_dSer_Salt
QTL.6B.153_155	6B	153440042	155146386	Indices,Leaf_ions	3	B_NA_4th_Ratio,B_NA_4th_Salt,B_NA_4th_SSI
QTL.6B.182_186	6B	182453039	185915864	Indices,Leaf_ions	3	H_NA_2nd_Ratio,H_NA_2nd_Salt,H_NA_2nd_SSI
QTL.6B.487	6B	487388654	487388654	Indices	2	B_K_2nd_Ratio,B_K_2nd_SSI
QTL.7A.50_55	7A	50009958	54689962	Indices,Leaf_ions	5	H_BioM_SSI,H_dSGR_SSI,H_K_NA_4th_Ratio,H_K_NA_4th_Salt,H_K_NA_4th_SSI
QTL.7A.138	7A	138036401	138036401	Leaf_ions,Growth_related,Indices	4	B_NA_4th_Salt,B_dSer_Salt,B_NA_2nd_Ratio,B_NA_2nd_SSI	Luo et al., 2021	QKl-7A
QTL.7A.160_164	7A	159677444	163560576	Indices,Leaf_ions	3	B_NA_2nd_Ratio,B_NA_2nd_SSI,B_NA_2nd_Salt
QTL.7A.254	7A	254269581	254269581	Indices	1	H_BioM_SSI			No
QTL.7A.600	7A	600048630	600048630	Indices,Leaf_ions	3	H_K_NA_4th_Ratio,H_K_NA_4th_Salt,H_K_NA_4th_SSI	Oyiga et al., 2018	ST_TKW (Thosand kernal weight)	No
QTL.7A.642_644	7A	641527891	643965540	Growth_related,Indices	2	H_BioM_Salt,H_BioM_SSI	Devi et al., 2019	LE (Length of earhead)	No
QTL.7A.668	7A	667838601	667838601	Indices,Leaf_ions	3	B_NA_2nd_Ratio,B_NA_2nd_Salt,B_NA_2nd_SSI
QTL.7A.687	7A	686890138	686890138	Indices,Leaf_ions	3	H_NA_2nd_Ratio,H_NA_2nd_Salt,H_NA_2nd_SSI
QTL.7A.720_727	7A	720356178	727063010	Indices,Leaf_ions	6	H_NA_2nd_Ratio,H_NA_2nd_Salt,H_NA_2nd_SSI	Oyiga et al., 2018	ST_DSW (Salt tolerant index for dry shoot weight)
QTL.7B.92	7B	91523072	91523072	Indices,Leaf_ions	3	H_K_NA_4th_Ratio,H_K_NA_4th_SSI,H_K_NA_4th_Salt
QTL.7B.630	7B	630380780	630380780	Indices,Leaf_ions	3	B_K_2nd_Ratio,B_K_2nd_Salt,B_K_2nd_SSI
QTL.7B.637_638	7B	636919039	637682128	Indices,Leaf_ions	3	H_NA_2nd_Ratio,H_NA_2nd_Salt,H_NA_2nd_SSI
QTL.7B.665	7B	665438721	665438721	Indices,Leaf_ions	1	H_NA_2nd_Ratio,H_NA_2nd_Salt
QTL.7B.686	7B	685724818	685804247	Indices,Leaf_ions	4	H_NA_2nd_Ratio,H_NA_2nd_Salt,H_NA_2nd_SSI,B_K_NA_4th_Salt	Hu et al., 2021; Asif 2020	SN/GN (grain number) ; growth (growth under salinity)
QTL.7B.693_694	7B	693060699	693810758	Indices,Leaf_ions	3	H_NA_2nd_Ratio,H_NA_2nd_Salt,H_NA_2nd_SSI
QTL.7B.699_701	7B	698835635	701273658	Leaf_ions,Indices	3	H_NA_2nd_Salt,H_NA_2nd_SSI,H_NA_2nd_Ratio
QTL.7B.719_727	7B	719011202	727309952	Indices,Leaf_ions,Growth_related	7	H_NA_2nd_Ratio,H_NA_2nd_Salt,H_NA_2nd_SSI,B_dSer_Salt, B_NA_4th_Ratio,B_NA_4th_SSI
QTL.7B.733_734	7B	733172214	733735239	Growth_related	1	B_dSer_Salt	Oyiga et al., 2019	Leaf fluorescence
QTL.7D.5	7D	5357314	5357314	Indices	2	B_NA_4th_Ratio,B_NA_4th_SSI			No
QTL.7D.20	7D	19730618	19730618	Leaf_ions,Indices	3	H_NA_2nd_Salt,H_NA_2nd_SSI,H_NA_2nd_Ratio	Devi et al., 2019	Na+
QTL.7D.562	7D	561638632	561638632	Indices,Leaf_ions	3	B_NA_4th_Ratio,B_NA_4th_Salt,B_NA_4th_SSI	Devi et al., 2019	Na+
